# Supplementary material for: Fecal microbiota transplantation in HIV: A pilot placebo-controlled study
Source: Nat Commun. 2021 Feb 18;12:1139. doi: 10.1038/s41467-021-21472-1 (PMC7892558; doi:10.1038/s41467-021-21472-1)
Supplement: Supplementary file 6 — Source Data [file 41467_2021_21472_MOESM6_ESM.zip]

Archive with 122 entries (119 files):
- Source data file/
- __MACOSX/._Source data file
- Source data file/FigureS3A_chao_table.txt
- __MACOSX/Source data file/._FigureS3A_chao_table.txt
- Source data file/FigureS4_table.txt
- __MACOSX/Source data file/._FigureS4_table.txt
- Source data file/Figure1_chao_table.txt
- __MACOSX/Source data file/._Figure1_chao_table.txt
- Source data file/FigureS3A_shannon_table.txt
- __MACOSX/Source data file/._FigureS3A_shannon_table.txt
- Source data file/Table S2.txt
- __MACOSX/Source data file/._Table S2.txt
- Source data file/FigureS3B_ObservedRichness_table.txt
- __MACOSX/Source data file/._FigureS3B_ObservedRichness_table.txt
- Source data file/.DS_Store
- __MACOSX/Source data file/._.DS_Store
- Source data file/Figure2A_weighted_table.txt
- __MACOSX/Source data file/._Figure2A_weighted_table.txt
- Source data file/FigureS3C_weighted_table.txt
- __MACOSX/Source data file/._FigureS3C_weighted_table.txt
- Source data file/Figure2B_DonorB_table.txt
- __MACOSX/Source data file/._Figure2B_DonorB_table.txt
- Source data file/FigureS7_anotation_table.txt
- __MACOSX/Source data file/._FigureS7_anotation_table.txt
- Source data file/FigureS5_table.txt
- __MACOSX/Source data file/._FigureS5_table.txt
- Source data file/Figure 6_sCD163.txt
- __MACOSX/Source data file/._Figure 6_sCD163.txt
- Source data file/FigureS3B_chao_table.txt
- __MACOSX/Source data file/._FigureS3B_chao_table.txt
- Source data file/Figure 6_LBP.txt
- __MACOSX/Source data file/._Figure 6_LBP.txt
- Source data file/Figure 6_CRP.txt
- __MACOSX/Source data file/._Figure 6_CRP.txt
- Source data file/FigureS6_placebo_table.txt
- __MACOSX/Source data file/._FigureS6_placebo_table.txt
- Source data file/FigureS3C_unweighted_table.txt
- __MACOSX/Source data file/._FigureS3C_unweighted_table.txt
- Source data file/Figure2A_unweighted_table.txt
- __MACOSX/Source data file/._Figure2A_unweighted_table.txt
- Source data file/Figure 6_sCD14.txt
- __MACOSX/Source data file/._Figure 6_sCD14.txt
- Source data file/PCOAvideo_patients_table.txt
- __MACOSX/Source data file/._PCOAvideo_patients_table.txt
- Source data file/Figure3_DonorA_table.txt
- __MACOSX/Source data file/._Figure3_DonorA_table.txt
- Source data file/FigureS3B_shannon_table.txt
- __MACOSX/Source data file/._FigureS3B_shannon_table.txt
- Source data file/FigureS6_FMT_table.txt
- __MACOSX/Source data file/._FigureS6_FMT_table.txt
- Source data file/Figure2B_DonorC_table.txt
- __MACOSX/Source data file/._Figure2B_DonorC_table.txt
- Source data file/Figure 6_IP-10.txt
- __MACOSX/Source data file/._Figure 6_IP-10.txt
- Source data file/Figure 6_IFABP - 3arms.txt
- __MACOSX/Source data file/._Figure 6_IFABP - 3arms.txt
- Source data file/FigureS3A_ObservedRichness_table.txt
- __MACOSX/Source data file/._FigureS3A_ObservedRichness_table.txt
- Source data file/Figure5_anotation_table.txt
- __MACOSX/Source data file/._Figure5_anotation_table.txt
- Source data file/Figure 6_LTA.txt
- __MACOSX/Source data file/._Figure 6_LTA.txt
- Source data file/Figure 6_IFABP - Donor.txt
- __MACOSX/Source data file/._Figure 6_IFABP - Donor.txt
- Source data file/Table 1.xlsx
- __MACOSX/Source data file/._Table 1.xlsx
- Source data file/PCOAvideo_donors_table.txt
- __MACOSX/Source data file/._PCOAvideo_donors_table.txt
- Source data file/Figure3_DonorB_table.txt
- __MACOSX/Source data file/._Figure3_DonorB_table.txt
- Source data file/Figure 6_D-Dimer.txt
- __MACOSX/Source data file/._Figure 6_D-Dimer.txt
- Source data file/Figure1_shannon_table.txt
- __MACOSX/Source data file/._Figure1_shannon_table.txt
- Source data file/FigureS7_table.txt
- __MACOSX/Source data file/._FigureS7_table.txt
- Source data file/Figure5_matrix_table.txt
- __MACOSX/Source data file/._Figure5_matrix_table.txt
- Source data file/Figure4_table.txt
- __MACOSX/Source data file/._Figure4_table.txt
- Source data file/Figure S8/
- __MACOSX/Source data file/._Figure S8
- Source data file/Figure1_ObservedRichness_table.txt
- __MACOSX/Source data file/._Figure1_ObservedRichness_table.txt
- Source data file/Figure 6_sTNF.txt
- __MACOSX/Source data file/._Figure 6_sTNF.txt
- Source data file/Figure2B_DonorA_table.txt
- __MACOSX/Source data file/._Figure2B_DonorA_table.txt
- Source data file/Figure 6_IFABP.txt
- __MACOSX/Source data file/._Figure 6_IFABP.txt
- Source data file/Figure S9/
- __MACOSX/Source data file/._Figure S9
- Source data file/Figure3_DonorC_table.txt
- __MACOSX/Source data file/._Figure3_DonorC_table.txt
- Source data file/Figure S8/Figure S8_CD4 CD28-.txt
- __MACOSX/Source data file/Figure S8/._Figure S8_CD4 CD28-.txt
- Source data file/Figure S8/Figure S8_CD4 Act.txt
- __MACOSX/Source data file/Figure S8/._Figure S8_CD4 Act.txt
- Source data file/Figure S8/.DS_Store
- __MACOSX/Source data file/Figure S8/._.DS_Store
- Source data file/Figure S8/Figure S8_CD8 PD1+.txt
- __MACOSX/Source data file/Figure S8/._Figure S8_CD8 PD1+.txt
- Source data file/Figure S8/Figure S8_CD4 PD1+.txt
- __MACOSX/Source data file/Figure S8/._Figure S8_CD4 PD1+.txt
- Source data file/Figure S8/Figure S8_CD8 CD28-.txt
- __MACOSX/Source data file/Figure S8/._Figure S8_CD8 CD28-.txt
- Source data file/Figure S8/Figure S8_CD4CD8 ratio.txt
- __MACOSX/Source data file/Figure S8/._Figure S8_CD4CD8 ratio.txt
- Source data file/Figure S8/Figure S8_CD4 counts.txt
- __MACOSX/Source data file/Figure S8/._Figure S8_CD4 counts.txt
- Source data file/Figure S8/Figure S8_CD8.txt
- __MACOSX/Source data file/Figure S8/._Figure S8_CD8.txt
- Source data file/Figure S8/Figure S8_CD8 Act.txt
- __MACOSX/Source data file/Figure S8/._Figure S8_CD8 Act.txt
- Source data file/Figure S9/IFABP - 3arms.txt
- __MACOSX/Source data file/Figure S9/._IFABP - 3arms.txt
- Source data file/Figure S9/This folder includes all the dataset used to generate Figure S9.txt
- __MACOSX/Source data file/Figure S9/._This folder includes all the dataset used to generate Figure S9.txt
- Source data file/Figure S9/IFABP dots.txt
- __MACOSX/Source data file/Figure S9/._IFABP dots.txt
- Source data file/Figure S9/IFABP - 3arms dots.txt
- __MACOSX/Source data file/Figure S9/._IFABP - 3arms dots.txt
