# Supplementary material for: Fecal microbiota transplantation in HIV: A pilot placebo-controlled study
Source: Nat Commun. 2021 Feb 18;12:1139. doi: 10.1038/s41467-021-21472-1 (PMC7892558; doi:10.1038/s41467-021-21472-1)
Supplement: Supplementary file 6 — Source Data [file 41467_2021_21472_MOESM6_ESM.zip › Source data file/FigureS3A_chao_table.txt]

Chao	Week	Randomization	M	sd	sqrt	sem
437.75	0	Placebo	445.852069750302	51.8679033313253	3.74165738677394	13.8622802597236
356.375	0	Placebo	445.852069750302	51.8679033313253	3.74165738677394	13.8622802597236
532	0	Placebo	445.852069750302	51.8679033313253	3.74165738677394	13.8622802597236
503.757575757576	0	Placebo	445.852069750302	51.8679033313253	3.74165738677394	13.8622802597236
437.30303030303	0	Placebo	445.852069750302	51.8679033313253	3.74165738677394	13.8622802597236
424.418604651163	0	Placebo	445.852069750302	51.8679033313253	3.74165738677394	13.8622802597236
402.972972972973	0	Placebo	445.852069750302	51.8679033313253	3.74165738677394	13.8622802597236
420.588235294118	0	Placebo	445.852069750302	51.8679033313253	3.74165738677394	13.8622802597236
479.387096774194	0	Placebo	445.852069750302	51.8679033313253	3.74165738677394	13.8622802597236
508.894736842105	0	Placebo	445.852069750302	51.8679033313253	3.74165738677394	13.8622802597236
503.8	0	Placebo	445.852069750302	51.8679033313253	3.74165738677394	13.8622802597236
395.560975609756	0	Placebo	445.852069750302	51.8679033313253	3.74165738677394	13.8622802597236
438.916666666667	0	Placebo	445.852069750302	51.8679033313253	3.74165738677394	13.8622802597236
400.204081632653	0	Placebo	445.852069750302	51.8679033313253	3.74165738677394	13.8622802597236
453.181818181818	0	Donor C	432.984457158695	44.2710610963639	2	22.135530548182
369.228571428571	0	Donor C	432.984457158695	44.2710610963639	2	22.135530548182
469.90243902439	0	Donor C	432.984457158695	44.2710610963639	2	22.135530548182
439.625	0	Donor C	432.984457158695	44.2710610963639	2	22.135530548182
445.236842105263	0	Donor B	456.847351551957	72.0044579288697	2	36.0022289644348
434.666666666667	0	Donor B	456.847351551957	72.0044579288697	2	36.0022289644348
558.466666666667	0	Donor B	456.847351551957	72.0044579288697	2	36.0022289644348
389.019230769231	0	Donor B	456.847351551957	72.0044579288697	2	36.0022289644348
422	0	Donor A	468.955859400616	59.0920838389555	2.23606797749979	26.4267832792042
402.666666666667	0	Donor A	468.955859400616	59.0920838389555	2.23606797749979	26.4267832792042
552.117647058824	0	Donor A	468.955859400616	59.0920838389555	2.23606797749979	26.4267832792042
483.95652173913	0	Donor A	468.955859400616	59.0920838389555	2.23606797749979	26.4267832792042
484.038461538462	0	Donor A	468.955859400616	59.0920838389555	2.23606797749979	26.4267832792042
346.27027027027	1	Placebo	429.079362026772	67.0979268227879	3.87298334620742	17.3246102099801
349.071428571429	1	Placebo	429.079362026772	67.0979268227879	3.87298334620742	17.3246102099801
454.434782608696	1	Placebo	429.079362026772	67.0979268227879	3.87298334620742	17.3246102099801
404.333333333333	1	Placebo	429.079362026772	67.0979268227879	3.87298334620742	17.3246102099801
511.684210526316	1	Placebo	429.079362026772	67.0979268227879	3.87298334620742	17.3246102099801
386	1	Placebo	429.079362026772	67.0979268227879	3.87298334620742	17.3246102099801
419.323529411765	1	Placebo	429.079362026772	67.0979268227879	3.87298334620742	17.3246102099801
336.028571428571	1	Placebo	429.079362026772	67.0979268227879	3.87298334620742	17.3246102099801
403.076923076923	1	Placebo	429.079362026772	67.0979268227879	3.87298334620742	17.3246102099801
512.724137931034	1	Placebo	429.079362026772	67.0979268227879	3.87298334620742	17.3246102099801
494.5	1	Placebo	429.079362026772	67.0979268227879	3.87298334620742	17.3246102099801
541.243243243243	1	Placebo	429.079362026772	67.0979268227879	3.87298334620742	17.3246102099801
491.5	1	Placebo	429.079362026772	67.0979268227879	3.87298334620742	17.3246102099801
388	1	Placebo	429.079362026772	67.0979268227879	3.87298334620742	17.3246102099801
398	1	Placebo	429.079362026772	67.0979268227879	3.87298334620742	17.3246102099801
385.34375	1	Donor C	408.598484783592	30.463994620326	2	15.231997310163
380.103448275862	1	Donor C	408.598484783592	30.463994620326	2	15.231997310163
441.27027027027	1	Donor C	408.598484783592	30.463994620326	2	15.231997310163
427.676470588235	1	Donor C	408.598484783592	30.463994620326	2	15.231997310163
503.024390243902	1	Donor B	463.049229044015	75.8148945220994	2.23606797749979	33.9054515716781
433.634146341463	1	Donor B	463.049229044015	75.8148945220994	2.23606797749979	33.9054515716781
549.666666666667	1	Donor B	463.049229044015	75.8148945220994	2.23606797749979	33.9054515716781
478.896551724138	1	Donor B	463.049229044015	75.8148945220994	2.23606797749979	33.9054515716781
350.024390243902	1	Donor B	463.049229044015	75.8148945220994	2.23606797749979	33.9054515716781
473.965517241379	1	Donor A	444.778740513913	50.7918193307834	2.23606797749979	22.7147921449039
501.756756756757	1	Donor A	444.778740513913	50.7918193307834	2.23606797749979	22.7147921449039
390.642857142857	1	Donor A	444.778740513913	50.7918193307834	2.23606797749979	22.7147921449039
391.5	1	Donor A	444.778740513913	50.7918193307834	2.23606797749979	22.7147921449039
466.028571428571	1	Donor A	444.778740513913	50.7918193307834	2.23606797749979	22.7147921449039
379	2	Placebo	434.378336802702	58.7731910541351	3.87298334620742	15.1751726770755
516.5	2	Placebo	434.378336802702	58.7731910541351	3.87298334620742	15.1751726770755
412.794117647059	2	Placebo	434.378336802702	58.7731910541351	3.87298334620742	15.1751726770755
362.348837209302	2	Placebo	434.378336802702	58.7731910541351	3.87298334620742	15.1751726770755
463.763157894737	2	Placebo	434.378336802702	58.7731910541351	3.87298334620742	15.1751726770755
336.153846153846	2	Placebo	434.378336802702	58.7731910541351	3.87298334620742	15.1751726770755
504.243902439024	2	Placebo	434.378336802702	58.7731910541351	3.87298334620742	15.1751726770755
392.823529411765	2	Placebo	434.378336802702	58.7731910541351	3.87298334620742	15.1751726770755
420.96875	2	Placebo	434.378336802702	58.7731910541351	3.87298334620742	15.1751726770755
402.772727272727	2	Placebo	434.378336802702	58.7731910541351	3.87298334620742	15.1751726770755
458.442307692308	2	Placebo	434.378336802702	58.7731910541351	3.87298334620742	15.1751726770755
471.583333333333	2	Placebo	434.378336802702	58.7731910541351	3.87298334620742	15.1751726770755
528.692307692308	2	Placebo	434.378336802702	58.7731910541351	3.87298334620742	15.1751726770755
389.588235294118	2	Placebo	434.378336802702	58.7731910541351	3.87298334620742	15.1751726770755
476	2	Placebo	434.378336802702	58.7731910541351	3.87298334620742	15.1751726770755
418.028571428571	2	Donor C	399.27918603136	54.2779153762644	2	27.1389576881322
336.384615384615	2	Donor C	399.27918603136	54.2779153762644	2	27.1389576881322
463.521739130435	2	Donor C	399.27918603136	54.2779153762644	2	27.1389576881322
379.181818181818	2	Donor C	399.27918603136	54.2779153762644	2	27.1389576881322
480.285714285714	2	Donor B	455.046236933798	50.800297453615	2.23606797749979	22.7185836766985
434	2	Donor B	455.046236933798	50.800297453615	2.23606797749979	22.7185836766985
479.609756097561	2	Donor B	455.046236933798	50.800297453615	2.23606797749979	22.7185836766985
504.8	2	Donor B	455.046236933798	50.800297453615	2.23606797749979	22.7185836766985
376.535714285714	2	Donor B	455.046236933798	50.800297453615	2.23606797749979	22.7185836766985
412.756756756757	2	Donor A	428.705735287432	66.7649831440797	2.23606797749979	29.858208165358
420.1875	2	Donor A	428.705735287432	66.7649831440797	2.23606797749979	29.858208165358
477.965517241379	2	Donor A	428.705735287432	66.7649831440797	2.23606797749979	29.858208165358
330.375	2	Donor A	428.705735287432	66.7649831440797	2.23606797749979	29.858208165358
502.243902439024	2	Donor A	428.705735287432	66.7649831440797	2.23606797749979	29.858208165358
357.9	3	Placebo	431.612104441009	54.7022977939958	3.60555127546399	15.1716876601502
359.75	3	Placebo	431.612104441009	54.7022977939958	3.60555127546399	15.1716876601502
395.161290322581	3	Placebo	431.612104441009	54.7022977939958	3.60555127546399	15.1716876601502
476	3	Placebo	431.612104441009	54.7022977939958	3.60555127546399	15.1716876601502
445.282608695652	3	Placebo	431.612104441009	54.7022977939958	3.60555127546399	15.1716876601502
396.454545454545	3	Placebo	431.612104441009	54.7022977939958	3.60555127546399	15.1716876601502
544.363636363636	3	Placebo	431.612104441009	54.7022977939958	3.60555127546399	15.1716876601502
378.578947368421	3	Placebo	431.612104441009	54.7022977939958	3.60555127546399	15.1716876601502
450.142857142857	3	Placebo	431.612104441009	54.7022977939958	3.60555127546399	15.1716876601502
456.65	3	Placebo	431.612104441009	54.7022977939958	3.60555127546399	15.1716876601502
491.081081081081	3	Placebo	431.612104441009	54.7022977939958	3.60555127546399	15.1716876601502
413.217391304348	3	Placebo	431.612104441009	54.7022977939958	3.60555127546399	15.1716876601502
446.375	3	Placebo	431.612104441009	54.7022977939958	3.60555127546399	15.1716876601502
464.285714285714	3	Donor C	424.008928571429	83.3490142120303	2	41.6745071060151
467.363636363636	3	Donor C	424.008928571429	83.3490142120303	2	41.6745071060151
465.386363636364	3	Donor C	424.008928571429	83.3490142120303	2	41.6745071060151
299	3	Donor C	424.008928571429	83.3490142120303	2	41.6745071060151
412.019607843137	3	Donor B	412.666097590803	53.4638670520015	2.23606797749979	23.9097682136573
472.162162162162	3	Donor B	412.666097590803	53.4638670520015	2.23606797749979	23.9097682136573
428.871794871795	3	Donor B	412.666097590803	53.4638670520015	2.23606797749979	23.9097682136573
326.076923076923	3	Donor B	412.666097590803	53.4638670520015	2.23606797749979	23.9097682136573
424.2	3	Donor B	412.666097590803	53.4638670520015	2.23606797749979	23.9097682136573
419.6875	3	Donor A	471.184372397608	50.4704208287294	2.23606797749979	22.571058365212
479.405405405405	3	Donor A	471.184372397608	50.4704208287294	2.23606797749979	22.571058365212
529.1875	3	Donor A	471.184372397608	50.4704208287294	2.23606797749979	22.571058365212
419.117647058824	3	Donor A	471.184372397608	50.4704208287294	2.23606797749979	22.571058365212
508.52380952381	3	Donor A	471.184372397608	50.4704208287294	2.23606797749979	22.571058365212
324.181818181818	4	Placebo	478.064717909791	62.0015567103417	3.74165738677394	16.5706130469095
475.486486486486	4	Placebo	478.064717909791	62.0015567103417	3.74165738677394	16.5706130469095
506.565217391304	4	Placebo	478.064717909791	62.0015567103417	3.74165738677394	16.5706130469095
468.2	4	Placebo	478.064717909791	62.0015567103417	3.74165738677394	16.5706130469095
511.947368421053	4	Placebo	478.064717909791	62.0015567103417	3.74165738677394	16.5706130469095
476.34375	4	Placebo	478.064717909791	62.0015567103417	3.74165738677394	16.5706130469095
424.7	4	Placebo	478.064717909791	62.0015567103417	3.74165738677394	16.5706130469095
418.775	4	Placebo	478.064717909791	62.0015567103417	3.74165738677394	16.5706130469095
489.25641025641	4	Placebo	478.064717909791	62.0015567103417	3.74165738677394	16.5706130469095
455.6	4	Placebo	478.064717909791	62.0015567103417	3.74165738677394	16.5706130469095
491.575	4	Placebo	478.064717909791	62.0015567103417	3.74165738677394	16.5706130469095
542	4	Placebo	478.064717909791	62.0015567103417	3.74165738677394	16.5706130469095
580.5	4	Placebo	478.064717909791	62.0015567103417	3.74165738677394	16.5706130469095
527.775	4	Placebo	478.064717909791	62.0015567103417	3.74165738677394	16.5706130469095
525.526315789474	4	Donor C	439.005929272206	82.9687798495683	2	41.4843899247842
387.065217391304	4	Donor C	439.005929272206	82.9687798495683	2	41.4843899247842
491.965517241379	4	Donor C	439.005929272206	82.9687798495683	2	41.4843899247842
351.466666666667	4	Donor C	439.005929272206	82.9687798495683	2	41.4843899247842
423.454545454545	4	Donor B	436.354770513307	73.2724625859373	2.23606797749979	32.7684414441932
555.777777777778	4	Donor B	436.354770513307	73.2724625859373	2.23606797749979	32.7684414441932
447.5	4	Donor B	436.354770513307	73.2724625859373	2.23606797749979	32.7684414441932
377.365853658537	4	Donor B	436.354770513307	73.2724625859373	2.23606797749979	32.7684414441932
377.675675675676	4	Donor B	436.354770513307	73.2724625859373	2.23606797749979	32.7684414441932
363.333333333333	4	Donor A	415.511111111111	52.1333901676303	1.73205080756888	30.0992268470491
467.6	4	Donor A	415.511111111111	52.1333901676303	1.73205080756888	30.0992268470491
415.6	4	Donor A	415.511111111111	52.1333901676303	1.73205080756888	30.0992268470491
355.636363636364	5	Placebo	429.919172068527	37.2821328741204	3.60555127546399	10.3402032104848
474	5	Placebo	429.919172068527	37.2821328741204	3.60555127546399	10.3402032104848
409.4	5	Placebo	429.919172068527	37.2821328741204	3.60555127546399	10.3402032104848
489.571428571429	5	Placebo	429.919172068527	37.2821328741204	3.60555127546399	10.3402032104848
477.833333333333	5	Placebo	429.919172068527	37.2821328741204	3.60555127546399	10.3402032104848
459	5	Placebo	429.919172068527	37.2821328741204	3.60555127546399	10.3402032104848
423.030303030303	5	Placebo	429.919172068527	37.2821328741204	3.60555127546399	10.3402032104848
421.483870967742	5	Placebo	429.919172068527	37.2821328741204	3.60555127546399	10.3402032104848
414.135135135135	5	Placebo	429.919172068527	37.2821328741204	3.60555127546399	10.3402032104848
401.434782608696	5	Placebo	429.919172068527	37.2821328741204	3.60555127546399	10.3402032104848
442	5	Placebo	429.919172068527	37.2821328741204	3.60555127546399	10.3402032104848
414.875	5	Placebo	429.919172068527	37.2821328741204	3.60555127546399	10.3402032104848
406.549019607843	5	Placebo	429.919172068527	37.2821328741204	3.60555127546399	10.3402032104848
508.121212121212	5	Donor C	500.121937141449	39.5621240336389	1.73205080756888	22.8412029605348
535.073170731707	5	Donor C	500.121937141449	39.5621240336389	1.73205080756888	22.8412029605348
457.171428571429	5	Donor C	500.121937141449	39.5621240336389	1.73205080756888	22.8412029605348
442.9	5	Donor B	462.994355588163	98.7599762646977	2.23606797749979	44.166804076826
417.344827586207	5	Donor B	462.994355588163	98.7599762646977	2.23606797749979	44.166804076826
636	5	Donor B	462.994355588163	98.7599762646977	2.23606797749979	44.166804076826
429.893617021277	5	Donor B	462.994355588163	98.7599762646977	2.23606797749979	44.166804076826
388.833333333333	5	Donor B	462.994355588163	98.7599762646977	2.23606797749979	44.166804076826
370.076923076923	5	Donor A	435.776575824791	61.6287726105972	2.23606797749979	27.5612249854345
435.052631578947	5	Donor A	435.776575824791	61.6287726105972	2.23606797749979	27.5612249854345
392.6875	5	Donor A	435.776575824791	61.6287726105972	2.23606797749979	27.5612249854345
529.40625	5	Donor A	435.776575824791	61.6287726105972	2.23606797749979	27.5612249854345
451.659574468085	5	Donor A	435.776575824791	61.6287726105972	2.23606797749979	27.5612249854345
480.12	6	Placebo	439.51792787936	45.5966093936637	3.87298334620742	11.772993921679
456.28125	6	Placebo	439.51792787936	45.5966093936637	3.87298334620742	11.772993921679
502.512195121951	6	Placebo	439.51792787936	45.5966093936637	3.87298334620742	11.772993921679
430.325	6	Placebo	439.51792787936	45.5966093936637	3.87298334620742	11.772993921679
448.387096774194	6	Placebo	439.51792787936	45.5966093936637	3.87298334620742	11.772993921679
428.5	6	Placebo	439.51792787936	45.5966093936637	3.87298334620742	11.772993921679
439.083333333333	6	Placebo	439.51792787936	45.5966093936637	3.87298334620742	11.772993921679
357.714285714286	6	Placebo	439.51792787936	45.5966093936637	3.87298334620742	11.772993921679
494.576923076923	6	Placebo	439.51792787936	45.5966093936637	3.87298334620742	11.772993921679
478.590909090909	6	Placebo	439.51792787936	45.5966093936637	3.87298334620742	11.772993921679
421.1875	6	Placebo	439.51792787936	45.5966093936637	3.87298334620742	11.772993921679
482.025641025641	6	Placebo	439.51792787936	45.5966093936637	3.87298334620742	11.772993921679
423.15	6	Placebo	439.51792787936	45.5966093936637	3.87298334620742	11.772993921679
353.035714285714	6	Placebo	439.51792787936	45.5966093936637	3.87298334620742	11.772993921679
397.279069767442	6	Placebo	439.51792787936	45.5966093936637	3.87298334620742	11.772993921679
434.241379310345	6	Donor C	444.434600779967	73.7969796485526	2	36.8984898242763
343.9375	6	Donor C	444.434600779967	73.7969796485526	2	36.8984898242763
497.75	6	Donor C	444.434600779967	73.7969796485526	2	36.8984898242763
501.809523809524	6	Donor C	444.434600779967	73.7969796485526	2	36.8984898242763
435.054545454545	6	Donor B	429.765537690887	36.3470408040086	2.23606797749979	16.2548908037444
456.567567567568	6	Donor B	429.765537690887	36.3470408040086	2.23606797749979	16.2548908037444
437.558139534884	6	Donor B	429.765537690887	36.3470408040086	2.23606797749979	16.2548908037444
366.916666666667	6	Donor B	429.765537690887	36.3470408040086	2.23606797749979	16.2548908037444
452.730769230769	6	Donor B	429.765537690887	36.3470408040086	2.23606797749979	16.2548908037444
426.447368421053	6	Donor A	458.986413303731	57.5714837921647	2.23606797749979	25.7467502649615
459.935483870968	6	Donor A	458.986413303731	57.5714837921647	2.23606797749979	25.7467502649615
511.677419354839	6	Donor A	458.986413303731	57.5714837921647	2.23606797749979	25.7467502649615
380.615384615385	6	Donor A	458.986413303731	57.5714837921647	2.23606797749979	25.7467502649615
516.25641025641	6	Donor A	458.986413303731	57.5714837921647	2.23606797749979	25.7467502649615
479.84	7	Placebo	452.750249716788	65.0733408788721	3.87298334620742	16.8018643670633
398.636363636364	7	Placebo	452.750249716788	65.0733408788721	3.87298334620742	16.8018643670633
484.5	7	Placebo	452.750249716788	65.0733408788721	3.87298334620742	16.8018643670633
429.886363636364	7	Placebo	452.750249716788	65.0733408788721	3.87298334620742	16.8018643670633
630.689655172414	7	Placebo	452.750249716788	65.0733408788721	3.87298334620742	16.8018643670633
439.454545454545	7	Placebo	452.750249716788	65.0733408788721	3.87298334620742	16.8018643670633
388.848484848485	7	Placebo	452.750249716788	65.0733408788721	3.87298334620742	16.8018643670633
425.333333333333	7	Placebo	452.750249716788	65.0733408788721	3.87298334620742	16.8018643670633
402.837837837838	7	Placebo	452.750249716788	65.0733408788721	3.87298334620742	16.8018643670633
546.193548387097	7	Placebo	452.750249716788	65.0733408788721	3.87298334620742	16.8018643670633
462.285714285714	7	Placebo	452.750249716788	65.0733408788721	3.87298334620742	16.8018643670633
397.441176470588	7	Placebo	452.750249716788	65.0733408788721	3.87298334620742	16.8018643670633
465.571428571429	7	Placebo	452.750249716788	65.0733408788721	3.87298334620742	16.8018643670633
400.941176470588	7	Placebo	452.750249716788	65.0733408788721	3.87298334620742	16.8018643670633
438.794117647059	7	Placebo	452.750249716788	65.0733408788721	3.87298334620742	16.8018643670633
595.285714285714	7	Donor C	456.559625559626	122.034670933396	1.73205080756888	70.4567501138637
365.777777777778	7	Donor C	456.559625559626	122.034670933396	1.73205080756888	70.4567501138637
408.615384615385	7	Donor C	456.559625559626	122.034670933396	1.73205080756888	70.4567501138637
485.363636363636	7	Donor B	457.646501422111	50.9069207823725	2.23606797749979	22.7662670789163
439.459459459459	7	Donor B	457.646501422111	50.9069207823725	2.23606797749979	22.7662670789163
497.081081081081	7	Donor B	457.646501422111	50.9069207823725	2.23606797749979	22.7662670789163
490.230769230769	7	Donor B	457.646501422111	50.9069207823725	2.23606797749979	22.7662670789163
376.09756097561	7	Donor B	457.646501422111	50.9069207823725	2.23606797749979	22.7662670789163
422.162162162162	7	Donor A	480.456471780604	95.5694206088468	2.23606797749979	42.7399442103302
523.46875	7	Donor A	480.456471780604	95.5694206088468	2.23606797749979	42.7399442103302
437.941176470588	7	Donor A	480.456471780604	95.5694206088468	2.23606797749979	42.7399442103302
391.44	7	Donor A	480.456471780604	95.5694206088468	2.23606797749979	42.7399442103302
627.27027027027	7	Donor A	480.456471780604	95.5694206088468	2.23606797749979	42.7399442103302
397.75	8	Placebo	443.096295562513	73.2586831559931	3.87298334620742	18.9153106552165
444.365853658537	8	Placebo	443.096295562513	73.2586831559931	3.87298334620742	18.9153106552165
496.516129032258	8	Placebo	443.096295562513	73.2586831559931	3.87298334620742	18.9153106552165
574.571428571429	8	Placebo	443.096295562513	73.2586831559931	3.87298334620742	18.9153106552165
528	8	Placebo	443.096295562513	73.2586831559931	3.87298334620742	18.9153106552165
377.90243902439	8	Placebo	443.096295562513	73.2586831559931	3.87298334620742	18.9153106552165
404.285714285714	8	Placebo	443.096295562513	73.2586831559931	3.87298334620742	18.9153106552165
351.783783783784	8	Placebo	443.096295562513	73.2586831559931	3.87298334620742	18.9153106552165
381.8125	8	Placebo	443.096295562513	73.2586831559931	3.87298334620742	18.9153106552165
405.625	8	Placebo	443.096295562513	73.2586831559931	3.87298334620742	18.9153106552165
505.363636363636	8	Placebo	443.096295562513	73.2586831559931	3.87298334620742	18.9153106552165
572.384615384615	8	Placebo	443.096295562513	73.2586831559931	3.87298334620742	18.9153106552165
423.25	8	Placebo	443.096295562513	73.2586831559931	3.87298334620742	18.9153106552165
382.833333333333	8	Placebo	443.096295562513	73.2586831559931	3.87298334620742	18.9153106552165
400	8	Placebo	443.096295562513	73.2586831559931	3.87298334620742	18.9153106552165
482	8	Donor C	435.67971758665	46.2007161489598	2	23.1003580744799
460	8	Donor C	435.67971758665	46.2007161489598	2	23.1003580744799
424.560975609756	8	Donor C	435.67971758665	46.2007161489598	2	23.1003580744799
376.157894736842	8	Donor C	435.67971758665	46.2007161489598	2	23.1003580744799
499.024390243902	8	Donor B	439.291028313878	99.8356266861852	2.23606797749979	44.6478495693204
414.459459459459	8	Donor B	439.291028313878	99.8356266861852	2.23606797749979	44.6478495693204
579.526315789474	8	Donor B	439.291028313878	99.8356266861852	2.23606797749979	44.6478495693204
370.181818181818	8	Donor B	439.291028313878	99.8356266861852	2.23606797749979	44.6478495693204
333.263157894737	8	Donor B	439.291028313878	99.8356266861852	2.23606797749979	44.6478495693204
444.285714285714	8	Donor A	415.648444726006	36.2566680375252	2.23606797749979	16.2144748739101
391.818181818182	8	Donor A	415.648444726006	36.2566680375252	2.23606797749979	16.2144748739101
363.609756097561	8	Donor A	415.648444726006	36.2566680375252	2.23606797749979	16.2144748739101
434.428571428571	8	Donor A	415.648444726006	36.2566680375252	2.23606797749979	16.2144748739101
444.1	8	Donor A	415.648444726006	36.2566680375252	2.23606797749979	16.2144748739101
391.692307692308	12	Placebo	440.851346147262	50.4975158954503	3.87298334620742	13.0384025391949
410.357142857143	12	Placebo	440.851346147262	50.4975158954503	3.87298334620742	13.0384025391949
474.714285714286	12	Placebo	440.851346147262	50.4975158954503	3.87298334620742	13.0384025391949
408.441176470588	12	Placebo	440.851346147262	50.4975158954503	3.87298334620742	13.0384025391949
489.236842105263	12	Placebo	440.851346147262	50.4975158954503	3.87298334620742	13.0384025391949
349.538461538462	12	Placebo	440.851346147262	50.4975158954503	3.87298334620742	13.0384025391949
464.025641025641	12	Placebo	440.851346147262	50.4975158954503	3.87298334620742	13.0384025391949
471.387096774194	12	Placebo	440.851346147262	50.4975158954503	3.87298334620742	13.0384025391949
396.676470588235	12	Placebo	440.851346147262	50.4975158954503	3.87298334620742	13.0384025391949
406.277777777778	12	Placebo	440.851346147262	50.4975158954503	3.87298334620742	13.0384025391949
504.692307692308	12	Placebo	440.851346147262	50.4975158954503	3.87298334620742	13.0384025391949
532.027777777778	12	Placebo	440.851346147262	50.4975158954503	3.87298334620742	13.0384025391949
475.348837209302	12	Placebo	440.851346147262	50.4975158954503	3.87298334620742	13.0384025391949
432.263157894737	12	Placebo	440.851346147262	50.4975158954503	3.87298334620742	13.0384025391949
406.090909090909	12	Placebo	440.851346147262	50.4975158954503	3.87298334620742	13.0384025391949
432.558139534884	12	Donor C	435.534003977968	60.5971741790865	2	30.2985870895433
351.125	12	Donor C	435.534003977968	60.5971741790865	2	30.2985870895433
484.894736842105	12	Donor C	435.534003977968	60.5971741790865	2	30.2985870895433
473.558139534884	12	Donor C	435.534003977968	60.5971741790865	2	30.2985870895433
453.447368421053	12	Donor B	509.61005364303	38.7287570136996	2.23606797749979	17.3200266733408
544.322580645161	12	Donor B	509.61005364303	38.7287570136996	2.23606797749979	17.3200266733408
512.255319148936	12	Donor B	509.61005364303	38.7287570136996	2.23606797749979	17.3200266733408
546	12	Donor B	509.61005364303	38.7287570136996	2.23606797749979	17.3200266733408
492.025	12	Donor B	509.61005364303	38.7287570136996	2.23606797749979	17.3200266733408
422.37037037037	12	Donor A	510.249902352725	90.3256498314811	2	45.1628249157406
445.583333333333	12	Donor A	510.249902352725	90.3256498314811	2	45.1628249157406
564.884615384615	12	Donor A	510.249902352725	90.3256498314811	2	45.1628249157406
608.161290322581	12	Donor A	510.249902352725	90.3256498314811	2	45.1628249157406
380.375	24	Placebo	455.410724219958	81.0648272758626	3.46410161513775	23.4013999247649
518.125	24	Placebo	455.410724219958	81.0648272758626	3.46410161513775	23.4013999247649
478.878048780488	24	Placebo	455.410724219958	81.0648272758626	3.46410161513775	23.4013999247649
498.024390243902	24	Placebo	455.410724219958	81.0648272758626	3.46410161513775	23.4013999247649
540.333333333333	24	Placebo	455.410724219958	81.0648272758626	3.46410161513775	23.4013999247649
398.59375	24	Placebo	455.410724219958	81.0648272758626	3.46410161513775	23.4013999247649
371.090909090909	24	Placebo	455.410724219958	81.0648272758626	3.46410161513775	23.4013999247649
572.756756756757	24	Placebo	455.410724219958	81.0648272758626	3.46410161513775	23.4013999247649
564.837837837838	24	Placebo	455.410724219958	81.0648272758626	3.46410161513775	23.4013999247649
378.857142857143	24	Placebo	455.410724219958	81.0648272758626	3.46410161513775	23.4013999247649
369.6	24	Placebo	455.410724219958	81.0648272758626	3.46410161513775	23.4013999247649
393.45652173913	24	Placebo	455.410724219958	81.0648272758626	3.46410161513775	23.4013999247649
506.344827586207	24	Donor C	465.505324543611	42.085376919485	2	21.0426884597425
425	24	Donor C	465.505324543611	42.085376919485	2	21.0426884597425
497	24	Donor C	465.505324543611	42.085376919485	2	21.0426884597425
433.676470588235	24	Donor C	465.505324543611	42.085376919485	2	21.0426884597425
527.826086956522	24	Donor B	469.959892000124	62.5232361295292	2.23606797749979	27.9612412317796
434.078947368421	24	Donor B	469.959892000124	62.5232361295292	2.23606797749979	27.9612412317796
541.46875	24	Donor B	469.959892000124	62.5232361295292	2.23606797749979	27.9612412317796
450.75	24	Donor B	469.959892000124	62.5232361295292	2.23606797749979	27.9612412317796
395.675675675676	24	Donor B	469.959892000124	62.5232361295292	2.23606797749979	27.9612412317796
447.935483870968	24	Donor A	445.770551319648	74.6890990569712	2.23606797749979	33.4019805339206
355	24	Donor A	445.770551319648	74.6890990569712	2.23606797749979	33.4019805339206
477.75	24	Donor A	445.770551319648	74.6890990569712	2.23606797749979	33.4019805339206
398.44	24	Donor A	445.770551319648	74.6890990569712	2.23606797749979	33.4019805339206
549.727272727273	24	Donor A	445.770551319648	74.6890990569712	2.23606797749979	33.4019805339206
480.75	36	Placebo	471.337220795064	61.9089228737799	3.87298334620742	15.9848151514526
407.875	36	Placebo	471.337220795064	61.9089228737799	3.87298334620742	15.9848151514526
439.181818181818	36	Placebo	471.337220795064	61.9089228737799	3.87298334620742	15.9848151514526
527	36	Placebo	471.337220795064	61.9089228737799	3.87298334620742	15.9848151514526
516.783783783784	36	Placebo	471.337220795064	61.9089228737799	3.87298334620742	15.9848151514526
392.035714285714	36	Placebo	471.337220795064	61.9089228737799	3.87298334620742	15.9848151514526
601.275862068966	36	Placebo	471.337220795064	61.9089228737799	3.87298334620742	15.9848151514526
407.333333333333	36	Placebo	471.337220795064	61.9089228737799	3.87298334620742	15.9848151514526
453.896551724138	36	Placebo	471.337220795064	61.9089228737799	3.87298334620742	15.9848151514526
472.357142857143	36	Placebo	471.337220795064	61.9089228737799	3.87298334620742	15.9848151514526
484.75	36	Placebo	471.337220795064	61.9089228737799	3.87298334620742	15.9848151514526
466.90243902439	36	Placebo	471.337220795064	61.9089228737799	3.87298334620742	15.9848151514526
575	36	Placebo	471.337220795064	61.9089228737799	3.87298334620742	15.9848151514526
417.666666666667	36	Placebo	471.337220795064	61.9089228737799	3.87298334620742	15.9848151514526
427.25	36	Placebo	471.337220795064	61.9089228737799	3.87298334620742	15.9848151514526
463.875	36	Donor C	516.256433823529	78.0160329103354	2	39.0080164551677
471.4375	36	Donor C	516.256433823529	78.0160329103354	2	39.0080164551677
498.588235294118	36	Donor C	516.256433823529	78.0160329103354	2	39.0080164551677
631.125	36	Donor C	516.256433823529	78.0160329103354	2	39.0080164551677
445.170731707317	36	Donor B	447.936369650746	23.5016054729656	2.23606797749979	10.5102374835864
482.2	36	Donor B	447.936369650746	23.5016054729656	2.23606797749979	10.5102374835864
455.529411764706	36	Donor B	447.936369650746	23.5016054729656	2.23606797749979	10.5102374835864
418.243243243243	36	Donor B	447.936369650746	23.5016054729656	2.23606797749979	10.5102374835864
438.538461538462	36	Donor B	447.936369650746	23.5016054729656	2.23606797749979	10.5102374835864
426.75	36	Donor A	472.208024408848	94.8048039554897	2.23606797749979	42.3979972476032
639.6	36	Donor A	472.208024408848	94.8048039554897	2.23606797749979	42.3979972476032
406.947368421053	36	Donor A	472.208024408848	94.8048039554897	2.23606797749979	42.3979972476032
443.416666666667	36	Donor A	472.208024408848	94.8048039554897	2.23606797749979	42.3979972476032
444.326086956522	36	Donor A	472.208024408848	94.8048039554897	2.23606797749979	42.3979972476032
427.923076923077	48	Placebo	437.987850708322	47.2187232940979	3.87298334620742	12.1918219298145
467.575	48	Placebo	437.987850708322	47.2187232940979	3.87298334620742	12.1918219298145
402.410256410256	48	Placebo	437.987850708322	47.2187232940979	3.87298334620742	12.1918219298145
405	48	Placebo	437.987850708322	47.2187232940979	3.87298334620742	12.1918219298145
449.384615384615	48	Placebo	437.987850708322	47.2187232940979	3.87298334620742	12.1918219298145
428.090909090909	48	Placebo	437.987850708322	47.2187232940979	3.87298334620742	12.1918219298145
528.034482758621	48	Placebo	437.987850708322	47.2187232940979	3.87298334620742	12.1918219298145
479.241379310345	48	Placebo	437.987850708322	47.2187232940979	3.87298334620742	12.1918219298145
347.034482758621	48	Placebo	437.987850708322	47.2187232940979	3.87298334620742	12.1918219298145
414.923076923077	48	Placebo	437.987850708322	47.2187232940979	3.87298334620742	12.1918219298145
462.714285714286	48	Placebo	437.987850708322	47.2187232940979	3.87298334620742	12.1918219298145
489.111111111111	48	Placebo	437.987850708322	47.2187232940979	3.87298334620742	12.1918219298145
472.823529411765	48	Placebo	437.987850708322	47.2187232940979	3.87298334620742	12.1918219298145
371.615384615385	48	Placebo	437.987850708322	47.2187232940979	3.87298334620742	12.1918219298145
423.936170212766	48	Placebo	437.987850708322	47.2187232940979	3.87298334620742	12.1918219298145
414.595744680851	48	Donor C	410.04500624597	21.1923149963499	2	10.596157498175
437.30303030303	48	Donor C	410.04500624597	21.1923149963499	2	10.596157498175
400.375	48	Donor C	410.04500624597	21.1923149963499	2	10.596157498175
387.90625	48	Donor C	410.04500624597	21.1923149963499	2	10.596157498175
594.8125	48	Donor B	516.656191389599	96.2510848875421	2.23606797749979	43.0447937433294
500.666666666667	48	Donor B	516.656191389599	96.2510848875421	2.23606797749979	43.0447937433294
633.478260869565	48	Donor B	516.656191389599	96.2510848875421	2.23606797749979	43.0447937433294
449.823529411765	48	Donor B	516.656191389599	96.2510848875421	2.23606797749979	43.0447937433294
404.5	48	Donor B	516.656191389599	96.2510848875421	2.23606797749979	43.0447937433294
423.32	48	Donor A	487.780257522364	144.459435160211	2	72.2297175801056
478.935483870968	48	Donor A	487.780257522364	144.459435160211	2	72.2297175801056
357.571428571429	48	Donor A	487.780257522364	144.459435160211	2	72.2297175801056
691.294117647059	48	Donor A	487.780257522364	144.459435160211	2	72.2297175801056
