# Supplementary material for: Fecal microbiota transplantation in HIV: A pilot placebo-controlled study
Source: Nat Commun. 2021 Feb 18;12:1139. doi: 10.1038/s41467-021-21472-1 (PMC7892558; doi:10.1038/s41467-021-21472-1)
Supplement: Supplementary file 6 — Source Data [file 41467_2021_21472_MOESM6_ESM.zip › Source data file/FigureS4_table.txt]

R10W0	R11W0	R12W0	R13W0	R14W0	R16W0	R17W0	R18W0	R19W0	R1W0	R20W0	R21W0	R22W0	R23W0	R25W0	R26W0	R27W0	R29W0	R2W0	R30W0	R3W0	R4W0	R5W0	R6W0	R7W0	R8W0	R9W0
0	0.164543601860936	0.0826934457173088	0.197577399315503	0.121870064319815	0.0791327703724437	0.0583003286250035	0.0973503144123822	0.0856613914342208	0.193944802702079	0.0892024406552805	0.0883766371759445	0.0779712326031158	0.168081127288597	0.094174261914445	0.159025190508137	0.0779067631676382	0.174811130885392	0.210869952275368	0.0936624972512794	0.107529097370889	0.072823044049438	0.0832526827720997	0.187675615099337	0.176798362761584	0.0729275330346309	0.200836546517578
0.164543601860936	0	0.192624497570769	0.121741768869931	0.13853778398595	0.141361658232847	0.16736375208917	0.174302965293819	0.184497025743387	0.118085018621735	0.124181179063319	0.171778811365255	0.168195199895392	0.0850347761894551	0.174294408346411	0.140999515073924	0.175636400946697	0.112406468309571	0.147916439087377	0.17761122210249	0.138175926672717	0.14498751017182	0.128976645222047	0.112167166278991	0.0973041212530193	0.166693981159809	0.125329981361873
0.0826934457173088	0.192624497570769	0	0.212240654788944	0.164322089280205	0.107705973132841	0.0462503116337511	0.0574227660456533	0.0646698589816922	0.213528397255319	0.111068015584212	0.0686696535994208	0.0510084088761948	0.192423292804157	0.075167276233823	0.171228678546997	0.0645998266846045	0.196857541013971	0.228145718093983	0.0567153026607126	0.115252127455543	0.0876541491402742	0.128861947754822	0.203438841278654	0.205266874744118	0.0644653762258078	0.220229933689869
0.197577399315503	0.121741768869931	0.212240654788944	0	0.167538348208727	0.174788703390695	0.197730773809931	0.200969632537504	0.216212077491786	0.125580775662176	0.166842312126955	0.207301515347591	0.205046417277526	0.0852392827797913	0.207679924542504	0.17616589519702	0.19805874053881	0.118257673986981	0.108312841731825	0.211476961986906	0.179806055613319	0.185159796240254	0.168525799815055	0.0878265723781344	0.116089052684648	0.203632821486703	0.129604852048084
0.121870064319815	0.13853778398595	0.164322089280205	0.167538348208727	0	0.115272692755318	0.145413274951655	0.16211840866527	0.144802279600741	0.180449373603264	0.109287331709163	0.148818041629945	0.139119717431803	0.152309206894784	0.145767987585831	0.140219910143066	0.148678978552231	0.151527751015015	0.193249097505168	0.148365857752648	0.135139504981143	0.116691458253141	0.102790303764425	0.172230496330274	0.157735338111524	0.13490845762723	0.182874601942049
0.0791327703724437	0.141361658232847	0.107705973132841	0.174788703390695	0.115272692755318	0	0.0912199390150757	0.107369163424596	0.111579292612378	0.171766020440045	0.0763021383058132	0.0974384621936584	0.104220298780061	0.142178296384139	0.110439907967431	0.137715952429352	0.107218247440509	0.146011416643927	0.193212486312324	0.109791010661214	0.104299993059588	0.0816721347295639	0.085659090760022	0.166679308440128	0.152251288656511	0.0941329333644703	0.178612318044942
0.0583003286250035	0.16736375208917	0.0462503116337511	0.197730773809931	0.145413274951655	0.0912199390150757	0	0.0647927728265495	0.0758207942821892	0.195500028602163	0.095414219810599	0.0803209570038609	0.0620466129748566	0.166925532273018	0.0825358670237877	0.162964387403207	0.059997484848187	0.18197315636216	0.216457977065969	0.0673146361063152	0.105817248057167	0.0671160393224764	0.100163642433358	0.18918709319486	0.181952446572233	0.0523906476072473	0.202068408936025
0.0973503144123822	0.174302965293819	0.0574227660456533	0.200969632537504	0.16211840866527	0.107369163424596	0.0647927728265495	0	0.0994087786679605	0.195362274882134	0.0999386230482853	0.0905794066548586	0.0859082750326696	0.178887081195299	0.0891044209544616	0.161131449305031	0.0764405544318756	0.185746658372337	0.212193602391378	0.0736888045239379	0.103763770731906	0.0978564235680779	0.141220748246795	0.17522728505328	0.1868417310606	0.0719089268195093	0.199565109883273
0.0856613914342208	0.184497025743387	0.0646698589816922	0.216212077491786	0.144802279600741	0.111579292612378	0.0758207942821892	0.0994087786679605	0	0.214569473421649	0.115705601379734	0.0633080376218219	0.0482062496619554	0.188390513278799	0.0561773938215898	0.167614992636368	0.0670446947677407	0.201509881373325	0.231477406502337	0.0539354819825016	0.0959442282341923	0.0737262568734858	0.121758400062213	0.203964815984579	0.202862282325133	0.0701401385669522	0.220487443981983
0.193944802702079	0.118085018621735	0.213528397255319	0.125580775662176	0.180449373603264	0.171766020440045	0.195500028602163	0.195362274882134	0.214569473421649	0	0.167930189951403	0.207774835056121	0.210633505230383	0.0738636908592051	0.209532878292597	0.146673819231366	0.202050402735263	0.0748765051708811	0.0978104041215492	0.211260750807418	0.170504161275966	0.180257935681764	0.168320551961398	0.0789319289557047	0.079110409008281	0.201654188865471	0.0672853185463948
0.0892024406552805	0.124181179063319	0.111068015584212	0.166842312126955	0.109287331709163	0.0763021383058132	0.095414219810599	0.0999386230482853	0.115705601379734	0.167930189951403	0	0.0995387168799711	0.0979609212609695	0.140972390455997	0.112629759738046	0.141767240821604	0.107568118971478	0.139758028229907	0.195482842389552	0.110118413792584	0.104517624390715	0.0773484960192965	0.0846834484641184	0.163039264204537	0.148239549152882	0.0938491063901672	0.172488393845883
0.0883766371759445	0.171778811365255	0.0686696535994208	0.207301515347591	0.148818041629945	0.0974384621936584	0.0803209570038609	0.0905794066548586	0.0633080376218219	0.207774835056121	0.0995387168799711	0	0.0569839832744022	0.178116910601447	0.0501416589237808	0.158780284644068	0.0684704358511329	0.189478427944817	0.22218655991385	0.0482810158159136	0.124728500903992	0.0746892457386482	0.106823438820787	0.195955429080101	0.18602976553762	0.0669866924285817	0.216035473737381
0.0779712326031158	0.168195199895392	0.0510084088761948	0.205046417277526	0.139119717431803	0.104220298780061	0.0620466129748566	0.0859082750326696	0.0482062496619554	0.210633505230383	0.0979609212609695	0.0569839832744022	0	0.181359487961178	0.0535206600112939	0.158061798254518	0.0508138104249907	0.190505502328575	0.22387720669409	0.0472807341760613	0.106976508134787	0.0646078927898444	0.109654725174279	0.202138722010279	0.189274408429665	0.0521534496808196	0.216011176773375
0.168081127288597	0.0850347761894551	0.192423292804157	0.0852392827797913	0.152309206894784	0.142178296384139	0.166925532273018	0.178887081195299	0.188390513278799	0.0738636908592051	0.140972390455997	0.178116910601447	0.181359487961178	0	0.18748414661675	0.139992878046486	0.171845823796604	0.0926594490295881	0.110390945516791	0.178992215122995	0.144730331923539	0.150542845678986	0.128647442944999	0.0589254201498337	0.0735699880913568	0.173328623303468	0.0972309962666575
0.094174261914445	0.174294408346411	0.075167276233823	0.207679924542504	0.145767987585831	0.110439907967431	0.0825358670237877	0.0891044209544616	0.0561773938215898	0.209532878292597	0.112629759738046	0.0501416589237808	0.0535206600112939	0.18748414661675	0	0.155036505536841	0.0602544049859606	0.194612678995285	0.222733829760957	0.0483704355319484	0.107558684426597	0.0636999590229906	0.122349207899489	0.194583908288412	0.196218582200487	0.0748719096574356	0.208743469719431
0.159025190508137	0.140999515073924	0.171228678546997	0.17616589519702	0.140219910143066	0.137715952429352	0.162964387403207	0.161131449305031	0.167614992636368	0.146673819231366	0.141767240821604	0.158780284644068	0.158061798254518	0.139992878046486	0.155036505536841	0	0.151985057969058	0.155229602544908	0.185635969271646	0.168579181665141	0.139244183137219	0.13114015156663	0.138174091318605	0.139255198186374	0.166252403605838	0.157118243558081	0.170952539400853
0.0779067631676382	0.175636400946697	0.0645998266846045	0.19805874053881	0.148678978552231	0.107218247440509	0.059997484848187	0.0764405544318756	0.0670446947677407	0.202050402735263	0.107568118971478	0.0684704358511329	0.0508138104249907	0.171845823796604	0.0602544049859606	0.151985057969058	0	0.191632729263131	0.211524880706702	0.0591841701736335	0.11191698680873	0.0670239411032162	0.113532687155481	0.1854480254823	0.192611573864481	0.0586999419944527	0.208659411168824
0.174811130885392	0.112406468309571	0.196857541013971	0.118257673986981	0.151527751015015	0.146011416643927	0.18197315636216	0.185746658372337	0.201509881373325	0.0748765051708811	0.139758028229907	0.189478427944817	0.190505502328575	0.0926594490295881	0.194612678995285	0.155229602544908	0.191632729263131	0	0.0955559778768273	0.202470419155515	0.173994011656189	0.162684450272296	0.153547517191673	0.105756225538125	0.0731398766096938	0.186367744094049	0.0684724012707817
0.210869952275368	0.147916439087377	0.228145718093983	0.108312841731825	0.193249097505168	0.193212486312324	0.216457977065969	0.212193602391378	0.231477406502337	0.0978104041215492	0.195482842389552	0.22218655991385	0.22387720669409	0.110390945516791	0.222733829760957	0.185635969271646	0.211524880706702	0.0955559778768273	0	0.227570696859024	0.197758196233545	0.202831516743305	0.18662971179744	0.102711139031205	0.104342313251003	0.219424208513885	0.0808608328224223
0.0936624972512794	0.17761122210249	0.0567153026607126	0.211476961986906	0.148365857752648	0.109791010661214	0.0673146361063152	0.0736888045239379	0.0539354819825016	0.211260750807418	0.110118413792584	0.0482810158159136	0.0472807341760613	0.178992215122995	0.0483704355319484	0.168579181665141	0.0591841701736335	0.202470419155515	0.227570696859024	0	0.115185773315599	0.070886912800519	0.119717598225253	0.200182752690731	0.193913261927353	0.0514005307385173	0.218316367605869
0.107529097370889	0.138175926672717	0.115252127455543	0.179806055613319	0.135139504981143	0.104299993059588	0.105817248057167	0.103763770731906	0.0959442282341923	0.170504161275966	0.104517624390715	0.124728500903992	0.106976508134787	0.144730331923539	0.107558684426597	0.139244183137219	0.11191698680873	0.173994011656189	0.197758196233545	0.115185773315599	0	0.103738327709606	0.127446224162519	0.143681232228577	0.171935880871711	0.112015397655656	0.168915990696409
0.072823044049438	0.14498751017182	0.0876541491402742	0.185159796240254	0.116691458253141	0.0816721347295639	0.0671160393224764	0.0978564235680779	0.0737262568734858	0.180257935681764	0.0773484960192965	0.0746892457386482	0.0646078927898444	0.150542845678986	0.0636999590229906	0.13114015156663	0.0670239411032162	0.162684450272296	0.202831516743305	0.070886912800519	0.103738327709606	0	0.0731770927258348	0.174581716846146	0.162368382159214	0.06377588850642	0.184689978064824
0.0832526827720997	0.128976645222047	0.128861947754822	0.168525799815055	0.102790303764425	0.085659090760022	0.100163642433358	0.141220748246795	0.121758400062213	0.168320551961398	0.0846834484641184	0.106823438820787	0.109654725174279	0.128647442944999	0.122349207899489	0.138174091318605	0.113532687155481	0.153547517191673	0.18662971179744	0.119717598225253	0.127446224162519	0.0731770927258348	0	0.164059943774347	0.133407421046231	0.105627312704622	0.175542824951328
0.187675615099337	0.112167166278991	0.203438841278654	0.0878265723781344	0.172230496330274	0.166679308440128	0.18918709319486	0.17522728505328	0.203964815984579	0.0789319289557047	0.163039264204537	0.195955429080101	0.202138722010279	0.0589254201498337	0.194583908288412	0.139255198186374	0.1854480254823	0.105756225538125	0.102711139031205	0.200182752690731	0.143681232228577	0.174581716846146	0.164059943774347	0	0.0998263607931777	0.195152296588612	0.103991131236568
0.176798362761584	0.0973041212530193	0.205266874744118	0.116089052684648	0.157735338111524	0.152251288656511	0.181952446572233	0.1868417310606	0.202862282325133	0.079110409008281	0.148239549152882	0.18602976553762	0.189274408429665	0.0735699880913568	0.196218582200487	0.166252403605838	0.192611573864481	0.0731398766096938	0.104342313251003	0.193913261927353	0.171935880871711	0.162368382159214	0.133407421046231	0.0998263607931777	0	0.184908006027512	0.0797397890203974
0.0729275330346309	0.166693981159809	0.0644653762258078	0.203632821486703	0.13490845762723	0.0941329333644703	0.0523906476072473	0.0719089268195093	0.0701401385669522	0.201654188865471	0.0938491063901672	0.0669866924285817	0.0521534496808196	0.173328623303468	0.0748719096574356	0.157118243558081	0.0586999419944527	0.186367744094049	0.219424208513885	0.0514005307385173	0.112015397655656	0.06377588850642	0.105627312704622	0.195152296588612	0.184908006027512	0	0.210591013247237
0.200836546517578	0.125329981361873	0.220229933689869	0.129604852048084	0.182874601942049	0.178612318044942	0.202068408936025	0.199565109883273	0.220487443981983	0.0672853185463948	0.172488393845883	0.216035473737381	0.216011176773375	0.0972309962666575	0.208743469719431	0.170952539400853	0.208659411168824	0.0684724012707817	0.0808608328224223	0.218316367605869	0.168915990696409	0.184689978064824	0.175542824951328	0.103991131236568	0.0797397890203974	0.210591013247237	0
