# Supplementary material for: Fecal microbiota transplantation in HIV: A pilot placebo-controlled study
Source: Nat Commun. 2021 Feb 18;12:1139. doi: 10.1038/s41467-021-21472-1 (PMC7892558; doi:10.1038/s41467-021-21472-1)
Supplement: Supplementary file 6 — Source Data [file 41467_2021_21472_MOESM6_ESM.zip › Source data file/Figure1_chao_table.txt]

Chao	Week	Randomization	M	sd	sqrt	sem
437.75	0	Placebo	445.852069750302	51.8679033313253	3.74165738677394	13.8622802597236
356.375	0	Placebo	445.852069750302	51.8679033313253	3.74165738677394	13.8622802597236
532	0	Placebo	445.852069750302	51.8679033313253	3.74165738677394	13.8622802597236
503.757575757576	0	Placebo	445.852069750302	51.8679033313253	3.74165738677394	13.8622802597236
437.30303030303	0	Placebo	445.852069750302	51.8679033313253	3.74165738677394	13.8622802597236
424.418604651163	0	Placebo	445.852069750302	51.8679033313253	3.74165738677394	13.8622802597236
402.972972972973	0	Placebo	445.852069750302	51.8679033313253	3.74165738677394	13.8622802597236
420.588235294118	0	Placebo	445.852069750302	51.8679033313253	3.74165738677394	13.8622802597236
479.387096774194	0	Placebo	445.852069750302	51.8679033313253	3.74165738677394	13.8622802597236
508.894736842105	0	Placebo	445.852069750302	51.8679033313253	3.74165738677394	13.8622802597236
503.8	0	Placebo	445.852069750302	51.8679033313253	3.74165738677394	13.8622802597236
395.560975609756	0	Placebo	445.852069750302	51.8679033313253	3.74165738677394	13.8622802597236
438.916666666667	0	Placebo	445.852069750302	51.8679033313253	3.74165738677394	13.8622802597236
400.204081632653	0	Placebo	445.852069750302	51.8679033313253	3.74165738677394	13.8622802597236
453.181818181818	0	FMT	454.162040911207	56.5083275877853	3.60555127546399	15.672590200652
369.228571428571	0	FMT	454.162040911207	56.5083275877853	3.60555127546399	15.672590200652
469.90243902439	0	FMT	454.162040911207	56.5083275877853	3.60555127546399	15.672590200652
439.625	0	FMT	454.162040911207	56.5083275877853	3.60555127546399	15.672590200652
445.236842105263	0	FMT	454.162040911207	56.5083275877853	3.60555127546399	15.672590200652
434.666666666667	0	FMT	454.162040911207	56.5083275877853	3.60555127546399	15.672590200652
558.466666666667	0	FMT	454.162040911207	56.5083275877853	3.60555127546399	15.672590200652
389.019230769231	0	FMT	454.162040911207	56.5083275877853	3.60555127546399	15.672590200652
422	0	FMT	454.162040911207	56.5083275877853	3.60555127546399	15.672590200652
402.666666666667	0	FMT	454.162040911207	56.5083275877853	3.60555127546399	15.672590200652
552.117647058824	0	FMT	454.162040911207	56.5083275877853	3.60555127546399	15.672590200652
483.95652173913	0	FMT	454.162040911207	56.5083275877853	3.60555127546399	15.672590200652
484.038461538462	0	FMT	454.162040911207	56.5083275877853	3.60555127546399	15.672590200652
346.27027027027	1	Placebo	429.079362026772	67.0979268227879	3.87298334620742	17.3246102099801
349.071428571429	1	Placebo	429.079362026772	67.0979268227879	3.87298334620742	17.3246102099801
454.434782608696	1	Placebo	429.079362026772	67.0979268227879	3.87298334620742	17.3246102099801
404.333333333333	1	Placebo	429.079362026772	67.0979268227879	3.87298334620742	17.3246102099801
511.684210526316	1	Placebo	429.079362026772	67.0979268227879	3.87298334620742	17.3246102099801
386	1	Placebo	429.079362026772	67.0979268227879	3.87298334620742	17.3246102099801
419.323529411765	1	Placebo	429.079362026772	67.0979268227879	3.87298334620742	17.3246102099801
336.028571428571	1	Placebo	429.079362026772	67.0979268227879	3.87298334620742	17.3246102099801
403.076923076923	1	Placebo	429.079362026772	67.0979268227879	3.87298334620742	17.3246102099801
512.724137931034	1	Placebo	429.079362026772	67.0979268227879	3.87298334620742	17.3246102099801
494.5	1	Placebo	429.079362026772	67.0979268227879	3.87298334620742	17.3246102099801
541.243243243243	1	Placebo	429.079362026772	67.0979268227879	3.87298334620742	17.3246102099801
491.5	1	Placebo	429.079362026772	67.0979268227879	3.87298334620742	17.3246102099801
388	1	Placebo	429.079362026772	67.0979268227879	3.87298334620742	17.3246102099801
398	1	Placebo	429.079362026772	67.0979268227879	3.87298334620742	17.3246102099801
385.34375	1	FMT	440.966699066	57.3763872689494	3.74165738677394	15.3344845179476
380.103448275862	1	FMT	440.966699066	57.3763872689494	3.74165738677394	15.3344845179476
441.27027027027	1	FMT	440.966699066	57.3763872689494	3.74165738677394	15.3344845179476
427.676470588235	1	FMT	440.966699066	57.3763872689494	3.74165738677394	15.3344845179476
503.024390243902	1	FMT	440.966699066	57.3763872689494	3.74165738677394	15.3344845179476
433.634146341463	1	FMT	440.966699066	57.3763872689494	3.74165738677394	15.3344845179476
549.666666666667	1	FMT	440.966699066	57.3763872689494	3.74165738677394	15.3344845179476
478.896551724138	1	FMT	440.966699066	57.3763872689494	3.74165738677394	15.3344845179476
350.024390243902	1	FMT	440.966699066	57.3763872689494	3.74165738677394	15.3344845179476
473.965517241379	1	FMT	440.966699066	57.3763872689494	3.74165738677394	15.3344845179476
501.756756756757	1	FMT	440.966699066	57.3763872689494	3.74165738677394	15.3344845179476
390.642857142857	1	FMT	440.966699066	57.3763872689494	3.74165738677394	15.3344845179476
391.5	1	FMT	440.966699066	57.3763872689494	3.74165738677394	15.3344845179476
466.028571428571	1	FMT	440.966699066	57.3763872689494	3.74165738677394	15.3344845179476
379	2	Placebo	434.378336802702	58.7731910541351	3.87298334620742	15.1751726770755
516.5	2	Placebo	434.378336802702	58.7731910541351	3.87298334620742	15.1751726770755
412.794117647059	2	Placebo	434.378336802702	58.7731910541351	3.87298334620742	15.1751726770755
362.348837209302	2	Placebo	434.378336802702	58.7731910541351	3.87298334620742	15.1751726770755
463.763157894737	2	Placebo	434.378336802702	58.7731910541351	3.87298334620742	15.1751726770755
336.153846153846	2	Placebo	434.378336802702	58.7731910541351	3.87298334620742	15.1751726770755
504.243902439024	2	Placebo	434.378336802702	58.7731910541351	3.87298334620742	15.1751726770755
392.823529411765	2	Placebo	434.378336802702	58.7731910541351	3.87298334620742	15.1751726770755
420.96875	2	Placebo	434.378336802702	58.7731910541351	3.87298334620742	15.1751726770755
402.772727272727	2	Placebo	434.378336802702	58.7731910541351	3.87298334620742	15.1751726770755
458.442307692308	2	Placebo	434.378336802702	58.7731910541351	3.87298334620742	15.1751726770755
471.583333333333	2	Placebo	434.378336802702	58.7731910541351	3.87298334620742	15.1751726770755
528.692307692308	2	Placebo	434.378336802702	58.7731910541351	3.87298334620742	15.1751726770755
389.588235294118	2	Placebo	434.378336802702	58.7731910541351	3.87298334620742	15.1751726770755
476	2	Placebo	434.378336802702	58.7731910541351	3.87298334620742	15.1751726770755
418.028571428571	2	FMT	429.705471802256	58.1179263958554	3.74165738677394	15.5326691859312
336.384615384615	2	FMT	429.705471802256	58.1179263958554	3.74165738677394	15.5326691859312
463.521739130435	2	FMT	429.705471802256	58.1179263958554	3.74165738677394	15.5326691859312
379.181818181818	2	FMT	429.705471802256	58.1179263958554	3.74165738677394	15.5326691859312
480.285714285714	2	FMT	429.705471802256	58.1179263958554	3.74165738677394	15.5326691859312
434	2	FMT	429.705471802256	58.1179263958554	3.74165738677394	15.5326691859312
479.609756097561	2	FMT	429.705471802256	58.1179263958554	3.74165738677394	15.5326691859312
504.8	2	FMT	429.705471802256	58.1179263958554	3.74165738677394	15.5326691859312
376.535714285714	2	FMT	429.705471802256	58.1179263958554	3.74165738677394	15.5326691859312
412.756756756757	2	FMT	429.705471802256	58.1179263958554	3.74165738677394	15.5326691859312
420.1875	2	FMT	429.705471802256	58.1179263958554	3.74165738677394	15.5326691859312
477.965517241379	2	FMT	429.705471802256	58.1179263958554	3.74165738677394	15.5326691859312
330.375	2	FMT	429.705471802256	58.1179263958554	3.74165738677394	15.5326691859312
502.243902439024	2	FMT	429.705471802256	58.1179263958554	3.74165738677394	15.5326691859312
357.9	3	Placebo	431.612104441009	54.7022977939958	3.60555127546399	15.1716876601502
359.75	3	Placebo	431.612104441009	54.7022977939958	3.60555127546399	15.1716876601502
395.161290322581	3	Placebo	431.612104441009	54.7022977939958	3.60555127546399	15.1716876601502
476	3	Placebo	431.612104441009	54.7022977939958	3.60555127546399	15.1716876601502
445.282608695652	3	Placebo	431.612104441009	54.7022977939958	3.60555127546399	15.1716876601502
396.454545454545	3	Placebo	431.612104441009	54.7022977939958	3.60555127546399	15.1716876601502
544.363636363636	3	Placebo	431.612104441009	54.7022977939958	3.60555127546399	15.1716876601502
378.578947368421	3	Placebo	431.612104441009	54.7022977939958	3.60555127546399	15.1716876601502
450.142857142857	3	Placebo	431.612104441009	54.7022977939958	3.60555127546399	15.1716876601502
456.65	3	Placebo	431.612104441009	54.7022977939958	3.60555127546399	15.1716876601502
491.081081081081	3	Placebo	431.612104441009	54.7022977939958	3.60555127546399	15.1716876601502
413.217391304348	3	Placebo	431.612104441009	54.7022977939958	3.60555127546399	15.1716876601502
446.375	3	Placebo	431.612104441009	54.7022977939958	3.60555127546399	15.1716876601502
464.285714285714	3	FMT	436.806290301984	63.2101898905955	3.74165738677394	16.8936338516807
467.363636363636	3	FMT	436.806290301984	63.2101898905955	3.74165738677394	16.8936338516807
465.386363636364	3	FMT	436.806290301984	63.2101898905955	3.74165738677394	16.8936338516807
299	3	FMT	436.806290301984	63.2101898905955	3.74165738677394	16.8936338516807
412.019607843137	3	FMT	436.806290301984	63.2101898905955	3.74165738677394	16.8936338516807
472.162162162162	3	FMT	436.806290301984	63.2101898905955	3.74165738677394	16.8936338516807
428.871794871795	3	FMT	436.806290301984	63.2101898905955	3.74165738677394	16.8936338516807
326.076923076923	3	FMT	436.806290301984	63.2101898905955	3.74165738677394	16.8936338516807
424.2	3	FMT	436.806290301984	63.2101898905955	3.74165738677394	16.8936338516807
419.6875	3	FMT	436.806290301984	63.2101898905955	3.74165738677394	16.8936338516807
479.405405405405	3	FMT	436.806290301984	63.2101898905955	3.74165738677394	16.8936338516807
529.1875	3	FMT	436.806290301984	63.2101898905955	3.74165738677394	16.8936338516807
419.117647058824	3	FMT	436.806290301984	63.2101898905955	3.74165738677394	16.8936338516807
508.52380952381	3	FMT	436.806290301984	63.2101898905955	3.74165738677394	16.8936338516807
324.181818181818	4	Placebo	478.064717909791	62.0015567103417	3.74165738677394	16.5706130469095
475.486486486486	4	Placebo	478.064717909791	62.0015567103417	3.74165738677394	16.5706130469095
506.565217391304	4	Placebo	478.064717909791	62.0015567103417	3.74165738677394	16.5706130469095
468.2	4	Placebo	478.064717909791	62.0015567103417	3.74165738677394	16.5706130469095
511.947368421053	4	Placebo	478.064717909791	62.0015567103417	3.74165738677394	16.5706130469095
476.34375	4	Placebo	478.064717909791	62.0015567103417	3.74165738677394	16.5706130469095
424.7	4	Placebo	478.064717909791	62.0015567103417	3.74165738677394	16.5706130469095
418.775	4	Placebo	478.064717909791	62.0015567103417	3.74165738677394	16.5706130469095
489.25641025641	4	Placebo	478.064717909791	62.0015567103417	3.74165738677394	16.5706130469095
455.6	4	Placebo	478.064717909791	62.0015567103417	3.74165738677394	16.5706130469095
491.575	4	Placebo	478.064717909791	62.0015567103417	3.74165738677394	16.5706130469095
542	4	Placebo	478.064717909791	62.0015567103417	3.74165738677394	16.5706130469095
580.5	4	Placebo	478.064717909791	62.0015567103417	3.74165738677394	16.5706130469095
527.775	4	Placebo	478.064717909791	62.0015567103417	3.74165738677394	16.5706130469095
525.526315789474	4	FMT	432.027575249058	66.5168773389499	3.46410161513775	19.201768518648
387.065217391304	4	FMT	432.027575249058	66.5168773389499	3.46410161513775	19.201768518648
491.965517241379	4	FMT	432.027575249058	66.5168773389499	3.46410161513775	19.201768518648
351.466666666667	4	FMT	432.027575249058	66.5168773389499	3.46410161513775	19.201768518648
423.454545454545	4	FMT	432.027575249058	66.5168773389499	3.46410161513775	19.201768518648
555.777777777778	4	FMT	432.027575249058	66.5168773389499	3.46410161513775	19.201768518648
447.5	4	FMT	432.027575249058	66.5168773389499	3.46410161513775	19.201768518648
377.365853658537	4	FMT	432.027575249058	66.5168773389499	3.46410161513775	19.201768518648
377.675675675676	4	FMT	432.027575249058	66.5168773389499	3.46410161513775	19.201768518648
363.333333333333	4	FMT	432.027575249058	66.5168773389499	3.46410161513775	19.201768518648
467.6	4	FMT	432.027575249058	66.5168773389499	3.46410161513775	19.201768518648
415.6	4	FMT	432.027575249058	66.5168773389499	3.46410161513775	19.201768518648
355.636363636364	5	Placebo	429.919172068527	37.2821328741204	3.60555127546399	10.3402032104848
474	5	Placebo	429.919172068527	37.2821328741204	3.60555127546399	10.3402032104848
409.4	5	Placebo	429.919172068527	37.2821328741204	3.60555127546399	10.3402032104848
489.571428571429	5	Placebo	429.919172068527	37.2821328741204	3.60555127546399	10.3402032104848
477.833333333333	5	Placebo	429.919172068527	37.2821328741204	3.60555127546399	10.3402032104848
459	5	Placebo	429.919172068527	37.2821328741204	3.60555127546399	10.3402032104848
423.030303030303	5	Placebo	429.919172068527	37.2821328741204	3.60555127546399	10.3402032104848
421.483870967742	5	Placebo	429.919172068527	37.2821328741204	3.60555127546399	10.3402032104848
414.135135135135	5	Placebo	429.919172068527	37.2821328741204	3.60555127546399	10.3402032104848
401.434782608696	5	Placebo	429.919172068527	37.2821328741204	3.60555127546399	10.3402032104848
442	5	Placebo	429.919172068527	37.2821328741204	3.60555127546399	10.3402032104848
414.875	5	Placebo	429.919172068527	37.2821328741204	3.60555127546399	10.3402032104848
406.549019607843	5	Placebo	429.919172068527	37.2821328741204	3.60555127546399	10.3402032104848
508.121212121212	5	FMT	461.093882191471	73.6711915884755	3.60555127546399	20.4327122151369
535.073170731707	5	FMT	461.093882191471	73.6711915884755	3.60555127546399	20.4327122151369
457.171428571429	5	FMT	461.093882191471	73.6711915884755	3.60555127546399	20.4327122151369
442.9	5	FMT	461.093882191471	73.6711915884755	3.60555127546399	20.4327122151369
417.344827586207	5	FMT	461.093882191471	73.6711915884755	3.60555127546399	20.4327122151369
636	5	FMT	461.093882191471	73.6711915884755	3.60555127546399	20.4327122151369
429.893617021277	5	FMT	461.093882191471	73.6711915884755	3.60555127546399	20.4327122151369
388.833333333333	5	FMT	461.093882191471	73.6711915884755	3.60555127546399	20.4327122151369
370.076923076923	5	FMT	461.093882191471	73.6711915884755	3.60555127546399	20.4327122151369
435.052631578947	5	FMT	461.093882191471	73.6711915884755	3.60555127546399	20.4327122151369
392.6875	5	FMT	461.093882191471	73.6711915884755	3.60555127546399	20.4327122151369
529.40625	5	FMT	461.093882191471	73.6711915884755	3.60555127546399	20.4327122151369
451.659574468085	5	FMT	461.093882191471	73.6711915884755	3.60555127546399	20.4327122151369
480.12	6	Placebo	439.51792787936	45.5966093936637	3.87298334620742	11.772993921679
456.28125	6	Placebo	439.51792787936	45.5966093936637	3.87298334620742	11.772993921679
502.512195121951	6	Placebo	439.51792787936	45.5966093936637	3.87298334620742	11.772993921679
430.325	6	Placebo	439.51792787936	45.5966093936637	3.87298334620742	11.772993921679
448.387096774194	6	Placebo	439.51792787936	45.5966093936637	3.87298334620742	11.772993921679
428.5	6	Placebo	439.51792787936	45.5966093936637	3.87298334620742	11.772993921679
439.083333333333	6	Placebo	439.51792787936	45.5966093936637	3.87298334620742	11.772993921679
357.714285714286	6	Placebo	439.51792787936	45.5966093936637	3.87298334620742	11.772993921679
494.576923076923	6	Placebo	439.51792787936	45.5966093936637	3.87298334620742	11.772993921679
478.590909090909	6	Placebo	439.51792787936	45.5966093936637	3.87298334620742	11.772993921679
421.1875	6	Placebo	439.51792787936	45.5966093936637	3.87298334620742	11.772993921679
482.025641025641	6	Placebo	439.51792787936	45.5966093936637	3.87298334620742	11.772993921679
423.15	6	Placebo	439.51792787936	45.5966093936637	3.87298334620742	11.772993921679
353.035714285714	6	Placebo	439.51792787936	45.5966093936637	3.87298334620742	11.772993921679
397.279069767442	6	Placebo	439.51792787936	45.5966093936637	3.87298334620742	11.772993921679
434.241379310345	6	FMT	444.392725578068	53.360150681255	3.74165738677394	14.2611001397063
343.9375	6	FMT	444.392725578068	53.360150681255	3.74165738677394	14.2611001397063
497.75	6	FMT	444.392725578068	53.360150681255	3.74165738677394	14.2611001397063
501.809523809524	6	FMT	444.392725578068	53.360150681255	3.74165738677394	14.2611001397063
435.054545454545	6	FMT	444.392725578068	53.360150681255	3.74165738677394	14.2611001397063
456.567567567568	6	FMT	444.392725578068	53.360150681255	3.74165738677394	14.2611001397063
437.558139534884	6	FMT	444.392725578068	53.360150681255	3.74165738677394	14.2611001397063
366.916666666667	6	FMT	444.392725578068	53.360150681255	3.74165738677394	14.2611001397063
452.730769230769	6	FMT	444.392725578068	53.360150681255	3.74165738677394	14.2611001397063
426.447368421053	6	FMT	444.392725578068	53.360150681255	3.74165738677394	14.2611001397063
459.935483870968	6	FMT	444.392725578068	53.360150681255	3.74165738677394	14.2611001397063
511.677419354839	6	FMT	444.392725578068	53.360150681255	3.74165738677394	14.2611001397063
380.615384615385	6	FMT	444.392725578068	53.360150681255	3.74165738677394	14.2611001397063
516.25641025641	6	FMT	444.392725578068	53.360150681255	3.74165738677394	14.2611001397063
479.84	7	Placebo	452.750249716788	65.0733408788721	3.87298334620742	16.8018643670633
398.636363636364	7	Placebo	452.750249716788	65.0733408788721	3.87298334620742	16.8018643670633
484.5	7	Placebo	452.750249716788	65.0733408788721	3.87298334620742	16.8018643670633
429.886363636364	7	Placebo	452.750249716788	65.0733408788721	3.87298334620742	16.8018643670633
630.689655172414	7	Placebo	452.750249716788	65.0733408788721	3.87298334620742	16.8018643670633
439.454545454545	7	Placebo	452.750249716788	65.0733408788721	3.87298334620742	16.8018643670633
388.848484848485	7	Placebo	452.750249716788	65.0733408788721	3.87298334620742	16.8018643670633
425.333333333333	7	Placebo	452.750249716788	65.0733408788721	3.87298334620742	16.8018643670633
402.837837837838	7	Placebo	452.750249716788	65.0733408788721	3.87298334620742	16.8018643670633
546.193548387097	7	Placebo	452.750249716788	65.0733408788721	3.87298334620742	16.8018643670633
462.285714285714	7	Placebo	452.750249716788	65.0733408788721	3.87298334620742	16.8018643670633
397.441176470588	7	Placebo	452.750249716788	65.0733408788721	3.87298334620742	16.8018643670633
465.571428571429	7	Placebo	452.750249716788	65.0733408788721	3.87298334620742	16.8018643670633
400.941176470588	7	Placebo	452.750249716788	65.0733408788721	3.87298334620742	16.8018643670633
438.794117647059	7	Placebo	452.750249716788	65.0733408788721	3.87298334620742	16.8018643670633
595.285714285714	7	FMT	466.168749437881	80.8011350817067	3.60555127546399	22.410202742522
365.777777777778	7	FMT	466.168749437881	80.8011350817067	3.60555127546399	22.410202742522
408.615384615385	7	FMT	466.168749437881	80.8011350817067	3.60555127546399	22.410202742522
485.363636363636	7	FMT	466.168749437881	80.8011350817067	3.60555127546399	22.410202742522
439.459459459459	7	FMT	466.168749437881	80.8011350817067	3.60555127546399	22.410202742522
497.081081081081	7	FMT	466.168749437881	80.8011350817067	3.60555127546399	22.410202742522
490.230769230769	7	FMT	466.168749437881	80.8011350817067	3.60555127546399	22.410202742522
376.09756097561	7	FMT	466.168749437881	80.8011350817067	3.60555127546399	22.410202742522
422.162162162162	7	FMT	466.168749437881	80.8011350817067	3.60555127546399	22.410202742522
523.46875	7	FMT	466.168749437881	80.8011350817067	3.60555127546399	22.410202742522
437.941176470588	7	FMT	466.168749437881	80.8011350817067	3.60555127546399	22.410202742522
391.44	7	FMT	466.168749437881	80.8011350817067	3.60555127546399	22.410202742522
627.27027027027	7	FMT	466.168749437881	80.8011350817067	3.60555127546399	22.410202742522
397.75	8	Placebo	443.096295562513	73.2586831559931	3.87298334620742	18.9153106552165
444.365853658537	8	Placebo	443.096295562513	73.2586831559931	3.87298334620742	18.9153106552165
496.516129032258	8	Placebo	443.096295562513	73.2586831559931	3.87298334620742	18.9153106552165
574.571428571429	8	Placebo	443.096295562513	73.2586831559931	3.87298334620742	18.9153106552165
528	8	Placebo	443.096295562513	73.2586831559931	3.87298334620742	18.9153106552165
377.90243902439	8	Placebo	443.096295562513	73.2586831559931	3.87298334620742	18.9153106552165
404.285714285714	8	Placebo	443.096295562513	73.2586831559931	3.87298334620742	18.9153106552165
351.783783783784	8	Placebo	443.096295562513	73.2586831559931	3.87298334620742	18.9153106552165
381.8125	8	Placebo	443.096295562513	73.2586831559931	3.87298334620742	18.9153106552165
405.625	8	Placebo	443.096295562513	73.2586831559931	3.87298334620742	18.9153106552165
505.363636363636	8	Placebo	443.096295562513	73.2586831559931	3.87298334620742	18.9153106552165
572.384615384615	8	Placebo	443.096295562513	73.2586831559931	3.87298334620742	18.9153106552165
423.25	8	Placebo	443.096295562513	73.2586831559931	3.87298334620742	18.9153106552165
382.833333333333	8	Placebo	443.096295562513	73.2586831559931	3.87298334620742	18.9153106552165
400	8	Placebo	443.096295562513	73.2586831559931	3.87298334620742	18.9153106552165
482	8	FMT	429.815445396144	63.9232252853416	3.74165738677394	17.0842005768081
460	8	FMT	429.815445396144	63.9232252853416	3.74165738677394	17.0842005768081
424.560975609756	8	FMT	429.815445396144	63.9232252853416	3.74165738677394	17.0842005768081
376.157894736842	8	FMT	429.815445396144	63.9232252853416	3.74165738677394	17.0842005768081
499.024390243902	8	FMT	429.815445396144	63.9232252853416	3.74165738677394	17.0842005768081
414.459459459459	8	FMT	429.815445396144	63.9232252853416	3.74165738677394	17.0842005768081
579.526315789474	8	FMT	429.815445396144	63.9232252853416	3.74165738677394	17.0842005768081
370.181818181818	8	FMT	429.815445396144	63.9232252853416	3.74165738677394	17.0842005768081
333.263157894737	8	FMT	429.815445396144	63.9232252853416	3.74165738677394	17.0842005768081
444.285714285714	8	FMT	429.815445396144	63.9232252853416	3.74165738677394	17.0842005768081
391.818181818182	8	FMT	429.815445396144	63.9232252853416	3.74165738677394	17.0842005768081
363.609756097561	8	FMT	429.815445396144	63.9232252853416	3.74165738677394	17.0842005768081
434.428571428571	8	FMT	429.815445396144	63.9232252853416	3.74165738677394	17.0842005768081
444.1	8	FMT	429.815445396144	63.9232252853416	3.74165738677394	17.0842005768081
391.692307692308	12	Placebo	440.851346147262	50.4975158954503	3.87298334620742	13.0384025391949
410.357142857143	12	Placebo	440.851346147262	50.4975158954503	3.87298334620742	13.0384025391949
474.714285714286	12	Placebo	440.851346147262	50.4975158954503	3.87298334620742	13.0384025391949
408.441176470588	12	Placebo	440.851346147262	50.4975158954503	3.87298334620742	13.0384025391949
489.236842105263	12	Placebo	440.851346147262	50.4975158954503	3.87298334620742	13.0384025391949
349.538461538462	12	Placebo	440.851346147262	50.4975158954503	3.87298334620742	13.0384025391949
464.025641025641	12	Placebo	440.851346147262	50.4975158954503	3.87298334620742	13.0384025391949
471.387096774194	12	Placebo	440.851346147262	50.4975158954503	3.87298334620742	13.0384025391949
396.676470588235	12	Placebo	440.851346147262	50.4975158954503	3.87298334620742	13.0384025391949
406.277777777778	12	Placebo	440.851346147262	50.4975158954503	3.87298334620742	13.0384025391949
504.692307692308	12	Placebo	440.851346147262	50.4975158954503	3.87298334620742	13.0384025391949
532.027777777778	12	Placebo	440.851346147262	50.4975158954503	3.87298334620742	13.0384025391949
475.348837209302	12	Placebo	440.851346147262	50.4975158954503	3.87298334620742	13.0384025391949
432.263157894737	12	Placebo	440.851346147262	50.4975158954503	3.87298334620742	13.0384025391949
406.090909090909	12	Placebo	440.851346147262	50.4975158954503	3.87298334620742	13.0384025391949
432.558139534884	12	FMT	487.014299502917	68.802364834319	3.60555127546399	19.0823426371783
351.125	12	FMT	487.014299502917	68.802364834319	3.60555127546399	19.0823426371783
484.894736842105	12	FMT	487.014299502917	68.802364834319	3.60555127546399	19.0823426371783
473.558139534884	12	FMT	487.014299502917	68.802364834319	3.60555127546399	19.0823426371783
453.447368421053	12	FMT	487.014299502917	68.802364834319	3.60555127546399	19.0823426371783
544.322580645161	12	FMT	487.014299502917	68.802364834319	3.60555127546399	19.0823426371783
512.255319148936	12	FMT	487.014299502917	68.802364834319	3.60555127546399	19.0823426371783
546	12	FMT	487.014299502917	68.802364834319	3.60555127546399	19.0823426371783
492.025	12	FMT	487.014299502917	68.802364834319	3.60555127546399	19.0823426371783
422.37037037037	12	FMT	487.014299502917	68.802364834319	3.60555127546399	19.0823426371783
445.583333333333	12	FMT	487.014299502917	68.802364834319	3.60555127546399	19.0823426371783
564.884615384615	12	FMT	487.014299502917	68.802364834319	3.60555127546399	19.0823426371783
608.161290322581	12	FMT	487.014299502917	68.802364834319	3.60555127546399	19.0823426371783
380.375	24	Placebo	455.410724219958	81.0648272758626	3.46410161513775	23.4013999247649
518.125	24	Placebo	455.410724219958	81.0648272758626	3.46410161513775	23.4013999247649
478.878048780488	24	Placebo	455.410724219958	81.0648272758626	3.46410161513775	23.4013999247649
498.024390243902	24	Placebo	455.410724219958	81.0648272758626	3.46410161513775	23.4013999247649
540.333333333333	24	Placebo	455.410724219958	81.0648272758626	3.46410161513775	23.4013999247649
398.59375	24	Placebo	455.410724219958	81.0648272758626	3.46410161513775	23.4013999247649
371.090909090909	24	Placebo	455.410724219958	81.0648272758626	3.46410161513775	23.4013999247649
572.756756756757	24	Placebo	455.410724219958	81.0648272758626	3.46410161513775	23.4013999247649
564.837837837838	24	Placebo	455.410724219958	81.0648272758626	3.46410161513775	23.4013999247649
378.857142857143	24	Placebo	455.410724219958	81.0648272758626	3.46410161513775	23.4013999247649
369.6	24	Placebo	455.410724219958	81.0648272758626	3.46410161513775	23.4013999247649
393.45652173913	24	Placebo	455.410724219958	81.0648272758626	3.46410161513775	23.4013999247649
506.344827586207	24	FMT	460.048108198093	58.7652359499634	3.74165738677394	15.7056699412639
425	24	FMT	460.048108198093	58.7652359499634	3.74165738677394	15.7056699412639
497	24	FMT	460.048108198093	58.7652359499634	3.74165738677394	15.7056699412639
433.676470588235	24	FMT	460.048108198093	58.7652359499634	3.74165738677394	15.7056699412639
527.826086956522	24	FMT	460.048108198093	58.7652359499634	3.74165738677394	15.7056699412639
434.078947368421	24	FMT	460.048108198093	58.7652359499634	3.74165738677394	15.7056699412639
541.46875	24	FMT	460.048108198093	58.7652359499634	3.74165738677394	15.7056699412639
450.75	24	FMT	460.048108198093	58.7652359499634	3.74165738677394	15.7056699412639
395.675675675676	24	FMT	460.048108198093	58.7652359499634	3.74165738677394	15.7056699412639
447.935483870968	24	FMT	460.048108198093	58.7652359499634	3.74165738677394	15.7056699412639
355	24	FMT	460.048108198093	58.7652359499634	3.74165738677394	15.7056699412639
477.75	24	FMT	460.048108198093	58.7652359499634	3.74165738677394	15.7056699412639
398.44	24	FMT	460.048108198093	58.7652359499634	3.74165738677394	15.7056699412639
549.727272727273	24	FMT	460.048108198093	58.7652359499634	3.74165738677394	15.7056699412639
480.75	36	Placebo	471.337220795064	61.9089228737799	3.87298334620742	15.9848151514526
407.875	36	Placebo	471.337220795064	61.9089228737799	3.87298334620742	15.9848151514526
439.181818181818	36	Placebo	471.337220795064	61.9089228737799	3.87298334620742	15.9848151514526
527	36	Placebo	471.337220795064	61.9089228737799	3.87298334620742	15.9848151514526
516.783783783784	36	Placebo	471.337220795064	61.9089228737799	3.87298334620742	15.9848151514526
392.035714285714	36	Placebo	471.337220795064	61.9089228737799	3.87298334620742	15.9848151514526
601.275862068966	36	Placebo	471.337220795064	61.9089228737799	3.87298334620742	15.9848151514526
407.333333333333	36	Placebo	471.337220795064	61.9089228737799	3.87298334620742	15.9848151514526
453.896551724138	36	Placebo	471.337220795064	61.9089228737799	3.87298334620742	15.9848151514526
472.357142857143	36	Placebo	471.337220795064	61.9089228737799	3.87298334620742	15.9848151514526
484.75	36	Placebo	471.337220795064	61.9089228737799	3.87298334620742	15.9848151514526
466.90243902439	36	Placebo	471.337220795064	61.9089228737799	3.87298334620742	15.9848151514526
575	36	Placebo	471.337220795064	61.9089228737799	3.87298334620742	15.9848151514526
417.666666666667	36	Placebo	471.337220795064	61.9089228737799	3.87298334620742	15.9848151514526
427.25	36	Placebo	471.337220795064	61.9089228737799	3.87298334620742	15.9848151514526
463.875	36	FMT	476.12483611372	71.7433702329023	3.74165738677394	19.1742222274283
471.4375	36	FMT	476.12483611372	71.7433702329023	3.74165738677394	19.1742222274283
498.588235294118	36	FMT	476.12483611372	71.7433702329023	3.74165738677394	19.1742222274283
631.125	36	FMT	476.12483611372	71.7433702329023	3.74165738677394	19.1742222274283
445.170731707317	36	FMT	476.12483611372	71.7433702329023	3.74165738677394	19.1742222274283
482.2	36	FMT	476.12483611372	71.7433702329023	3.74165738677394	19.1742222274283
455.529411764706	36	FMT	476.12483611372	71.7433702329023	3.74165738677394	19.1742222274283
418.243243243243	36	FMT	476.12483611372	71.7433702329023	3.74165738677394	19.1742222274283
438.538461538462	36	FMT	476.12483611372	71.7433702329023	3.74165738677394	19.1742222274283
426.75	36	FMT	476.12483611372	71.7433702329023	3.74165738677394	19.1742222274283
639.6	36	FMT	476.12483611372	71.7433702329023	3.74165738677394	19.1742222274283
406.947368421053	36	FMT	476.12483611372	71.7433702329023	3.74165738677394	19.1742222274283
443.416666666667	36	FMT	476.12483611372	71.7433702329023	3.74165738677394	19.1742222274283
444.326086956522	36	FMT	476.12483611372	71.7433702329023	3.74165738677394	19.1742222274283
427.923076923077	48	Placebo	437.987850708322	47.2187232940979	3.87298334620742	12.1918219298145
467.575	48	Placebo	437.987850708322	47.2187232940979	3.87298334620742	12.1918219298145
402.410256410256	48	Placebo	437.987850708322	47.2187232940979	3.87298334620742	12.1918219298145
405	48	Placebo	437.987850708322	47.2187232940979	3.87298334620742	12.1918219298145
449.384615384615	48	Placebo	437.987850708322	47.2187232940979	3.87298334620742	12.1918219298145
428.090909090909	48	Placebo	437.987850708322	47.2187232940979	3.87298334620742	12.1918219298145
528.034482758621	48	Placebo	437.987850708322	47.2187232940979	3.87298334620742	12.1918219298145
479.241379310345	48	Placebo	437.987850708322	47.2187232940979	3.87298334620742	12.1918219298145
347.034482758621	48	Placebo	437.987850708322	47.2187232940979	3.87298334620742	12.1918219298145
414.923076923077	48	Placebo	437.987850708322	47.2187232940979	3.87298334620742	12.1918219298145
462.714285714286	48	Placebo	437.987850708322	47.2187232940979	3.87298334620742	12.1918219298145
489.111111111111	48	Placebo	437.987850708322	47.2187232940979	3.87298334620742	12.1918219298145
472.823529411765	48	Placebo	437.987850708322	47.2187232940979	3.87298334620742	12.1918219298145
371.615384615385	48	Placebo	437.987850708322	47.2187232940979	3.87298334620742	12.1918219298145
423.936170212766	48	Placebo	437.987850708322	47.2187232940979	3.87298334620742	12.1918219298145
414.595744680851	48	FMT	474.967847078564	102.962831474456	3.60555127546399	28.5567514113929
437.30303030303	48	FMT	474.967847078564	102.962831474456	3.60555127546399	28.5567514113929
400.375	48	FMT	474.967847078564	102.962831474456	3.60555127546399	28.5567514113929
387.90625	48	FMT	474.967847078564	102.962831474456	3.60555127546399	28.5567514113929
594.8125	48	FMT	474.967847078564	102.962831474456	3.60555127546399	28.5567514113929
500.666666666667	48	FMT	474.967847078564	102.962831474456	3.60555127546399	28.5567514113929
633.478260869565	48	FMT	474.967847078564	102.962831474456	3.60555127546399	28.5567514113929
449.823529411765	48	FMT	474.967847078564	102.962831474456	3.60555127546399	28.5567514113929
404.5	48	FMT	474.967847078564	102.962831474456	3.60555127546399	28.5567514113929
423.32	48	FMT	474.967847078564	102.962831474456	3.60555127546399	28.5567514113929
478.935483870968	48	FMT	474.967847078564	102.962831474456	3.60555127546399	28.5567514113929
357.571428571429	48	FMT	474.967847078564	102.962831474456	3.60555127546399	28.5567514113929
691.294117647059	48	FMT	474.967847078564	102.962831474456	3.60555127546399	28.5567514113929
