# Supplementary material for: Fecal microbiota transplantation in HIV: A pilot placebo-controlled study
Source: Nat Commun. 2021 Feb 18;12:1139. doi: 10.1038/s41467-021-21472-1 (PMC7892558; doi:10.1038/s41467-021-21472-1)
Supplement: Supplementary file 6 — Source Data [file 41467_2021_21472_MOESM6_ESM.zip › Source data file/FigureS3A_shannon_table.txt]

Shannon	Week	Randomization	M	sd	sqrt	sem
3.78647910541771	0	Placebo	3.34249168319286	0.24567913070243	3.74165738677394	0.0656605095834963
2.97442859176587	0	Placebo	3.34249168319286	0.24567913070243	3.74165738677394	0.0656605095834963
3.52204856231021	0	Placebo	3.34249168319286	0.24567913070243	3.74165738677394	0.0656605095834963
3.32688941439997	0	Placebo	3.34249168319286	0.24567913070243	3.74165738677394	0.0656605095834963
3.28284722945122	0	Placebo	3.34249168319286	0.24567913070243	3.74165738677394	0.0656605095834963
3.52799192931701	0	Placebo	3.34249168319286	0.24567913070243	3.74165738677394	0.0656605095834963
3.28928965749183	0	Placebo	3.34249168319286	0.24567913070243	3.74165738677394	0.0656605095834963
3.01728833053265	0	Placebo	3.34249168319286	0.24567913070243	3.74165738677394	0.0656605095834963
3.53095081500434	0	Placebo	3.34249168319286	0.24567913070243	3.74165738677394	0.0656605095834963
3.49301372815086	0	Placebo	3.34249168319286	0.24567913070243	3.74165738677394	0.0656605095834963
3.39957192386733	0	Placebo	3.34249168319286	0.24567913070243	3.74165738677394	0.0656605095834963
3.14706995274184	0	Placebo	3.34249168319286	0.24567913070243	3.74165738677394	0.0656605095834963
3.52755419107844	0	Placebo	3.34249168319286	0.24567913070243	3.74165738677394	0.0656605095834963
2.96946013317072	0	Placebo	3.34249168319286	0.24567913070243	3.74165738677394	0.0656605095834963
3.3766133479208	0	Donor C	3.26758029532183	0.216474410325952	2	0.108237205162976
3.15918060108356	0	Donor C	3.26758029532183	0.216474410325952	2	0.108237205162976
3.50907408958764	0	Donor C	3.26758029532183	0.216474410325952	2	0.108237205162976
3.02545314269534	0	Donor C	3.26758029532183	0.216474410325952	2	0.108237205162976
3.62942774788645	0	Donor B	3.46856917840141	0.196195249563893	2	0.0980976247819463
3.48510201664501	0	Donor B	3.46856917840141	0.196195249563893	2	0.0980976247819463
3.57170029483235	0	Donor B	3.46856917840141	0.196195249563893	2	0.0980976247819463
3.18804665424184	0	Donor B	3.46856917840141	0.196195249563893	2	0.0980976247819463
2.81409667889087	0	Donor A	3.0353731363481	0.46842912770639	2.23606797749979	0.209487874438484
3.09641406161192	0	Donor A	3.0353731363481	0.46842912770639	2.23606797749979	0.209487874438484
2.3599905351557	0	Donor A	3.0353731363481	0.46842912770639	2.23606797749979	0.209487874438484
3.35382518230717	0	Donor A	3.0353731363481	0.46842912770639	2.23606797749979	0.209487874438484
3.55253922377482	0	Donor A	3.0353731363481	0.46842912770639	2.23606797749979	0.209487874438484
3.45394349013937	1	Placebo	3.41322354349418	0.248604303999676	3.87298334620742	0.064189355279082
2.8271775328689	1	Placebo	3.41322354349418	0.248604303999676	3.87298334620742	0.064189355279082
3.8473914534559	1	Placebo	3.41322354349418	0.248604303999676	3.87298334620742	0.064189355279082
3.44037141407688	1	Placebo	3.41322354349418	0.248604303999676	3.87298334620742	0.064189355279082
3.43363066363357	1	Placebo	3.41322354349418	0.248604303999676	3.87298334620742	0.064189355279082
3.40412042378404	1	Placebo	3.41322354349418	0.248604303999676	3.87298334620742	0.064189355279082
3.68908020219565	1	Placebo	3.41322354349418	0.248604303999676	3.87298334620742	0.064189355279082
3.34054627185804	1	Placebo	3.41322354349418	0.248604303999676	3.87298334620742	0.064189355279082
3.3075703119862	1	Placebo	3.41322354349418	0.248604303999676	3.87298334620742	0.064189355279082
3.64452215648588	1	Placebo	3.41322354349418	0.248604303999676	3.87298334620742	0.064189355279082
3.63621111870839	1	Placebo	3.41322354349418	0.248604303999676	3.87298334620742	0.064189355279082
3.51039798344914	1	Placebo	3.41322354349418	0.248604303999676	3.87298334620742	0.064189355279082
3.31762061610449	1	Placebo	3.41322354349418	0.248604303999676	3.87298334620742	0.064189355279082
3.15646814875805	1	Placebo	3.41322354349418	0.248604303999676	3.87298334620742	0.064189355279082
3.18930136490814	1	Placebo	3.41322354349418	0.248604303999676	3.87298334620742	0.064189355279082
3.39458265293831	1	Donor C	3.27826152535496	0.115927383717407	2	0.0579636918587037
3.14304266083386	1	Donor C	3.27826152535496	0.115927383717407	2	0.0579636918587037
3.35222460393048	1	Donor C	3.27826152535496	0.115927383717407	2	0.0579636918587037
3.2231961837172	1	Donor C	3.27826152535496	0.115927383717407	2	0.0579636918587037
3.67662445728597	1	Donor B	3.56215727363813	0.216227124387075	2.23606797749979	0.0966997097417603
3.72038451243399	1	Donor B	3.56215727363813	0.216227124387075	2.23606797749979	0.0966997097417603
3.68226015046045	1	Donor B	3.56215727363813	0.216227124387075	2.23606797749979	0.0966997097417603
3.19648292894341	1	Donor B	3.56215727363813	0.216227124387075	2.23606797749979	0.0966997097417603
3.53503431906682	1	Donor B	3.56215727363813	0.216227124387075	2.23606797749979	0.0966997097417603
3.0633167820703	1	Donor A	3.30058593497233	0.312906051686332	2.23606797749979	0.13993584042834
3.21711605729265	1	Donor A	3.30058593497233	0.312906051686332	2.23606797749979	0.13993584042834
2.96500077891625	1	Donor A	3.30058593497233	0.312906051686332	2.23606797749979	0.13993584042834
3.64251032063202	1	Donor A	3.30058593497233	0.312906051686332	2.23606797749979	0.13993584042834
3.61498573595044	1	Donor A	3.30058593497233	0.312906051686332	2.23606797749979	0.13993584042834
3.47447949849618	2	Placebo	3.37887431551865	0.26516758738478	3.87298334620742	0.0684659766596835
2.70719976305766	2	Placebo	3.37887431551865	0.26516758738478	3.87298334620742	0.0684659766596835
3.70851739800819	2	Placebo	3.37887431551865	0.26516758738478	3.87298334620742	0.0684659766596835
3.41459241396198	2	Placebo	3.37887431551865	0.26516758738478	3.87298334620742	0.0684659766596835
3.50719433056224	2	Placebo	3.37887431551865	0.26516758738478	3.87298334620742	0.0684659766596835
3.22994878387114	2	Placebo	3.37887431551865	0.26516758738478	3.87298334620742	0.0684659766596835
3.67373306292076	2	Placebo	3.37887431551865	0.26516758738478	3.87298334620742	0.0684659766596835
3.41666928361598	2	Placebo	3.37887431551865	0.26516758738478	3.87298334620742	0.0684659766596835
3.29107249073419	2	Placebo	3.37887431551865	0.26516758738478	3.87298334620742	0.0684659766596835
3.54550652638396	2	Placebo	3.37887431551865	0.26516758738478	3.87298334620742	0.0684659766596835
3.46619553551932	2	Placebo	3.37887431551865	0.26516758738478	3.87298334620742	0.0684659766596835
3.43478509109323	2	Placebo	3.37887431551865	0.26516758738478	3.87298334620742	0.0684659766596835
3.38656248609766	2	Placebo	3.37887431551865	0.26516758738478	3.87298334620742	0.0684659766596835
3.51833350820734	2	Placebo	3.37887431551865	0.26516758738478	3.87298334620742	0.0684659766596835
2.90832456024995	2	Placebo	3.37887431551865	0.26516758738478	3.87298334620742	0.0684659766596835
3.35380043574613	2	Donor C	3.29472196874359	0.104715362617622	2	0.0523576813088108
3.2083715873328	2	Donor C	3.29472196874359	0.104715362617622	2	0.0523576813088108
3.41222656706117	2	Donor C	3.29472196874359	0.104715362617622	2	0.0523576813088108
3.20448928483424	2	Donor C	3.29472196874359	0.104715362617622	2	0.0523576813088108
3.22303169491624	2	Donor B	3.42472473822674	0.368006559037234	2.23606797749979	0.164577536434609
3.69685101273835	2	Donor B	3.42472473822674	0.368006559037234	2.23606797749979	0.164577536434609
3.81578826869787	2	Donor B	3.42472473822674	0.368006559037234	2.23606797749979	0.164577536434609
2.90452670581305	2	Donor B	3.42472473822674	0.368006559037234	2.23606797749979	0.164577536434609
3.48342600896818	2	Donor B	3.42472473822674	0.368006559037234	2.23606797749979	0.164577536434609
3.03384074911073	2	Donor A	3.21002707111443	0.231805706639819	2.23606797749979	0.103666663523802
3.26298427031732	2	Donor A	3.21002707111443	0.231805706639819	2.23606797749979	0.103666663523802
2.95747427521612	2	Donor A	3.21002707111443	0.231805706639819	2.23606797749979	0.103666663523802
3.55072594516066	2	Donor A	3.21002707111443	0.231805706639819	2.23606797749979	0.103666663523802
3.24511011576729	2	Donor A	3.21002707111443	0.231805706639819	2.23606797749979	0.103666663523802
3.34118728302761	3	Placebo	3.41303680414648	0.309614690973922	3.60555127546399	0.0858716649187241
2.63821209650227	3	Placebo	3.41303680414648	0.309614690973922	3.60555127546399	0.0858716649187241
3.81025666104349	3	Placebo	3.41303680414648	0.309614690973922	3.60555127546399	0.0858716649187241
3.32761281576717	3	Placebo	3.41303680414648	0.309614690973922	3.60555127546399	0.0858716649187241
3.63883396022817	3	Placebo	3.41303680414648	0.309614690973922	3.60555127546399	0.0858716649187241
3.3204328391615	3	Placebo	3.41303680414648	0.309614690973922	3.60555127546399	0.0858716649187241
3.69141993197545	3	Placebo	3.41303680414648	0.309614690973922	3.60555127546399	0.0858716649187241
3.39303722563375	3	Placebo	3.41303680414648	0.309614690973922	3.60555127546399	0.0858716649187241
3.5909814619984	3	Placebo	3.41303680414648	0.309614690973922	3.60555127546399	0.0858716649187241
3.46404348979169	3	Placebo	3.41303680414648	0.309614690973922	3.60555127546399	0.0858716649187241
3.50655586116032	3	Placebo	3.41303680414648	0.309614690973922	3.60555127546399	0.0858716649187241
3.62612303210654	3	Placebo	3.41303680414648	0.309614690973922	3.60555127546399	0.0858716649187241
3.02078179550787	3	Placebo	3.41303680414648	0.309614690973922	3.60555127546399	0.0858716649187241
3.33036607409343	3	Donor C	3.28945552629067	0.233695895973799	2	0.1168479479869
3.19838026671367	3	Donor C	3.28945552629067	0.233695895973799	2	0.1168479479869
3.59077572390369	3	Donor C	3.28945552629067	0.233695895973799	2	0.1168479479869
3.03830004045191	3	Donor C	3.28945552629067	0.233695895973799	2	0.1168479479869
3.38863269843185	3	Donor B	3.55646504658365	0.218939908134752	2.23606797749979	0.0979129035153729
3.62601214219564	3	Donor B	3.55646504658365	0.218939908134752	2.23606797749979	0.0979129035153729
3.88704977631381	3	Donor B	3.55646504658365	0.218939908134752	2.23606797749979	0.0979129035153729
3.33432839648571	3	Donor B	3.55646504658365	0.218939908134752	2.23606797749979	0.0979129035153729
3.54630221949127	3	Donor B	3.55646504658365	0.218939908134752	2.23606797749979	0.0979129035153729
2.90994348910649	3	Donor A	3.23700507913229	0.33631876052125	2.23606797749979	0.150406322126798
3.15494687005473	3	Donor A	3.23700507913229	0.33631876052125	2.23606797749979	0.150406322126798
2.95666143876565	3	Donor A	3.23700507913229	0.33631876052125	2.23606797749979	0.150406322126798
3.68772247594219	3	Donor A	3.23700507913229	0.33631876052125	2.23606797749979	0.150406322126798
3.47575112179241	3	Donor A	3.23700507913229	0.33631876052125	2.23606797749979	0.150406322126798
3.44006498781148	4	Placebo	3.40866455937688	0.293888481080214	3.74165738677394	0.078545000437254
2.91053794620293	4	Placebo	3.40866455937688	0.293888481080214	3.74165738677394	0.078545000437254
3.73536978191936	4	Placebo	3.40866455937688	0.293888481080214	3.74165738677394	0.078545000437254
3.34756802299904	4	Placebo	3.40866455937688	0.293888481080214	3.74165738677394	0.078545000437254
3.32957287138551	4	Placebo	3.40866455937688	0.293888481080214	3.74165738677394	0.078545000437254
3.5397348847904	4	Placebo	3.40866455937688	0.293888481080214	3.74165738677394	0.078545000437254
3.40095222843791	4	Placebo	3.40866455937688	0.293888481080214	3.74165738677394	0.078545000437254
3.30150383248649	4	Placebo	3.40866455937688	0.293888481080214	3.74165738677394	0.078545000437254
3.66066434148173	4	Placebo	3.40866455937688	0.293888481080214	3.74165738677394	0.078545000437254
3.46592230908624	4	Placebo	3.40866455937688	0.293888481080214	3.74165738677394	0.078545000437254
3.5541126583157	4	Placebo	3.40866455937688	0.293888481080214	3.74165738677394	0.078545000437254
3.24848496101088	4	Placebo	3.40866455937688	0.293888481080214	3.74165738677394	0.078545000437254
3.94756999535637	4	Placebo	3.40866455937688	0.293888481080214	3.74165738677394	0.078545000437254
2.83924500999235	4	Placebo	3.40866455937688	0.293888481080214	3.74165738677394	0.078545000437254
3.2569525021978	4	Donor C	3.28950364305271	0.186009190085006	2	0.0930045950425029
3.38734149527938	4	Donor C	3.28950364305271	0.186009190085006	2	0.0930045950425029
3.47020889522272	4	Donor C	3.28950364305271	0.186009190085006	2	0.0930045950425029
3.04351167951095	4	Donor C	3.28950364305271	0.186009190085006	2	0.0930045950425029
3.47991252437003	4	Donor B	3.52537369513992	0.140838166929938	2.23606797749979	0.0629847430163608
3.71068617016807	4	Donor B	3.52537369513992	0.140838166929938	2.23606797749979	0.0629847430163608
3.59023837274188	4	Donor B	3.52537369513992	0.140838166929938	2.23606797749979	0.0629847430163608
3.32874910728119	4	Donor B	3.52537369513992	0.140838166929938	2.23606797749979	0.0629847430163608
3.51728230113842	4	Donor B	3.52537369513992	0.140838166929938	2.23606797749979	0.0629847430163608
2.88234788146832	4	Donor A	3.39352001087925	0.482665782082138	1.73205080756888	0.278667219213744
3.84144314371795	4	Donor A	3.39352001087925	0.482665782082138	1.73205080756888	0.278667219213744
3.45676900745146	4	Donor A	3.39352001087925	0.482665782082138	1.73205080756888	0.278667219213744
3.27008275688557	5	Placebo	3.44751666072419	0.21206769435643	3.60555127546399	0.0588169958362719
3.86883863306844	5	Placebo	3.44751666072419	0.21206769435643	3.60555127546399	0.0588169958362719
3.46315918605419	5	Placebo	3.44751666072419	0.21206769435643	3.60555127546399	0.0588169958362719
3.42095398006702	5	Placebo	3.44751666072419	0.21206769435643	3.60555127546399	0.0588169958362719
3.39114651032336	5	Placebo	3.44751666072419	0.21206769435643	3.60555127546399	0.0588169958362719
3.4252409357521	5	Placebo	3.44751666072419	0.21206769435643	3.60555127546399	0.0588169958362719
3.4837149410416	5	Placebo	3.44751666072419	0.21206769435643	3.60555127546399	0.0588169958362719
3.23197122915922	5	Placebo	3.44751666072419	0.21206769435643	3.60555127546399	0.0588169958362719
3.65467219183381	5	Placebo	3.44751666072419	0.21206769435643	3.60555127546399	0.0588169958362719
3.50054237246747	5	Placebo	3.44751666072419	0.21206769435643	3.60555127546399	0.0588169958362719
3.53566179803735	5	Placebo	3.44751666072419	0.21206769435643	3.60555127546399	0.0588169958362719
3.57957227038091	5	Placebo	3.44751666072419	0.21206769435643	3.60555127546399	0.0588169958362719
2.99215978434336	5	Placebo	3.44751666072419	0.21206769435643	3.60555127546399	0.0588169958362719
3.30369782412321	5	Donor C	3.36308260197247	0.262509409320171	1.73205080756888	0.151559878135811
3.6501973599746	5	Donor C	3.36308260197247	0.262509409320171	1.73205080756888	0.151559878135811
3.13535262181961	5	Donor C	3.36308260197247	0.262509409320171	1.73205080756888	0.151559878135811
3.40418655744926	5	Donor B	3.5720746091064	0.273933267342478	2.23606797749979	0.122506681415281
3.73823918648785	5	Donor B	3.5720746091064	0.273933267342478	2.23606797749979	0.122506681415281
3.92113715833355	5	Donor B	3.5720746091064	0.273933267342478	2.23606797749979	0.122506681415281
3.2220619467362	5	Donor B	3.5720746091064	0.273933267342478	2.23606797749979	0.122506681415281
3.57474819652513	5	Donor B	3.5720746091064	0.273933267342478	2.23606797749979	0.122506681415281
2.91987189125225	5	Donor A	3.28990987925402	0.357895001407854	2.23606797749979	0.160055510391069
3.16457680495768	5	Donor A	3.28990987925402	0.357895001407854	2.23606797749979	0.160055510391069
3.02483408643439	5	Donor A	3.28990987925402	0.357895001407854	2.23606797749979	0.160055510391069
3.68266228094835	5	Donor A	3.28990987925402	0.357895001407854	2.23606797749979	0.160055510391069
3.65760433267741	5	Donor A	3.28990987925402	0.357895001407854	2.23606797749979	0.160055510391069
3.58263794968328	6	Placebo	3.40542426208706	0.27988340655861	3.87298334620742	0.0722655848320864
2.90318591081785	6	Placebo	3.40542426208706	0.27988340655861	3.87298334620742	0.0722655848320864
3.95621811735362	6	Placebo	3.40542426208706	0.27988340655861	3.87298334620742	0.0722655848320864
3.33582971767304	6	Placebo	3.40542426208706	0.27988340655861	3.87298334620742	0.0722655848320864
3.07569416145697	6	Placebo	3.40542426208706	0.27988340655861	3.87298334620742	0.0722655848320864
3.44410947036437	6	Placebo	3.40542426208706	0.27988340655861	3.87298334620742	0.0722655848320864
3.68142377302319	6	Placebo	3.40542426208706	0.27988340655861	3.87298334620742	0.0722655848320864
3.38742064389406	6	Placebo	3.40542426208706	0.27988340655861	3.87298334620742	0.0722655848320864
3.16967726607506	6	Placebo	3.40542426208706	0.27988340655861	3.87298334620742	0.0722655848320864
3.73225259901415	6	Placebo	3.40542426208706	0.27988340655861	3.87298334620742	0.0722655848320864
3.50668063059555	6	Placebo	3.40542426208706	0.27988340655861	3.87298334620742	0.0722655848320864
3.44977207195713	6	Placebo	3.40542426208706	0.27988340655861	3.87298334620742	0.0722655848320864
3.1195121341111	6	Placebo	3.40542426208706	0.27988340655861	3.87298334620742	0.0722655848320864
3.5402495391244	6	Placebo	3.40542426208706	0.27988340655861	3.87298334620742	0.0722655848320864
3.19669994616218	6	Placebo	3.40542426208706	0.27988340655861	3.87298334620742	0.0722655848320864
3.37253769159149	6	Donor C	3.38974977447626	0.201002577663727	2	0.100501288831863
3.11211675711734	6	Donor C	3.38974977447626	0.201002577663727	2	0.100501288831863
3.55064347875205	6	Donor C	3.38974977447626	0.201002577663727	2	0.100501288831863
3.52370117044416	6	Donor C	3.38974977447626	0.201002577663727	2	0.100501288831863
3.54416474865452	6	Donor B	3.58247465184489	0.26106127839547	2.23606797749979	0.116750152957053
3.70573894845075	6	Donor B	3.58247465184489	0.26106127839547	2.23606797749979	0.116750152957053
3.83438116499024	6	Donor B	3.58247465184489	0.26106127839547	2.23606797749979	0.116750152957053
3.15351041739572	6	Donor B	3.58247465184489	0.26106127839547	2.23606797749979	0.116750152957053
3.67457797973321	6	Donor B	3.58247465184489	0.26106127839547	2.23606797749979	0.116750152957053
2.90709603339351	6	Donor A	3.29224268671296	0.312766537655216	2.23606797749979	0.139873447856862
3.28854595343653	6	Donor A	3.29224268671296	0.312766537655216	2.23606797749979	0.139873447856862
3.06740033001942	6	Donor A	3.29224268671296	0.312766537655216	2.23606797749979	0.139873447856862
3.55391456774755	6	Donor A	3.29224268671296	0.312766537655216	2.23606797749979	0.139873447856862
3.64425654896778	6	Donor A	3.29224268671296	0.312766537655216	2.23606797749979	0.139873447856862
2.99320125701127	7	Placebo	3.29640505601034	0.335482654651193	3.87298334620742	0.0866212489603684
2.67370227971805	7	Placebo	3.29640505601034	0.335482654651193	3.87298334620742	0.0866212489603684
3.79202399416462	7	Placebo	3.29640505601034	0.335482654651193	3.87298334620742	0.0866212489603684
3.38760993434022	7	Placebo	3.29640505601034	0.335482654651193	3.87298334620742	0.0866212489603684
3.51397345900858	7	Placebo	3.29640505601034	0.335482654651193	3.87298334620742	0.0866212489603684
3.37297393209275	7	Placebo	3.29640505601034	0.335482654651193	3.87298334620742	0.0866212489603684
3.39661906386494	7	Placebo	3.29640505601034	0.335482654651193	3.87298334620742	0.0866212489603684
3.35571173529994	7	Placebo	3.29640505601034	0.335482654651193	3.87298334620742	0.0866212489603684
3.37303790616284	7	Placebo	3.29640505601034	0.335482654651193	3.87298334620742	0.0866212489603684
3.68315121904307	7	Placebo	3.29640505601034	0.335482654651193	3.87298334620742	0.0866212489603684
3.42053389249274	7	Placebo	3.29640505601034	0.335482654651193	3.87298334620742	0.0866212489603684
3.42140593217947	7	Placebo	3.29640505601034	0.335482654651193	3.87298334620742	0.0866212489603684
2.73859772340172	7	Placebo	3.29640505601034	0.335482654651193	3.87298334620742	0.0866212489603684
3.50917972109672	7	Placebo	3.29640505601034	0.335482654651193	3.87298334620742	0.0866212489603684
2.81435379027823	7	Placebo	3.29640505601034	0.335482654651193	3.87298334620742	0.0866212489603684
3.30932656717353	7	Donor C	3.17846733798596	0.15237971088481	1.73205080756888	0.0879764670983821
3.21490269721372	7	Donor C	3.17846733798596	0.15237971088481	1.73205080756888	0.0879764670983821
3.01117274957062	7	Donor C	3.17846733798596	0.15237971088481	1.73205080756888	0.0879764670983821
3.38818958660241	7	Donor B	3.55803044497939	0.315376514849251	2.23606797749979	0.141040665141979
3.87656582399117	7	Donor B	3.55803044497939	0.315376514849251	2.23606797749979	0.141040665141979
3.82844085562099	7	Donor B	3.55803044497939	0.315376514849251	2.23606797749979	0.141040665141979
3.11761826249568	7	Donor B	3.55803044497939	0.315376514849251	2.23606797749979	0.141040665141979
3.5793376961867	7	Donor B	3.55803044497939	0.315376514849251	2.23606797749979	0.141040665141979
2.96114897076122	7	Donor A	3.26723586685946	0.302360349067564	2.23606797749979	0.135219658843128
3.30242516902123	7	Donor A	3.26723586685946	0.302360349067564	2.23606797749979	0.135219658843128
2.95318764421117	7	Donor A	3.26723586685946	0.302360349067564	2.23606797749979	0.135219658843128
3.5367680092011	7	Donor A	3.26723586685946	0.302360349067564	2.23606797749979	0.135219658843128
3.58264954110256	7	Donor A	3.26723586685946	0.302360349067564	2.23606797749979	0.135219658843128
3.44062230668712	8	Placebo	3.38028985721847	0.269882004389803	3.87298334620742	0.0696832338961856
2.88151293632642	8	Placebo	3.38028985721847	0.269882004389803	3.87298334620742	0.0696832338961856
3.77447987600617	8	Placebo	3.38028985721847	0.269882004389803	3.87298334620742	0.0696832338961856
3.54976306189716	8	Placebo	3.38028985721847	0.269882004389803	3.87298334620742	0.0696832338961856
3.54228865298634	8	Placebo	3.38028985721847	0.269882004389803	3.87298334620742	0.0696832338961856
3.35077501733158	8	Placebo	3.38028985721847	0.269882004389803	3.87298334620742	0.0696832338961856
3.3125349875658	8	Placebo	3.38028985721847	0.269882004389803	3.87298334620742	0.0696832338961856
3.394976547569	8	Placebo	3.38028985721847	0.269882004389803	3.87298334620742	0.0696832338961856
3.18305158617435	8	Placebo	3.38028985721847	0.269882004389803	3.87298334620742	0.0696832338961856
3.63675394228148	8	Placebo	3.38028985721847	0.269882004389803	3.87298334620742	0.0696832338961856
3.49370153341214	8	Placebo	3.38028985721847	0.269882004389803	3.87298334620742	0.0696832338961856
3.59060119869652	8	Placebo	3.38028985721847	0.269882004389803	3.87298334620742	0.0696832338961856
2.86802178075541	8	Placebo	3.38028985721847	0.269882004389803	3.87298334620742	0.0696832338961856
3.59186807014146	8	Placebo	3.38028985721847	0.269882004389803	3.87298334620742	0.0696832338961856
3.09339636044611	8	Placebo	3.38028985721847	0.269882004389803	3.87298334620742	0.0696832338961856
3.63516384923889	8	Donor C	3.47426065122033	0.432882845629625	2	0.216441422814812
3.75115896850953	8	Donor C	3.47426065122033	0.432882845629625	2	0.216441422814812
3.68183678242921	8	Donor C	3.47426065122033	0.432882845629625	2	0.216441422814812
2.82888300470368	8	Donor C	3.47426065122033	0.432882845629625	2	0.216441422814812
3.4532856680618	8	Donor B	3.51074809187328	0.253020533741795	2.23606797749979	0.113154222629987
3.60769090853483	8	Donor B	3.51074809187328	0.253020533741795	2.23606797749979	0.113154222629987
3.83108534924684	8	Donor B	3.51074809187328	0.253020533741795	2.23606797749979	0.113154222629987
3.13586825230095	8	Donor B	3.51074809187328	0.253020533741795	2.23606797749979	0.113154222629987
3.52581028122198	8	Donor B	3.51074809187328	0.253020533741795	2.23606797749979	0.113154222629987
2.95742656037214	8	Donor A	3.28462654713058	0.436193568847707	2.23606797749979	0.195071694258342
3.27800409055987	8	Donor A	3.28462654713058	0.436193568847707	2.23606797749979	0.195071694258342
2.76553924116562	8	Donor A	3.28462654713058	0.436193568847707	2.23606797749979	0.195071694258342
3.81300413346691	8	Donor A	3.28462654713058	0.436193568847707	2.23606797749979	0.195071694258342
3.60915871008839	8	Donor A	3.28462654713058	0.436193568847707	2.23606797749979	0.195071694258342
3.5270586867795	12	Placebo	3.37167061999651	0.291320637247763	3.87298334620742	0.0752186650978078
2.7301263948697	12	Placebo	3.37167061999651	0.291320637247763	3.87298334620742	0.0752186650978078
3.78057528979243	12	Placebo	3.37167061999651	0.291320637247763	3.87298334620742	0.0752186650978078
3.40004635558641	12	Placebo	3.37167061999651	0.291320637247763	3.87298334620742	0.0752186650978078
3.27774300467761	12	Placebo	3.37167061999651	0.291320637247763	3.87298334620742	0.0752186650978078
3.37257609140618	12	Placebo	3.37167061999651	0.291320637247763	3.87298334620742	0.0752186650978078
3.39114653674031	12	Placebo	3.37167061999651	0.291320637247763	3.87298334620742	0.0752186650978078
3.44058952222703	12	Placebo	3.37167061999651	0.291320637247763	3.87298334620742	0.0752186650978078
3.22210624590597	12	Placebo	3.37167061999651	0.291320637247763	3.87298334620742	0.0752186650978078
3.61424276873666	12	Placebo	3.37167061999651	0.291320637247763	3.87298334620742	0.0752186650978078
3.38949208864491	12	Placebo	3.37167061999651	0.291320637247763	3.87298334620742	0.0752186650978078
3.58283128072857	12	Placebo	3.37167061999651	0.291320637247763	3.87298334620742	0.0752186650978078
3.12820536323463	12	Placebo	3.37167061999651	0.291320637247763	3.87298334620742	0.0752186650978078
3.79776982351428	12	Placebo	3.37167061999651	0.291320637247763	3.87298334620742	0.0752186650978078
2.92054984710352	12	Placebo	3.37167061999651	0.291320637247763	3.87298334620742	0.0752186650978078
3.55355150995836	12	Donor C	3.39698234234122	0.207746139176228	2	0.103873069588114
3.09464649583437	12	Donor C	3.39698234234122	0.207746139176228	2	0.103873069588114
3.50814455558927	12	Donor C	3.39698234234122	0.207746139176228	2	0.103873069588114
3.43158680798287	12	Donor C	3.39698234234122	0.207746139176228	2	0.103873069588114
3.45291998361893	12	Donor B	3.63211680827663	0.228154533843026	2.23606797749979	0.102033809409557
3.76323849949152	12	Donor B	3.63211680827663	0.228154533843026	2.23606797749979	0.102033809409557
3.80359876171237	12	Donor B	3.63211680827663	0.228154533843026	2.23606797749979	0.102033809409557
3.32354006698096	12	Donor B	3.63211680827663	0.228154533843026	2.23606797749979	0.102033809409557
3.81728672957937	12	Donor B	3.63211680827663	0.228154533843026	2.23606797749979	0.102033809409557
2.97725021051081	12	Donor A	3.13260853100009	0.360928221872862	2	0.180464110936431
3.34787881196996	12	Donor A	3.13260853100009	0.360928221872862	2	0.180464110936431
2.70356902509474	12	Donor A	3.13260853100009	0.360928221872862	2	0.180464110936431
3.50173607642486	12	Donor A	3.13260853100009	0.360928221872862	2	0.180464110936431
3.51512054438079	24	Placebo	3.36744383806883	0.298536064916671	3.46410161513775	0.0861799387212257
2.69575378742509	24	Placebo	3.36744383806883	0.298536064916671	3.46410161513775	0.0861799387212257
3.82353024484574	24	Placebo	3.36744383806883	0.298536064916671	3.46410161513775	0.0861799387212257
3.40665849449262	24	Placebo	3.36744383806883	0.298536064916671	3.46410161513775	0.0861799387212257
3.24293317855537	24	Placebo	3.36744383806883	0.298536064916671	3.46410161513775	0.0861799387212257
3.5165064038245	24	Placebo	3.36744383806883	0.298536064916671	3.46410161513775	0.0861799387212257
3.24713997766738	24	Placebo	3.36744383806883	0.298536064916671	3.46410161513775	0.0861799387212257
3.44694596108209	24	Placebo	3.36744383806883	0.298536064916671	3.46410161513775	0.0861799387212257
3.44099810651109	24	Placebo	3.36744383806883	0.298536064916671	3.46410161513775	0.0861799387212257
3.12508123903311	24	Placebo	3.36744383806883	0.298536064916671	3.46410161513775	0.0861799387212257
3.75029839565938	24	Placebo	3.36744383806883	0.298536064916671	3.46410161513775	0.0861799387212257
3.1983597233488	24	Placebo	3.36744383806883	0.298536064916671	3.46410161513775	0.0861799387212257
3.23636329655879	24	Donor C	3.32851304736773	0.227915337301537	2	0.113957668650769
3.37085343045273	24	Donor C	3.32851304736773	0.227915337301537	2	0.113957668650769
3.62203589122763	24	Donor C	3.32851304736773	0.227915337301537	2	0.113957668650769
3.08479957123175	24	Donor C	3.32851304736773	0.227915337301537	2	0.113957668650769
3.52153869328942	24	Donor B	3.50729476994744	0.174650896043067	2.23606797749979	0.0781062551767092
3.79159377391273	24	Donor B	3.50729476994744	0.174650896043067	2.23606797749979	0.0781062551767092
3.48419517391284	24	Donor B	3.50729476994744	0.174650896043067	2.23606797749979	0.0781062551767092
3.33411310403964	24	Donor B	3.50729476994744	0.174650896043067	2.23606797749979	0.0781062551767092
3.40503310458258	24	Donor B	3.50729476994744	0.174650896043067	2.23606797749979	0.0781062551767092
2.87875055964096	24	Donor A	2.98500441858582	0.684952080899031	2.23606797749979	0.306319882844034
3.14747862719521	24	Donor A	2.98500441858582	0.684952080899031	2.23606797749979	0.306319882844034
1.86040567642227	24	Donor A	2.98500441858582	0.684952080899031	2.23606797749979	0.306319882844034
3.4772941169117	24	Donor A	2.98500441858582	0.684952080899031	2.23606797749979	0.306319882844034
3.56109311275895	24	Donor A	2.98500441858582	0.684952080899031	2.23606797749979	0.306319882844034
3.40677167580261	36	Placebo	3.43652798014619	0.241176724214754	3.87298334620742	0.0622715624251069
3.04709673323639	36	Placebo	3.43652798014619	0.241176724214754	3.87298334620742	0.0622715624251069
3.86691937595667	36	Placebo	3.43652798014619	0.241176724214754	3.87298334620742	0.0622715624251069
3.47134657374952	36	Placebo	3.43652798014619	0.241176724214754	3.87298334620742	0.0622715624251069
3.53579393003007	36	Placebo	3.43652798014619	0.241176724214754	3.87298334620742	0.0622715624251069
3.31097087710788	36	Placebo	3.43652798014619	0.241176724214754	3.87298334620742	0.0622715624251069
3.80463191904128	36	Placebo	3.43652798014619	0.241176724214754	3.87298334620742	0.0622715624251069
3.47301661464036	36	Placebo	3.43652798014619	0.241176724214754	3.87298334620742	0.0622715624251069
3.34787059161913	36	Placebo	3.43652798014619	0.241176724214754	3.87298334620742	0.0622715624251069
3.64428168348374	36	Placebo	3.43652798014619	0.241176724214754	3.87298334620742	0.0622715624251069
3.46855498456359	36	Placebo	3.43652798014619	0.241176724214754	3.87298334620742	0.0622715624251069
3.42592258141139	36	Placebo	3.43652798014619	0.241176724214754	3.87298334620742	0.0622715624251069
3.3271692862248	36	Placebo	3.43652798014619	0.241176724214754	3.87298334620742	0.0622715624251069
3.47807608070653	36	Placebo	3.43652798014619	0.241176724214754	3.87298334620742	0.0622715624251069
2.93949679461885	36	Placebo	3.43652798014619	0.241176724214754	3.87298334620742	0.0622715624251069
3.48769243469976	36	Donor C	3.25541236754746	0.209434462163489	2	0.104717231081745
3.16527361637788	36	Donor C	3.25541236754746	0.209434462163489	2	0.104717231081745
3.35668915066243	36	Donor C	3.25541236754746	0.209434462163489	2	0.104717231081745
3.01199426844978	36	Donor C	3.25541236754746	0.209434462163489	2	0.104717231081745
3.49871395597749	36	Donor B	3.56361273467235	0.118102291439212	2.23606797749979	0.0528169503913141
3.70307127468803	36	Donor B	3.56361273467235	0.118102291439212	2.23606797749979	0.0528169503913141
3.65802120816823	36	Donor B	3.56361273467235	0.118102291439212	2.23606797749979	0.0528169503913141
3.41225568904553	36	Donor B	3.56361273467235	0.118102291439212	2.23606797749979	0.0528169503913141
3.54600154548247	36	Donor B	3.56361273467235	0.118102291439212	2.23606797749979	0.0528169503913141
3.08843866786596	36	Donor A	3.24656640269595	0.365417733819248	2.23606797749979	0.163419778600753
3.36349840423254	36	Donor A	3.24656640269595	0.365417733819248	2.23606797749979	0.163419778600753
2.69111606323406	36	Donor A	3.24656640269595	0.365417733819248	2.23606797749979	0.163419778600753
3.61169011114009	36	Donor A	3.24656640269595	0.365417733819248	2.23606797749979	0.163419778600753
3.47808876700712	36	Donor A	3.24656640269595	0.365417733819248	2.23606797749979	0.163419778600753
3.62902102457244	48	Placebo	3.42656034683515	0.24281597358614	3.87298334620742	0.0626948147928172
2.91053700831381	48	Placebo	3.42656034683515	0.24281597358614	3.87298334620742	0.0626948147928172
3.74996082986218	48	Placebo	3.42656034683515	0.24281597358614	3.87298334620742	0.0626948147928172
3.24293240898612	48	Placebo	3.42656034683515	0.24281597358614	3.87298334620742	0.0626948147928172
3.20968414923037	48	Placebo	3.42656034683515	0.24281597358614	3.87298334620742	0.0626948147928172
3.407173638264	48	Placebo	3.42656034683515	0.24281597358614	3.87298334620742	0.0626948147928172
3.70007931783342	48	Placebo	3.42656034683515	0.24281597358614	3.87298334620742	0.0626948147928172
3.60843135534595	48	Placebo	3.42656034683515	0.24281597358614	3.87298334620742	0.0626948147928172
3.1757386206825	48	Placebo	3.42656034683515	0.24281597358614	3.87298334620742	0.0626948147928172
3.6409018293904	48	Placebo	3.42656034683515	0.24281597358614	3.87298334620742	0.0626948147928172
3.48867277478936	48	Placebo	3.42656034683515	0.24281597358614	3.87298334620742	0.0626948147928172
3.34667320099302	48	Placebo	3.42656034683515	0.24281597358614	3.87298334620742	0.0626948147928172
3.40098015321375	48	Placebo	3.42656034683515	0.24281597358614	3.87298334620742	0.0626948147928172
3.67207782414226	48	Placebo	3.42656034683515	0.24281597358614	3.87298334620742	0.0626948147928172
3.21554106690767	48	Placebo	3.42656034683515	0.24281597358614	3.87298334620742	0.0626948147928172
3.41530854134701	48	Donor C	3.36376653433922	0.135126383966939	2	0.0675631919834695
3.39274285728981	48	Donor C	3.36376653433922	0.135126383966939	2	0.0675631919834695
3.47849061429988	48	Donor C	3.36376653433922	0.135126383966939	2	0.0675631919834695
3.16852412442018	48	Donor C	3.36376653433922	0.135126383966939	2	0.0675631919834695
3.55633594823732	48	Donor B	3.40970039641037	0.322714880097386	2.23606797749979	0.14432248184969
3.52022400990144	48	Donor B	3.40970039641037	0.322714880097386	2.23606797749979	0.14432248184969
3.5079875844843	48	Donor B	3.40970039641037	0.322714880097386	2.23606797749979	0.14432248184969
2.83825733531873	48	Donor B	3.40970039641037	0.322714880097386	2.23606797749979	0.14432248184969
3.62569710411006	48	Donor B	3.40970039641037	0.322714880097386	2.23606797749979	0.14432248184969
3.31476657345411	48	Donor A	3.50821611679151	0.276145686617876	2	0.138072843308938
3.28473037489766	48	Donor A	3.50821611679151	0.276145686617876	2	0.138072843308938
3.55163346096717	48	Donor A	3.50821611679151	0.276145686617876	2	0.138072843308938
3.88173405784711	48	Donor A	3.50821611679151	0.276145686617876	2	0.138072843308938
