# Supplementary material for: Fecal microbiota transplantation in HIV: A pilot placebo-controlled study
Source: Nat Commun. 2021 Feb 18;12:1139. doi: 10.1038/s41467-021-21472-1 (PMC7892558; doi:10.1038/s41467-021-21472-1)
Supplement: Supplementary file 6 — Source Data [file 41467_2021_21472_MOESM6_ESM.zip › Source data file/FigureS3B_ObservedRichness_table.txt]

Observed	Week	abt_pre	M	sd	sqrt	sem
307	0	Antibiotics before FMT	294	33.0857471831402	2	16.5428735915701
257	0	Antibiotics before FMT	294	33.0857471831402	2	16.5428735915701
279	0	Antibiotics before FMT	294	33.0857471831402	2	16.5428735915701
333	0	Antibiotics before FMT	294	33.0857471831402	2	16.5428735915701
294	0	No antibiotics before FMT	288.666666666667	27.2763633939717	3	9.0921211313239
247	0	No antibiotics before FMT	288.666666666667	27.2763633939717	3	9.0921211313239
283	0	No antibiotics before FMT	288.666666666667	27.2763633939717	3	9.0921211313239
336	0	No antibiotics before FMT	288.666666666667	27.2763633939717	3	9.0921211313239
321	0	No antibiotics before FMT	288.666666666667	27.2763633939717	3	9.0921211313239
288	0	No antibiotics before FMT	288.666666666667	27.2763633939717	3	9.0921211313239
260	0	No antibiotics before FMT	288.666666666667	27.2763633939717	3	9.0921211313239
282	0	No antibiotics before FMT	288.666666666667	27.2763633939717	3	9.0921211313239
287	0	No antibiotics before FMT	288.666666666667	27.2763633939717	3	9.0921211313239
323	1	Antibiotics before FMT	293.5	28.1010082855877	2	14.0505041427938
271	1	Antibiotics before FMT	293.5	28.1010082855877	2	14.0505041427938
312	1	Antibiotics before FMT	293.5	28.1010082855877	2	14.0505041427938
268	1	Antibiotics before FMT	293.5	28.1010082855877	2	14.0505041427938
279	1	No antibiotics before FMT	284.6	23.5381487046973	3.16227766016838	7.44341618105856
242	1	No antibiotics before FMT	284.6	23.5381487046973	3.16227766016838	7.44341618105856
303	1	No antibiotics before FMT	284.6	23.5381487046973	3.16227766016838	7.44341618105856
326	1	No antibiotics before FMT	284.6	23.5381487046973	3.16227766016838	7.44341618105856
288	1	No antibiotics before FMT	284.6	23.5381487046973	3.16227766016838	7.44341618105856
287	1	No antibiotics before FMT	284.6	23.5381487046973	3.16227766016838	7.44341618105856
265	1	No antibiotics before FMT	284.6	23.5381487046973	3.16227766016838	7.44341618105856
267	1	No antibiotics before FMT	284.6	23.5381487046973	3.16227766016838	7.44341618105856
304	1	No antibiotics before FMT	284.6	23.5381487046973	3.16227766016838	7.44341618105856
285	1	No antibiotics before FMT	284.6	23.5381487046973	3.16227766016838	7.44341618105856
289	2	Antibiotics before FMT	281.25	11.7295922066086	2	5.8647961033043
268	2	Antibiotics before FMT	281.25	11.7295922066086	2	5.8647961033043
293	2	Antibiotics before FMT	281.25	11.7295922066086	2	5.8647961033043
275	2	Antibiotics before FMT	281.25	11.7295922066086	2	5.8647961033043
285	2	No antibiotics before FMT	285.9	30.6284181765889	3.16227766016838	9.68555625661221
247	2	No antibiotics before FMT	285.9	30.6284181765889	3.16227766016838	9.68555625661221
327	2	No antibiotics before FMT	285.9	30.6284181765889	3.16227766016838	9.68555625661221
328	2	No antibiotics before FMT	285.9	30.6284181765889	3.16227766016838	9.68555625661221
316	2	No antibiotics before FMT	285.9	30.6284181765889	3.16227766016838	9.68555625661221
265	2	No antibiotics before FMT	285.9	30.6284181765889	3.16227766016838	9.68555625661221
255	2	No antibiotics before FMT	285.9	30.6284181765889	3.16227766016838	9.68555625661221
261	2	No antibiotics before FMT	285.9	30.6284181765889	3.16227766016838	9.68555625661221
304	2	No antibiotics before FMT	285.9	30.6284181765889	3.16227766016838	9.68555625661221
271	2	No antibiotics before FMT	285.9	30.6284181765889	3.16227766016838	9.68555625661221
307	3	Antibiotics before FMT	288.75	17.8208679175099	2	8.91043395875495
265	3	Antibiotics before FMT	288.75	17.8208679175099	2	8.91043395875495
296	3	Antibiotics before FMT	288.75	17.8208679175099	2	8.91043395875495
287	3	Antibiotics before FMT	288.75	17.8208679175099	2	8.91043395875495
293	3	No antibiotics before FMT	287.5	30.192898355592	3.16227766016838	9.54783279656232
279	3	No antibiotics before FMT	287.5	30.192898355592	3.16227766016838	9.54783279656232
316	3	No antibiotics before FMT	287.5	30.192898355592	3.16227766016838	9.54783279656232
307	3	No antibiotics before FMT	287.5	30.192898355592	3.16227766016838	9.54783279656232
319	3	No antibiotics before FMT	287.5	30.192898355592	3.16227766016838	9.54783279656232
243	3	No antibiotics before FMT	287.5	30.192898355592	3.16227766016838	9.54783279656232
269	3	No antibiotics before FMT	287.5	30.192898355592	3.16227766016838	9.54783279656232
285	3	No antibiotics before FMT	287.5	30.192898355592	3.16227766016838	9.54783279656232
324	3	No antibiotics before FMT	287.5	30.192898355592	3.16227766016838	9.54783279656232
240	3	No antibiotics before FMT	287.5	30.192898355592	3.16227766016838	9.54783279656232
291	4	Antibiotics before FMT	273.5	24.7487373415292	1.4142135623731	17.5
256	4	Antibiotics before FMT	273.5	24.7487373415292	1.4142135623731	17.5
265	4	No antibiotics before FMT	283.1	14.1378137552373	3.16227766016838	4.47076926018082
290	4	No antibiotics before FMT	283.1	14.1378137552373	3.16227766016838	4.47076926018082
313	4	No antibiotics before FMT	283.1	14.1378137552373	3.16227766016838	4.47076926018082
287	4	No antibiotics before FMT	283.1	14.1378137552373	3.16227766016838	4.47076926018082
289	4	No antibiotics before FMT	283.1	14.1378137552373	3.16227766016838	4.47076926018082
284	4	No antibiotics before FMT	283.1	14.1378137552373	3.16227766016838	4.47076926018082
267	4	No antibiotics before FMT	283.1	14.1378137552373	3.16227766016838	4.47076926018082
289	4	No antibiotics before FMT	283.1	14.1378137552373	3.16227766016838	4.47076926018082
273	4	No antibiotics before FMT	283.1	14.1378137552373	3.16227766016838	4.47076926018082
274	4	No antibiotics before FMT	283.1	14.1378137552373	3.16227766016838	4.47076926018082
323	5	Antibiotics before FMT	280.75	30.4453061516331	2	15.2226530758165
258	5	Antibiotics before FMT	280.75	30.4453061516331	2	15.2226530758165
283	5	Antibiotics before FMT	280.75	30.4453061516331	2	15.2226530758165
259	5	Antibiotics before FMT	280.75	30.4453061516331	2	15.2226530758165
306	5	No antibiotics before FMT	308.888888888889	30.3085979733658	3	10.1028659911219
273	5	No antibiotics before FMT	308.888888888889	30.3085979733658	3	10.1028659911219
358	5	No antibiotics before FMT	308.888888888889	30.3085979733658	3	10.1028659911219
343	5	No antibiotics before FMT	308.888888888889	30.3085979733658	3	10.1028659911219
300	5	No antibiotics before FMT	308.888888888889	30.3085979733658	3	10.1028659911219
270	5	No antibiotics before FMT	308.888888888889	30.3085979733658	3	10.1028659911219
310	5	No antibiotics before FMT	308.888888888889	30.3085979733658	3	10.1028659911219
331	5	No antibiotics before FMT	308.888888888889	30.3085979733658	3	10.1028659911219
289	5	No antibiotics before FMT	308.888888888889	30.3085979733658	3	10.1028659911219
330	6	Antibiotics before FMT	294	24.5356882927706	2	12.2678441463853
280	6	Antibiotics before FMT	294	24.5356882927706	2	12.2678441463853
277	6	Antibiotics before FMT	294	24.5356882927706	2	12.2678441463853
289	6	Antibiotics before FMT	294	24.5356882927706	2	12.2678441463853
277	6	No antibiotics before FMT	290.4	33.8729652935461	3.16227766016838	10.711572143144
235	6	No antibiotics before FMT	290.4	33.8729652935461	3.16227766016838	10.711572143144
309	6	No antibiotics before FMT	290.4	33.8729652935461	3.16227766016838	10.711572143144
313	6	No antibiotics before FMT	290.4	33.8729652935461	3.16227766016838	10.711572143144
300	6	No antibiotics before FMT	290.4	33.8729652935461	3.16227766016838	10.711572143144
263	6	No antibiotics before FMT	290.4	33.8729652935461	3.16227766016838	10.711572143144
281	6	No antibiotics before FMT	290.4	33.8729652935461	3.16227766016838	10.711572143144
256	6	No antibiotics before FMT	290.4	33.8729652935461	3.16227766016838	10.711572143144
327	6	No antibiotics before FMT	290.4	33.8729652935461	3.16227766016838	10.711572143144
343	6	No antibiotics before FMT	290.4	33.8729652935461	3.16227766016838	10.711572143144
297	7	Antibiotics before FMT	280	15.3839743456191	2	7.69198717280955
266	7	Antibiotics before FMT	280	15.3839743456191	2	7.69198717280955
289	7	Antibiotics before FMT	280	15.3839743456191	2	7.69198717280955
268	7	Antibiotics before FMT	280	15.3839743456191	2	7.69198717280955
305	7	No antibiotics before FMT	288.555555555556	34.4859069443994	3	11.4953023147998
257	7	No antibiotics before FMT	288.555555555556	34.4859069443994	3	11.4953023147998
311	7	No antibiotics before FMT	288.555555555556	34.4859069443994	3	11.4953023147998
323	7	No antibiotics before FMT	288.555555555556	34.4859069443994	3	11.4953023147998
268	7	No antibiotics before FMT	288.555555555556	34.4859069443994	3	11.4953023147998
274	7	No antibiotics before FMT	288.555555555556	34.4859069443994	3	11.4953023147998
252	7	No antibiotics before FMT	288.555555555556	34.4859069443994	3	11.4953023147998
349	7	No antibiotics before FMT	288.555555555556	34.4859069443994	3	11.4953023147998
258	7	No antibiotics before FMT	288.555555555556	34.4859069443994	3	11.4953023147998
319	8	Antibiotics before FMT	283.75	26.3233103288068	2	13.1616551644034
273	8	Antibiotics before FMT	283.75	26.3233103288068	2	13.1616551644034
286	8	Antibiotics before FMT	283.75	26.3233103288068	2	13.1616551644034
257	8	Antibiotics before FMT	283.75	26.3233103288068	2	13.1616551644034
334	8	No antibiotics before FMT	297.8	33.3026525470069	3.16227766016838	10.531223417375
304	8	No antibiotics before FMT	297.8	33.3026525470069	3.16227766016838	10.531223417375
286	8	No antibiotics before FMT	297.8	33.3026525470069	3.16227766016838	10.531223417375
352	8	No antibiotics before FMT	297.8	33.3026525470069	3.16227766016838	10.531223417375
311	8	No antibiotics before FMT	297.8	33.3026525470069	3.16227766016838	10.531223417375
262	8	No antibiotics before FMT	297.8	33.3026525470069	3.16227766016838	10.531223417375
248	8	No antibiotics before FMT	297.8	33.3026525470069	3.16227766016838	10.531223417375
293	8	No antibiotics before FMT	297.8	33.3026525470069	3.16227766016838	10.531223417375
322	8	No antibiotics before FMT	297.8	33.3026525470069	3.16227766016838	10.531223417375
266	8	No antibiotics before FMT	297.8	33.3026525470069	3.16227766016838	10.531223417375
307	12	Antibiotics before FMT	284	20.9443707632067	2	10.4721853816033
257	12	Antibiotics before FMT	284	20.9443707632067	2	10.4721853816033
291	12	Antibiotics before FMT	284	20.9443707632067	2	10.4721853816033
281	12	Antibiotics before FMT	284	20.9443707632067	2	10.4721853816033
308	12	No antibiotics before FMT	318.777777777778	28.0079353834667	3	9.33597846115556
251	12	No antibiotics before FMT	318.777777777778	28.0079353834667	3	9.33597846115556
314	12	No antibiotics before FMT	318.777777777778	28.0079353834667	3	9.33597846115556
350	12	No antibiotics before FMT	318.777777777778	28.0079353834667	3	9.33597846115556
330	12	No antibiotics before FMT	318.777777777778	28.0079353834667	3	9.33597846115556
331	12	No antibiotics before FMT	318.777777777778	28.0079353834667	3	9.33597846115556
331	12	No antibiotics before FMT	318.777777777778	28.0079353834667	3	9.33597846115556
325	12	No antibiotics before FMT	318.777777777778	28.0079353834667	3	9.33597846115556
329	12	No antibiotics before FMT	318.777777777778	28.0079353834667	3	9.33597846115556
337	24	Antibiotics before FMT	273.25	46.0316919813585	2	23.0158459906793
265	24	Antibiotics before FMT	273.25	46.0316919813585	2	23.0158459906793
264	24	Antibiotics before FMT	273.25	46.0316919813585	2	23.0158459906793
227	24	Antibiotics before FMT	273.25	46.0316919813585	2	23.0158459906793
292	24	No antibiotics before FMT	300	26.9938264547038	3.16227766016838	8.5361974360172
275	24	No antibiotics before FMT	300	26.9938264547038	3.16227766016838	8.5361974360172
309	24	No antibiotics before FMT	300	26.9938264547038	3.16227766016838	8.5361974360172
307	24	No antibiotics before FMT	300	26.9938264547038	3.16227766016838	8.5361974360172
342	24	No antibiotics before FMT	300	26.9938264547038	3.16227766016838	8.5361974360172
312	24	No antibiotics before FMT	300	26.9938264547038	3.16227766016838	8.5361974360172
275	24	No antibiotics before FMT	300	26.9938264547038	3.16227766016838	8.5361974360172
259	24	No antibiotics before FMT	300	26.9938264547038	3.16227766016838	8.5361974360172
338	24	No antibiotics before FMT	300	26.9938264547038	3.16227766016838	8.5361974360172
291	24	No antibiotics before FMT	300	26.9938264547038	3.16227766016838	8.5361974360172
312	36	Antibiotics before FMT	299.75	29.0559804515353	2	14.5279902257676
288	36	Antibiotics before FMT	299.75	29.0559804515353	2	14.5279902257676
333	36	Antibiotics before FMT	299.75	29.0559804515353	2	14.5279902257676
266	36	Antibiotics before FMT	299.75	29.0559804515353	2	14.5279902257676
300	36	No antibiotics before FMT	294.7	18.8092766710708	3.16227766016838	5.94801554208535
263	36	No antibiotics before FMT	294.7	18.8092766710708	3.16227766016838	5.94801554208535
324	36	No antibiotics before FMT	294.7	18.8092766710708	3.16227766016838	5.94801554208535
298	36	No antibiotics before FMT	294.7	18.8092766710708	3.16227766016838	5.94801554208535
299	36	No antibiotics before FMT	294.7	18.8092766710708	3.16227766016838	5.94801554208535
295	36	No antibiotics before FMT	294.7	18.8092766710708	3.16227766016838	5.94801554208535
282	36	No antibiotics before FMT	294.7	18.8092766710708	3.16227766016838	5.94801554208535
269	36	No antibiotics before FMT	294.7	18.8092766710708	3.16227766016838	5.94801554208535
314	36	No antibiotics before FMT	294.7	18.8092766710708	3.16227766016838	5.94801554208535
303	36	No antibiotics before FMT	294.7	18.8092766710708	3.16227766016838	5.94801554208535
362	48	Antibiotics before FMT	319	37.2692903071684	1.73205080756888	21.51743479135
299	48	Antibiotics before FMT	319	37.2692903071684	1.73205080756888	21.51743479135
296	48	Antibiotics before FMT	319	37.2692903071684	1.73205080756888	21.51743479135
305	48	No antibiotics before FMT	304.5	56.3367849041222	3.16227766016838	17.8152556348017
275	48	No antibiotics before FMT	304.5	56.3367849041222	3.16227766016838	17.8152556348017
299	48	No antibiotics before FMT	304.5	56.3367849041222	3.16227766016838	17.8152556348017
384	48	No antibiotics before FMT	304.5	56.3367849041222	3.16227766016838	17.8152556348017
298	48	No antibiotics before FMT	304.5	56.3367849041222	3.16227766016838	17.8152556348017
267	48	No antibiotics before FMT	304.5	56.3367849041222	3.16227766016838	17.8152556348017
255	48	No antibiotics before FMT	304.5	56.3367849041222	3.16227766016838	17.8152556348017
265	48	No antibiotics before FMT	304.5	56.3367849041222	3.16227766016838	17.8152556348017
426	48	No antibiotics before FMT	304.5	56.3367849041222	3.16227766016838	17.8152556348017
271	48	No antibiotics before FMT	304.5	56.3367849041222	3.16227766016838	17.8152556348017
