# Supplementary material for: Fecal microbiota transplantation in HIV: A pilot placebo-controlled study
Source: Nat Commun. 2021 Feb 18;12:1139. doi: 10.1038/s41467-021-21472-1 (PMC7892558; doi:10.1038/s41467-021-21472-1)
Supplement: Supplementary file 6 — Source Data [file 41467_2021_21472_MOESM6_ESM.zip › Source data file/Figure2A_weighted_table.txt]

Value	Patient	Week	Randomization	Donor	M	sd	sqrt	sem
0.167892972291463	R14	0	FMT	505	0.15034936415548	0.0450095108312622	5.91607978309962	0.0076079959164581
0.160669407728989	R14	12	FMT	505	0.148636923811956	0.0388370179111537	5.91607978309962	0.00656465418571582
0.163388628579552	R14	1	FMT	505	0.154091123067483	0.0435275137340786	6.16441400296898	0.00706109513623102
0.15125543015831	R14	24	FMT	505	0.154429358882135	0.040879986102989	6.16441400296898	0.0066316094414327
0.153815877328173	R14	2	FMT	505	0.154584315197574	0.044013726740812	6.16441400296898	0.00713996930115557
0.158569438884509	R14	36	FMT	505	0.151753566306999	0.0439256317388585	6.16441400296898	0.00712567840474416
0.157677932213293	R14	3	FMT	505	0.154592254734022	0.0459212803850291	6.16441400296898	0.00744941536420363
0.173337950851934	R14	48	FMT	505	0.158155802194946	0.0372123087707627	5.91607978309962	0.00629002821717628
0.156525630592967	R14	4	FMT	505	0.163307935243018	0.0458076435226474	5.65685424949238	0.00809772384126001
0.163375581366457	R14	5	FMT	505	0.1448561371554	0.0468713689880971	6	0.00781189483134952
0.160363522119671	R14	6	FMT	505	0.150436732046384	0.0466577590095904	6.16441400296898	0.00756888797331239
0.143461249165125	R14	7	FMT	505	0.138967461152076	0.0494132281110273	6	0.00823553801850456
0.160877798361985	R14	8	FMT	505	0.145896721269728	0.0494534412777503	6.16441400296898	0.00802240752388337
0.18366983020524	R17	0	FMT	505	0.15034936415548	0.0450095108312622	5.91607978309962	0.0076079959164581
0.175752778832184	R17	12	FMT	505	0.148636923811956	0.0388370179111537	5.91607978309962	0.00656465418571582
0.179814449163606	R17	1	FMT	505	0.154091123067483	0.0435275137340786	6.16441400296898	0.00706109513623102
0.175652646266875	R17	24	FMT	505	0.154429358882135	0.040879986102989	6.16441400296898	0.0066316094414327
0.172742765803161	R17	2	FMT	505	0.154584315197574	0.044013726740812	6.16441400296898	0.00713996930115557
0.179640651921738	R17	36	FMT	505	0.151753566306999	0.0439256317388585	6.16441400296898	0.00712567840474416
0.176231089411547	R17	3	FMT	505	0.154592254734022	0.0459212803850291	6.16441400296898	0.00744941536420363
0.186908926776094	R17	48	FMT	505	0.158155802194946	0.0372123087707627	5.91607978309962	0.00629002821717628
0.172220163358007	R17	4	FMT	505	0.163307935243018	0.0458076435226474	5.65685424949238	0.00809772384126001
0.184924469488826	R17	5	FMT	505	0.1448561371554	0.0468713689880971	6	0.00781189483134952
0.183006534932716	R17	6	FMT	505	0.150436732046384	0.0466577590095904	6.16441400296898	0.00756888797331239
0.167418553285516	R17	7	FMT	505	0.138967461152076	0.0494132281110273	6	0.00823553801850456
0.184246854690381	R17	8	FMT	505	0.145896721269728	0.0494534412777503	6.16441400296898	0.00802240752388337
0.191294714971718	R18	0	FMT	505	0.15034936415548	0.0450095108312622	5.91607978309962	0.0076079959164581
0.165647763077657	R18	12	FMT	505	0.148636923811956	0.0388370179111537	5.91607978309962	0.00656465418571582
0.178129027944826	R18	1	FMT	505	0.154091123067483	0.0435275137340786	6.16441400296898	0.00706109513623102
0.183256902749724	R18	24	FMT	505	0.154429358882135	0.040879986102989	6.16441400296898	0.0066316094414327
0.160447282236126	R18	2	FMT	505	0.154584315197574	0.044013726740812	6.16441400296898	0.00713996930115557
0.164008038569117	R18	36	FMT	505	0.151753566306999	0.0439256317388585	6.16441400296898	0.00712567840474416
0.159166299548441	R18	3	FMT	505	0.154592254734022	0.0459212803850291	6.16441400296898	0.00744941536420363
0.163142821099269	R18	48	FMT	505	0.158155802194946	0.0372123087707627	5.91607978309962	0.00629002821717628
0.195424458734619	R18	4	FMT	505	0.163307935243018	0.0458076435226474	5.65685424949238	0.00809772384126001
0.172870638438267	R18	5	FMT	505	0.1448561371554	0.0468713689880971	6	0.00781189483134952
0.168321321974565	R18	6	FMT	505	0.150436732046384	0.0466577590095904	6.16441400296898	0.00756888797331239
0.157596882451131	R18	7	FMT	505	0.138967461152076	0.0494132281110273	6	0.00823553801850456
0.145466100517399	R18	8	FMT	505	0.145896721269728	0.0494534412777503	6.16441400296898	0.00802240752388337
0.122998143502485	R23	0	FMT	505	0.15034936415548	0.0450095108312622	5.91607978309962	0.0076079959164581
0.135659116618501	R23	12	FMT	505	0.148636923811956	0.0388370179111537	5.91607978309962	0.00656465418571582
0.109394246918662	R23	1	FMT	505	0.154091123067483	0.0435275137340786	6.16441400296898	0.00706109513623102
0.135283532780834	R23	24	FMT	505	0.154429358882135	0.040879986102989	6.16441400296898	0.0066316094414327
0.167944891369773	R23	2	FMT	505	0.154584315197574	0.044013726740812	6.16441400296898	0.00713996930115557
0.130530436468172	R23	36	FMT	505	0.151753566306999	0.0439256317388585	6.16441400296898	0.00712567840474416
0.191150505877539	R23	3	FMT	505	0.154592254734022	0.0459212803850291	6.16441400296898	0.00744941536420363
0.110912197309708	R23	48	FMT	505	0.158155802194946	0.0372123087707627	5.91607978309962	0.00629002821717628
0.120306225096726	R23	4	FMT	505	0.163307935243018	0.0458076435226474	5.65685424949238	0.00809772384126001
0.169080836853674	R23	5	FMT	505	0.1448561371554	0.0468713689880971	6	0.00781189483134952
0.105574222275124	R23	6	FMT	505	0.150436732046384	0.0466577590095904	6.16441400296898	0.00756888797331239
0.107042678208824	R23	7	FMT	505	0.138967461152076	0.0494132281110273	6	0.00823553801850456
0.109950515134186	R23	8	FMT	505	0.145896721269728	0.0494534412777503	6.16441400296898	0.00802240752388337
0.166204698128639	R24	12	FMT	505	0.148636923811956	0.0388370179111537	5.91607978309962	0.00656465418571582
0.192767515684527	R24	1	FMT	505	0.154091123067483	0.0435275137340786	6.16441400296898	0.00706109513623102
0.192377380737449	R24	24	FMT	505	0.154429358882135	0.040879986102989	6.16441400296898	0.0066316094414327
0.193567137928769	R24	2	FMT	505	0.154584315197574	0.044013726740812	6.16441400296898	0.00713996930115557
0.182812890212453	R24	36	FMT	505	0.151753566306999	0.0439256317388585	6.16441400296898	0.00712567840474416
0.192054244025975	R24	3	FMT	505	0.154592254734022	0.0459212803850291	6.16441400296898	0.00744941536420363
0.193913891370103	R24	48	FMT	505	0.158155802194946	0.0372123087707627	5.91607978309962	0.00629002821717628
0.1963687436114	R24	4	FMT	505	0.163307935243018	0.0458076435226474	5.65685424949238	0.00809772384126001
0.193387955343531	R24	5	FMT	505	0.1448561371554	0.0468713689880971	6	0.00781189483134952
0.190868536433003	R24	6	FMT	505	0.150436732046384	0.0466577590095904	6.16441400296898	0.00756888797331239
0.193635494285677	R24	7	FMT	505	0.138967461152076	0.0494132281110273	6	0.00823553801850456
0.194228756903908	R24	8	FMT	505	0.145896721269728	0.0494534412777503	6.16441400296898	0.00802240752388337
0.167892972291463	R14	0	FMT	505	0.15034936415548	0.0450095108312622	5.91607978309962	0.0076079959164581
0.160669407728989	R14	12	FMT	505	0.148636923811956	0.0388370179111537	5.91607978309962	0.00656465418571582
0.163388628579552	R14	1	FMT	505	0.154091123067483	0.0435275137340786	6.16441400296898	0.00706109513623102
0.15125543015831	R14	24	FMT	505	0.154429358882135	0.040879986102989	6.16441400296898	0.0066316094414327
0.153815877328173	R14	2	FMT	505	0.154584315197574	0.044013726740812	6.16441400296898	0.00713996930115557
0.158569438884509	R14	36	FMT	505	0.151753566306999	0.0439256317388585	6.16441400296898	0.00712567840474416
0.157677932213293	R14	3	FMT	505	0.154592254734022	0.0459212803850291	6.16441400296898	0.00744941536420363
0.173337950851934	R14	48	FMT	505	0.158155802194946	0.0372123087707627	5.91607978309962	0.00629002821717628
0.156525630592967	R14	4	FMT	505	0.163307935243018	0.0458076435226474	5.65685424949238	0.00809772384126001
0.163375581366457	R14	5	FMT	505	0.1448561371554	0.0468713689880971	6	0.00781189483134952
0.160363522119671	R14	6	FMT	505	0.150436732046384	0.0466577590095904	6.16441400296898	0.00756888797331239
0.143461249165125	R14	7	FMT	505	0.138967461152076	0.0494132281110273	6	0.00823553801850456
0.160877798361985	R14	8	FMT	505	0.145896721269728	0.0494534412777503	6.16441400296898	0.00802240752388337
0.18366983020524	R17	0	FMT	505	0.15034936415548	0.0450095108312622	5.91607978309962	0.0076079959164581
0.175752778832184	R17	12	FMT	505	0.148636923811956	0.0388370179111537	5.91607978309962	0.00656465418571582
0.179814449163606	R17	1	FMT	505	0.154091123067483	0.0435275137340786	6.16441400296898	0.00706109513623102
0.175652646266875	R17	24	FMT	505	0.154429358882135	0.040879986102989	6.16441400296898	0.0066316094414327
0.172742765803161	R17	2	FMT	505	0.154584315197574	0.044013726740812	6.16441400296898	0.00713996930115557
0.179640651921738	R17	36	FMT	505	0.151753566306999	0.0439256317388585	6.16441400296898	0.00712567840474416
0.176231089411547	R17	3	FMT	505	0.154592254734022	0.0459212803850291	6.16441400296898	0.00744941536420363
0.186908926776094	R17	48	FMT	505	0.158155802194946	0.0372123087707627	5.91607978309962	0.00629002821717628
0.172220163358007	R17	4	FMT	505	0.163307935243018	0.0458076435226474	5.65685424949238	0.00809772384126001
0.184924469488826	R17	5	FMT	505	0.1448561371554	0.0468713689880971	6	0.00781189483134952
0.183006534932716	R17	6	FMT	505	0.150436732046384	0.0466577590095904	6.16441400296898	0.00756888797331239
0.167418553285516	R17	7	FMT	505	0.138967461152076	0.0494132281110273	6	0.00823553801850456
0.184246854690381	R17	8	FMT	505	0.145896721269728	0.0494534412777503	6.16441400296898	0.00802240752388337
0.191294714971718	R18	0	FMT	505	0.15034936415548	0.0450095108312622	5.91607978309962	0.0076079959164581
0.165647763077657	R18	12	FMT	505	0.148636923811956	0.0388370179111537	5.91607978309962	0.00656465418571582
0.178129027944826	R18	1	FMT	505	0.154091123067483	0.0435275137340786	6.16441400296898	0.00706109513623102
0.183256902749724	R18	24	FMT	505	0.154429358882135	0.040879986102989	6.16441400296898	0.0066316094414327
0.160447282236126	R18	2	FMT	505	0.154584315197574	0.044013726740812	6.16441400296898	0.00713996930115557
0.164008038569117	R18	36	FMT	505	0.151753566306999	0.0439256317388585	6.16441400296898	0.00712567840474416
0.159166299548441	R18	3	FMT	505	0.154592254734022	0.0459212803850291	6.16441400296898	0.00744941536420363
0.163142821099269	R18	48	FMT	505	0.158155802194946	0.0372123087707627	5.91607978309962	0.00629002821717628
0.195424458734619	R18	4	FMT	505	0.163307935243018	0.0458076435226474	5.65685424949238	0.00809772384126001
0.172870638438267	R18	5	FMT	505	0.1448561371554	0.0468713689880971	6	0.00781189483134952
0.168321321974565	R18	6	FMT	505	0.150436732046384	0.0466577590095904	6.16441400296898	0.00756888797331239
0.157596882451131	R18	7	FMT	505	0.138967461152076	0.0494132281110273	6	0.00823553801850456
0.145466100517399	R18	8	FMT	505	0.145896721269728	0.0494534412777503	6.16441400296898	0.00802240752388337
0.122998143502485	R23	0	FMT	505	0.15034936415548	0.0450095108312622	5.91607978309962	0.0076079959164581
0.135659116618501	R23	12	FMT	505	0.148636923811956	0.0388370179111537	5.91607978309962	0.00656465418571582
0.109394246918662	R23	1	FMT	505	0.154091123067483	0.0435275137340786	6.16441400296898	0.00706109513623102
0.135283532780834	R23	24	FMT	505	0.154429358882135	0.040879986102989	6.16441400296898	0.0066316094414327
0.167944891369773	R23	2	FMT	505	0.154584315197574	0.044013726740812	6.16441400296898	0.00713996930115557
0.130530436468172	R23	36	FMT	505	0.151753566306999	0.0439256317388585	6.16441400296898	0.00712567840474416
0.191150505877539	R23	3	FMT	505	0.154592254734022	0.0459212803850291	6.16441400296898	0.00744941536420363
0.110912197309708	R23	48	FMT	505	0.158155802194946	0.0372123087707627	5.91607978309962	0.00629002821717628
0.120306225096726	R23	4	FMT	505	0.163307935243018	0.0458076435226474	5.65685424949238	0.00809772384126001
0.169080836853674	R23	5	FMT	505	0.1448561371554	0.0468713689880971	6	0.00781189483134952
0.105574222275124	R23	6	FMT	505	0.150436732046384	0.0466577590095904	6.16441400296898	0.00756888797331239
0.107042678208824	R23	7	FMT	505	0.138967461152076	0.0494132281110273	6	0.00823553801850456
0.109950515134186	R23	8	FMT	505	0.145896721269728	0.0494534412777503	6.16441400296898	0.00802240752388337
0.166204698128639	R24	12	FMT	505	0.148636923811956	0.0388370179111537	5.91607978309962	0.00656465418571582
0.192767515684527	R24	1	FMT	505	0.154091123067483	0.0435275137340786	6.16441400296898	0.00706109513623102
0.192377380737449	R24	24	FMT	505	0.154429358882135	0.040879986102989	6.16441400296898	0.0066316094414327
0.193567137928769	R24	2	FMT	505	0.154584315197574	0.044013726740812	6.16441400296898	0.00713996930115557
0.182812890212453	R24	36	FMT	505	0.151753566306999	0.0439256317388585	6.16441400296898	0.00712567840474416
0.192054244025975	R24	3	FMT	505	0.154592254734022	0.0459212803850291	6.16441400296898	0.00744941536420363
0.193913891370103	R24	48	FMT	505	0.158155802194946	0.0372123087707627	5.91607978309962	0.00629002821717628
0.1963687436114	R24	4	FMT	505	0.163307935243018	0.0458076435226474	5.65685424949238	0.00809772384126001
0.193387955343531	R24	5	FMT	505	0.1448561371554	0.0468713689880971	6	0.00781189483134952
0.190868536433003	R24	6	FMT	505	0.150436732046384	0.0466577590095904	6.16441400296898	0.00756888797331239
0.193635494285677	R24	7	FMT	505	0.138967461152076	0.0494132281110273	6	0.00823553801850456
0.194228756903908	R24	8	FMT	505	0.145896721269728	0.0494534412777503	6.16441400296898	0.00802240752388337
0.167892972291463	R14	0	FMT	505	0.15034936415548	0.0450095108312622	5.91607978309962	0.0076079959164581
0.160669407728989	R14	12	FMT	505	0.148636923811956	0.0388370179111537	5.91607978309962	0.00656465418571582
0.163388628579552	R14	1	FMT	505	0.154091123067483	0.0435275137340786	6.16441400296898	0.00706109513623102
0.15125543015831	R14	24	FMT	505	0.154429358882135	0.040879986102989	6.16441400296898	0.0066316094414327
0.153815877328173	R14	2	FMT	505	0.154584315197574	0.044013726740812	6.16441400296898	0.00713996930115557
0.158569438884509	R14	36	FMT	505	0.151753566306999	0.0439256317388585	6.16441400296898	0.00712567840474416
0.157677932213293	R14	3	FMT	505	0.154592254734022	0.0459212803850291	6.16441400296898	0.00744941536420363
0.173337950851934	R14	48	FMT	505	0.158155802194946	0.0372123087707627	5.91607978309962	0.00629002821717628
0.156525630592967	R14	4	FMT	505	0.163307935243018	0.0458076435226474	5.65685424949238	0.00809772384126001
0.163375581366457	R14	5	FMT	505	0.1448561371554	0.0468713689880971	6	0.00781189483134952
0.160363522119671	R14	6	FMT	505	0.150436732046384	0.0466577590095904	6.16441400296898	0.00756888797331239
0.143461249165125	R14	7	FMT	505	0.138967461152076	0.0494132281110273	6	0.00823553801850456
0.160877798361985	R14	8	FMT	505	0.145896721269728	0.0494534412777503	6.16441400296898	0.00802240752388337
0.18366983020524	R17	0	FMT	505	0.15034936415548	0.0450095108312622	5.91607978309962	0.0076079959164581
0.175752778832184	R17	12	FMT	505	0.148636923811956	0.0388370179111537	5.91607978309962	0.00656465418571582
0.179814449163606	R17	1	FMT	505	0.154091123067483	0.0435275137340786	6.16441400296898	0.00706109513623102
0.175652646266875	R17	24	FMT	505	0.154429358882135	0.040879986102989	6.16441400296898	0.0066316094414327
0.172742765803161	R17	2	FMT	505	0.154584315197574	0.044013726740812	6.16441400296898	0.00713996930115557
0.179640651921738	R17	36	FMT	505	0.151753566306999	0.0439256317388585	6.16441400296898	0.00712567840474416
0.176231089411547	R17	3	FMT	505	0.154592254734022	0.0459212803850291	6.16441400296898	0.00744941536420363
0.186908926776094	R17	48	FMT	505	0.158155802194946	0.0372123087707627	5.91607978309962	0.00629002821717628
0.172220163358007	R17	4	FMT	505	0.163307935243018	0.0458076435226474	5.65685424949238	0.00809772384126001
0.184924469488826	R17	5	FMT	505	0.1448561371554	0.0468713689880971	6	0.00781189483134952
0.183006534932716	R17	6	FMT	505	0.150436732046384	0.0466577590095904	6.16441400296898	0.00756888797331239
0.167418553285516	R17	7	FMT	505	0.138967461152076	0.0494132281110273	6	0.00823553801850456
0.184246854690381	R17	8	FMT	505	0.145896721269728	0.0494534412777503	6.16441400296898	0.00802240752388337
0.191294714971718	R18	0	FMT	505	0.15034936415548	0.0450095108312622	5.91607978309962	0.0076079959164581
0.165647763077657	R18	12	FMT	505	0.148636923811956	0.0388370179111537	5.91607978309962	0.00656465418571582
0.178129027944826	R18	1	FMT	505	0.154091123067483	0.0435275137340786	6.16441400296898	0.00706109513623102
0.183256902749724	R18	24	FMT	505	0.154429358882135	0.040879986102989	6.16441400296898	0.0066316094414327
0.160447282236126	R18	2	FMT	505	0.154584315197574	0.044013726740812	6.16441400296898	0.00713996930115557
0.164008038569117	R18	36	FMT	505	0.151753566306999	0.0439256317388585	6.16441400296898	0.00712567840474416
0.159166299548441	R18	3	FMT	505	0.154592254734022	0.0459212803850291	6.16441400296898	0.00744941536420363
0.163142821099269	R18	48	FMT	505	0.158155802194946	0.0372123087707627	5.91607978309962	0.00629002821717628
0.195424458734619	R18	4	FMT	505	0.163307935243018	0.0458076435226474	5.65685424949238	0.00809772384126001
0.172870638438267	R18	5	FMT	505	0.1448561371554	0.0468713689880971	6	0.00781189483134952
0.168321321974565	R18	6	FMT	505	0.150436732046384	0.0466577590095904	6.16441400296898	0.00756888797331239
0.157596882451131	R18	7	FMT	505	0.138967461152076	0.0494132281110273	6	0.00823553801850456
0.145466100517399	R18	8	FMT	505	0.145896721269728	0.0494534412777503	6.16441400296898	0.00802240752388337
0.122998143502485	R23	0	FMT	505	0.15034936415548	0.0450095108312622	5.91607978309962	0.0076079959164581
0.135659116618501	R23	12	FMT	505	0.148636923811956	0.0388370179111537	5.91607978309962	0.00656465418571582
0.109394246918662	R23	1	FMT	505	0.154091123067483	0.0435275137340786	6.16441400296898	0.00706109513623102
0.135283532780834	R23	24	FMT	505	0.154429358882135	0.040879986102989	6.16441400296898	0.0066316094414327
0.167944891369773	R23	2	FMT	505	0.154584315197574	0.044013726740812	6.16441400296898	0.00713996930115557
0.130530436468172	R23	36	FMT	505	0.151753566306999	0.0439256317388585	6.16441400296898	0.00712567840474416
0.191150505877539	R23	3	FMT	505	0.154592254734022	0.0459212803850291	6.16441400296898	0.00744941536420363
0.110912197309708	R23	48	FMT	505	0.158155802194946	0.0372123087707627	5.91607978309962	0.00629002821717628
0.120306225096726	R23	4	FMT	505	0.163307935243018	0.0458076435226474	5.65685424949238	0.00809772384126001
0.169080836853674	R23	5	FMT	505	0.1448561371554	0.0468713689880971	6	0.00781189483134952
0.105574222275124	R23	6	FMT	505	0.150436732046384	0.0466577590095904	6.16441400296898	0.00756888797331239
0.107042678208824	R23	7	FMT	505	0.138967461152076	0.0494132281110273	6	0.00823553801850456
0.109950515134186	R23	8	FMT	505	0.145896721269728	0.0494534412777503	6.16441400296898	0.00802240752388337
0.166204698128639	R24	12	FMT	505	0.148636923811956	0.0388370179111537	5.91607978309962	0.00656465418571582
0.192767515684527	R24	1	FMT	505	0.154091123067483	0.0435275137340786	6.16441400296898	0.00706109513623102
0.192377380737449	R24	24	FMT	505	0.154429358882135	0.040879986102989	6.16441400296898	0.0066316094414327
0.193567137928769	R24	2	FMT	505	0.154584315197574	0.044013726740812	6.16441400296898	0.00713996930115557
0.182812890212453	R24	36	FMT	505	0.151753566306999	0.0439256317388585	6.16441400296898	0.00712567840474416
0.192054244025975	R24	3	FMT	505	0.154592254734022	0.0459212803850291	6.16441400296898	0.00744941536420363
0.193913891370103	R24	48	FMT	505	0.158155802194946	0.0372123087707627	5.91607978309962	0.00629002821717628
0.1963687436114	R24	4	FMT	505	0.163307935243018	0.0458076435226474	5.65685424949238	0.00809772384126001
0.193387955343531	R24	5	FMT	505	0.1448561371554	0.0468713689880971	6	0.00781189483134952
0.190868536433003	R24	6	FMT	505	0.150436732046384	0.0466577590095904	6.16441400296898	0.00756888797331239
0.193635494285677	R24	7	FMT	505	0.138967461152076	0.0494132281110273	6	0.00823553801850456
0.194228756903908	R24	8	FMT	505	0.145896721269728	0.0494534412777503	6.16441400296898	0.00802240752388337
0.142005506703303	R11	0	FMT	543	0.15034936415548	0.0450095108312622	5.91607978309962	0.0076079959164581
0.151517170532756	R11	12	FMT	543	0.148636923811956	0.0388370179111537	5.91607978309962	0.00656465418571582
0.160105522374025	R11	1	FMT	543	0.154091123067483	0.0435275137340786	6.16441400296898	0.00706109513623102
0.131686447969857	R11	24	FMT	543	0.154429358882135	0.040879986102989	6.16441400296898	0.0066316094414327
0.15061658032842	R11	2	FMT	543	0.154584315197574	0.044013726740812	6.16441400296898	0.00713996930115557
0.154559212714263	R11	36	FMT	543	0.151753566306999	0.0439256317388585	6.16441400296898	0.00712567840474416
0.154986467550279	R11	3	FMT	543	0.154592254734022	0.0459212803850291	6.16441400296898	0.00744941536420363
0.156279143056582	R11	48	FMT	543	0.158155802194946	0.0372123087707627	5.91607978309962	0.00629002821717628
0.142557298966102	R11	4	FMT	543	0.163307935243018	0.0458076435226474	5.65685424949238	0.00809772384126001
0.13369393233519	R11	5	FMT	543	0.1448561371554	0.0468713689880971	6	0.00781189483134952
0.140002967034523	R11	6	FMT	543	0.150436732046384	0.0466577590095904	6.16441400296898	0.00756888797331239
0.16058512152682	R11	7	FMT	543	0.138967461152076	0.0494132281110273	6	0.00823553801850456
0.167348199035951	R11	8	FMT	543	0.145896721269728	0.0494534412777503	6.16441400296898	0.00802240752388337
0.219735859416353	R12	0	FMT	543	0.15034936415548	0.0450095108312622	5.91607978309962	0.0076079959164581
0.226140594531051	R12	12	FMT	543	0.148636923811956	0.0388370179111537	5.91607978309962	0.00656465418571582
0.209920033178494	R12	1	FMT	543	0.154091123067483	0.0435275137340786	6.16441400296898	0.00706109513623102
0.211086714530937	R12	24	FMT	543	0.154429358882135	0.040879986102989	6.16441400296898	0.0066316094414327
0.217776922828838	R12	2	FMT	543	0.154584315197574	0.044013726740812	6.16441400296898	0.00713996930115557
0.22215451080338	R12	36	FMT	543	0.151753566306999	0.0439256317388585	6.16441400296898	0.00712567840474416
0.217656481337754	R12	3	FMT	543	0.154592254734022	0.0459212803850291	6.16441400296898	0.00744941536420363
0.211501727564947	R12	48	FMT	543	0.158155802194946	0.0372123087707627	5.91607978309962	0.00629002821717628
0.216850722135931	R12	4	FMT	543	0.163307935243018	0.0458076435226474	5.65685424949238	0.00809772384126001
0.222329728922172	R12	6	FMT	543	0.150436732046384	0.0466577590095904	6.16441400296898	0.00756888797331239
0.216483552984333	R12	7	FMT	543	0.138967461152076	0.0494132281110273	6	0.00823553801850456
0.20755921488983	R12	8	FMT	543	0.145896721269728	0.0494534412777503	6.16441400296898	0.00802240752388337
0.17708430623385	R20	0	FMT	543	0.15034936415548	0.0450095108312622	5.91607978309962	0.0076079959164581
0.181748149326108	R20	12	FMT	543	0.148636923811956	0.0388370179111537	5.91607978309962	0.00656465418571582
0.195003940786681	R20	1	FMT	543	0.154091123067483	0.0435275137340786	6.16441400296898	0.00706109513623102
0.207065945328844	R20	24	FMT	543	0.154429358882135	0.040879986102989	6.16441400296898	0.0066316094414327
0.207118136749149	R20	2	FMT	543	0.154584315197574	0.044013726740812	6.16441400296898	0.00713996930115557
0.212361142910749	R20	36	FMT	543	0.151753566306999	0.0439256317388585	6.16441400296898	0.00712567840474416
0.18817162898033	R20	3	FMT	543	0.154592254734022	0.0459212803850291	6.16441400296898	0.00744941536420363
0.2024400086275	R20	48	FMT	543	0.158155802194946	0.0372123087707627	5.91607978309962	0.00629002821717628
0.200603933156145	R20	4	FMT	543	0.163307935243018	0.0458076435226474	5.65685424949238	0.00809772384126001
0.190389526856949	R20	5	FMT	543	0.1448561371554	0.0468713689880971	6	0.00781189483134952
0.193163283112396	R20	6	FMT	543	0.150436732046384	0.0466577590095904	6.16441400296898	0.00756888797331239
0.200131321760779	R20	8	FMT	543	0.145896721269728	0.0494534412777503	6.16441400296898	0.00802240752388337
0.09213901668161	R7	0	FMT	543	0.15034936415548	0.0450095108312622	5.91607978309962	0.0076079959164581
0.12869206731703	R7	12	FMT	543	0.148636923811956	0.0388370179111537	5.91607978309962	0.00656465418571582
0.139688976100878	R7	1	FMT	543	0.154091123067483	0.0435275137340786	6.16441400296898	0.00706109513623102
0.0806692332499193	R7	24	FMT	543	0.154429358882135	0.040879986102989	6.16441400296898	0.0066316094414327
0.10919337121052	R7	2	FMT	543	0.154584315197574	0.044013726740812	6.16441400296898	0.00713996930115557
0.0719239648236862	R7	36	FMT	543	0.151753566306999	0.0439256317388585	6.16441400296898	0.00712567840474416
0.114746176244181	R7	3	FMT	543	0.154592254734022	0.0459212803850291	6.16441400296898	0.00744941536420363
0.107542323265307	R7	48	FMT	543	0.158155802194946	0.0372123087707627	5.91607978309962	0.00629002821717628
0.122736095045812	R7	4	FMT	543	0.163307935243018	0.0458076435226474	5.65685424949238	0.00809772384126001
0.100980578292982	R7	5	FMT	543	0.1448561371554	0.0468713689880971	6	0.00781189483134952
0.165300097225758	R7	6	FMT	543	0.150436732046384	0.0466577590095904	6.16441400296898	0.00756888797331239
0.0722734134891424	R7	7	FMT	543	0.138967461152076	0.0494132281110273	6	0.00823553801850456
0.06320327107336	R7	8	FMT	543	0.145896721269728	0.0494534412777503	6.16441400296898	0.00802240752388337
0.142005506703303	R11	0	FMT	543	0.15034936415548	0.0450095108312622	5.91607978309962	0.0076079959164581
0.151517170532756	R11	12	FMT	543	0.148636923811956	0.0388370179111537	5.91607978309962	0.00656465418571582
0.160105522374025	R11	1	FMT	543	0.154091123067483	0.0435275137340786	6.16441400296898	0.00706109513623102
0.131686447969857	R11	24	FMT	543	0.154429358882135	0.040879986102989	6.16441400296898	0.0066316094414327
0.15061658032842	R11	2	FMT	543	0.154584315197574	0.044013726740812	6.16441400296898	0.00713996930115557
0.154559212714263	R11	36	FMT	543	0.151753566306999	0.0439256317388585	6.16441400296898	0.00712567840474416
0.154986467550279	R11	3	FMT	543	0.154592254734022	0.0459212803850291	6.16441400296898	0.00744941536420363
0.156279143056582	R11	48	FMT	543	0.158155802194946	0.0372123087707627	5.91607978309962	0.00629002821717628
0.142557298966102	R11	4	FMT	543	0.163307935243018	0.0458076435226474	5.65685424949238	0.00809772384126001
0.13369393233519	R11	5	FMT	543	0.1448561371554	0.0468713689880971	6	0.00781189483134952
0.140002967034523	R11	6	FMT	543	0.150436732046384	0.0466577590095904	6.16441400296898	0.00756888797331239
0.16058512152682	R11	7	FMT	543	0.138967461152076	0.0494132281110273	6	0.00823553801850456
0.167348199035951	R11	8	FMT	543	0.145896721269728	0.0494534412777503	6.16441400296898	0.00802240752388337
0.219735859416353	R12	0	FMT	543	0.15034936415548	0.0450095108312622	5.91607978309962	0.0076079959164581
0.226140594531051	R12	12	FMT	543	0.148636923811956	0.0388370179111537	5.91607978309962	0.00656465418571582
0.209920033178494	R12	1	FMT	543	0.154091123067483	0.0435275137340786	6.16441400296898	0.00706109513623102
0.211086714530937	R12	24	FMT	543	0.154429358882135	0.040879986102989	6.16441400296898	0.0066316094414327
0.217776922828838	R12	2	FMT	543	0.154584315197574	0.044013726740812	6.16441400296898	0.00713996930115557
0.22215451080338	R12	36	FMT	543	0.151753566306999	0.0439256317388585	6.16441400296898	0.00712567840474416
0.217656481337754	R12	3	FMT	543	0.154592254734022	0.0459212803850291	6.16441400296898	0.00744941536420363
0.211501727564947	R12	48	FMT	543	0.158155802194946	0.0372123087707627	5.91607978309962	0.00629002821717628
0.216850722135931	R12	4	FMT	543	0.163307935243018	0.0458076435226474	5.65685424949238	0.00809772384126001
0.222329728922172	R12	6	FMT	543	0.150436732046384	0.0466577590095904	6.16441400296898	0.00756888797331239
0.216483552984333	R12	7	FMT	543	0.138967461152076	0.0494132281110273	6	0.00823553801850456
0.20755921488983	R12	8	FMT	543	0.145896721269728	0.0494534412777503	6.16441400296898	0.00802240752388337
0.17708430623385	R20	0	FMT	543	0.15034936415548	0.0450095108312622	5.91607978309962	0.0076079959164581
0.181748149326108	R20	12	FMT	543	0.148636923811956	0.0388370179111537	5.91607978309962	0.00656465418571582
0.195003940786681	R20	1	FMT	543	0.154091123067483	0.0435275137340786	6.16441400296898	0.00706109513623102
0.207065945328844	R20	24	FMT	543	0.154429358882135	0.040879986102989	6.16441400296898	0.0066316094414327
0.207118136749149	R20	2	FMT	543	0.154584315197574	0.044013726740812	6.16441400296898	0.00713996930115557
0.212361142910749	R20	36	FMT	543	0.151753566306999	0.0439256317388585	6.16441400296898	0.00712567840474416
0.18817162898033	R20	3	FMT	543	0.154592254734022	0.0459212803850291	6.16441400296898	0.00744941536420363
0.2024400086275	R20	48	FMT	543	0.158155802194946	0.0372123087707627	5.91607978309962	0.00629002821717628
0.200603933156145	R20	4	FMT	543	0.163307935243018	0.0458076435226474	5.65685424949238	0.00809772384126001
0.190389526856949	R20	5	FMT	543	0.1448561371554	0.0468713689880971	6	0.00781189483134952
0.193163283112396	R20	6	FMT	543	0.150436732046384	0.0466577590095904	6.16441400296898	0.00756888797331239
0.200131321760779	R20	8	FMT	543	0.145896721269728	0.0494534412777503	6.16441400296898	0.00802240752388337
0.09213901668161	R7	0	FMT	543	0.15034936415548	0.0450095108312622	5.91607978309962	0.0076079959164581
0.12869206731703	R7	12	FMT	543	0.148636923811956	0.0388370179111537	5.91607978309962	0.00656465418571582
0.139688976100878	R7	1	FMT	543	0.154091123067483	0.0435275137340786	6.16441400296898	0.00706109513623102
0.0806692332499193	R7	24	FMT	543	0.154429358882135	0.040879986102989	6.16441400296898	0.0066316094414327
0.10919337121052	R7	2	FMT	543	0.154584315197574	0.044013726740812	6.16441400296898	0.00713996930115557
0.0719239648236862	R7	36	FMT	543	0.151753566306999	0.0439256317388585	6.16441400296898	0.00712567840474416
0.114746176244181	R7	3	FMT	543	0.154592254734022	0.0459212803850291	6.16441400296898	0.00744941536420363
0.107542323265307	R7	48	FMT	543	0.158155802194946	0.0372123087707627	5.91607978309962	0.00629002821717628
0.122736095045812	R7	4	FMT	543	0.163307935243018	0.0458076435226474	5.65685424949238	0.00809772384126001
0.100980578292982	R7	5	FMT	543	0.1448561371554	0.0468713689880971	6	0.00781189483134952
0.165300097225758	R7	6	FMT	543	0.150436732046384	0.0466577590095904	6.16441400296898	0.00756888797331239
0.0722734134891424	R7	7	FMT	543	0.138967461152076	0.0494132281110273	6	0.00823553801850456
0.06320327107336	R7	8	FMT	543	0.145896721269728	0.0494534412777503	6.16441400296898	0.00802240752388337
0.0877784689234914	R1	0	FMT	485	0.15034936415548	0.0450095108312622	5.91607978309962	0.0076079959164581
0.087596550348222	R1	12	FMT	485	0.148636923811956	0.0388370179111537	5.91607978309962	0.00656465418571582
0.127040582855893	R1	1	FMT	485	0.154091123067483	0.0435275137340786	6.16441400296898	0.00706109513623102
0.0819661201133709	R1	24	FMT	485	0.154429358882135	0.040879986102989	6.16441400296898	0.0066316094414327
0.0832651473479262	R1	2	FMT	485	0.154584315197574	0.044013726740812	6.16441400296898	0.00713996930115557
0.077185904915338	R1	36	FMT	485	0.151753566306999	0.0439256317388585	6.16441400296898	0.00712567840474416
0.0833139076081744	R1	3	FMT	485	0.154592254734022	0.0459212803850291	6.16441400296898	0.00744941536420363
0.063602457056546	R1	5	FMT	485	0.1448561371554	0.0468713689880971	6	0.00781189483134952
0.0813300278052032	R1	6	FMT	485	0.150436732046384	0.0466577590095904	6.16441400296898	0.00756888797331239
0.0731200753590921	R1	7	FMT	485	0.138967461152076	0.0494132281110273	6	0.00823553801850456
0.0882142675082423	R1	8	FMT	485	0.145896721269728	0.0494534412777503	6.16441400296898	0.00802240752388337
0.085367986299349	R29	0	FMT	485	0.15034936415548	0.0450095108312622	5.91607978309962	0.0076079959164581
0.102694997100163	R29	12	FMT	485	0.148636923811956	0.0388370179111537	5.91607978309962	0.00656465418571582
0.0916244607097497	R29	1	FMT	485	0.154091123067483	0.0435275137340786	6.16441400296898	0.00706109513623102
0.134045252472642	R29	24	FMT	485	0.154429358882135	0.040879986102989	6.16441400296898	0.0066316094414327
0.118383537879079	R29	2	FMT	485	0.154584315197574	0.044013726740812	6.16441400296898	0.00713996930115557
0.120268096138152	R29	36	FMT	485	0.151753566306999	0.0439256317388585	6.16441400296898	0.00712567840474416
0.108187374202544	R29	3	FMT	485	0.154592254734022	0.0459212803850291	6.16441400296898	0.00744941536420363
0.1020198132881	R29	48	FMT	485	0.158155802194946	0.0372123087707627	5.91607978309962	0.00629002821717628
0.0888501860732364	R29	5	FMT	485	0.1448561371554	0.0468713689880971	6	0.00781189483134952
0.102078065304561	R29	6	FMT	485	0.150436732046384	0.0466577590095904	6.16441400296898	0.00756888797331239
0.0976863657894185	R29	7	FMT	485	0.138967461152076	0.0494132281110273	6	0.00823553801850456
0.092566108225296	R29	8	FMT	485	0.145896721269728	0.0494534412777503	6.16441400296898	0.00802240752388337
0.113057046781756	R2	0	FMT	485	0.15034936415548	0.0450095108312622	5.91607978309962	0.0076079959164581
0.0932686829722181	R2	12	FMT	485	0.148636923811956	0.0388370179111537	5.91607978309962	0.00656465418571582
0.0639363208346279	R2	1	FMT	485	0.154091123067483	0.0435275137340786	6.16441400296898	0.00706109513623102
0.110588611647031	R2	24	FMT	485	0.154429358882135	0.040879986102989	6.16441400296898	0.0066316094414327
0.0710055848536275	R2	2	FMT	485	0.154584315197574	0.044013726740812	6.16441400296898	0.00713996930115557
0.0996726881739531	R2	36	FMT	485	0.151753566306999	0.0439256317388585	6.16441400296898	0.00712567840474416
0.0614910323446697	R2	3	FMT	485	0.154592254734022	0.0459212803850291	6.16441400296898	0.00744941536420363
0.110967356356409	R2	48	FMT	485	0.158155802194946	0.0372123087707627	5.91607978309962	0.00629002821717628
0.0574251390534686	R2	4	FMT	485	0.163307935243018	0.0458076435226474	5.65685424949238	0.00809772384126001
0.0697224270292628	R2	5	FMT	485	0.1448561371554	0.0468713689880971	6	0.00781189483134952
0.0644363056160748	R2	6	FMT	485	0.150436732046384	0.0466577590095904	6.16441400296898	0.00756888797331239
0.0615627882696188	R2	7	FMT	485	0.138967461152076	0.0494132281110273	6	0.00823553801850456
0.0708036705041309	R2	8	FMT	485	0.145896721269728	0.0494534412777503	6.16441400296898	0.00802240752388337
0.203780480599059	R30	0	FMT	485	0.15034936415548	0.0450095108312622	5.91607978309962	0.0076079959164581
0.196202424680568	R30	1	FMT	485	0.154091123067483	0.0435275137340786	6.16441400296898	0.00706109513623102
0.183063383428802	R30	24	FMT	485	0.154429358882135	0.040879986102989	6.16441400296898	0.0066316094414327
0.186886110792668	R30	2	FMT	485	0.154584315197574	0.044013726740812	6.16441400296898	0.00713996930115557
0.183715831828613	R30	36	FMT	485	0.151753566306999	0.0439256317388585	6.16441400296898	0.00712567840474416
0.190283144163618	R30	3	FMT	485	0.154592254734022	0.0459212803850291	6.16441400296898	0.00744941536420363
0.185213360533318	R30	48	FMT	485	0.158155802194946	0.0372123087707627	5.91607978309962	0.00629002821717628
0.205070808058656	R30	4	FMT	485	0.163307935243018	0.0458076435226474	5.65685424949238	0.00809772384126001
0.180036428655566	R30	5	FMT	485	0.1448561371554	0.0468713689880971	6	0.00781189483134952
0.186419343331984	R30	6	FMT	485	0.150436732046384	0.0466577590095904	6.16441400296898	0.00756888797331239
0.188889332238271	R30	7	FMT	485	0.138967461152076	0.0494132281110273	6	0.00823553801850456
0.195419067822868	R30	8	FMT	485	0.145896721269728	0.0494534412777503	6.16441400296898	0.00802240752388337
0.177593145549291	R4	0	FMT	485	0.15034936415548	0.0450095108312622	5.91607978309962	0.0076079959164581
0.187871461861612	R4	12	FMT	485	0.148636923811956	0.0388370179111537	5.91607978309962	0.00656465418571582
0.179710919856052	R4	1	FMT	485	0.154091123067483	0.0435275137340786	6.16441400296898	0.00706109513623102
0.188277058098966	R4	24	FMT	485	0.154429358882135	0.040879986102989	6.16441400296898	0.0066316094414327
0.193539649552016	R4	2	FMT	485	0.154584315197574	0.044013726740812	6.16441400296898	0.00713996930115557
0.185141975275226	R4	36	FMT	485	0.151753566306999	0.0439256317388585	6.16441400296898	0.00712567840474416
0.188239194493451	R4	3	FMT	485	0.154592254734022	0.0459212803850291	6.16441400296898	0.00744941536420363
0.166892573013211	R4	48	FMT	485	0.158155802194946	0.0372123087707627	5.91607978309962	0.00629002821717628
0.183444774550354	R4	4	FMT	485	0.163307935243018	0.0458076435226474	5.65685424949238	0.00809772384126001
0.169046640569352	R4	5	FMT	485	0.1448561371554	0.0468713689880971	6	0.00781189483134952
0.182603341931396	R4	6	FMT	485	0.150436732046384	0.0466577590095904	6.16441400296898	0.00756888797331239
0.177634722772047	R4	7	FMT	485	0.138967461152076	0.0494132281110273	6	0.00823553801850456
0.180757325241545	R4	8	FMT	485	0.145896721269728	0.0494534412777503	6.16441400296898	0.00802240752388337
0.0877784689234914	R1	0	FMT	485	0.15034936415548	0.0450095108312622	5.91607978309962	0.0076079959164581
0.087596550348222	R1	12	FMT	485	0.148636923811956	0.0388370179111537	5.91607978309962	0.00656465418571582
0.127040582855893	R1	1	FMT	485	0.154091123067483	0.0435275137340786	6.16441400296898	0.00706109513623102
0.0819661201133709	R1	24	FMT	485	0.154429358882135	0.040879986102989	6.16441400296898	0.0066316094414327
0.0832651473479262	R1	2	FMT	485	0.154584315197574	0.044013726740812	6.16441400296898	0.00713996930115557
0.077185904915338	R1	36	FMT	485	0.151753566306999	0.0439256317388585	6.16441400296898	0.00712567840474416
0.0833139076081744	R1	3	FMT	485	0.154592254734022	0.0459212803850291	6.16441400296898	0.00744941536420363
0.063602457056546	R1	5	FMT	485	0.1448561371554	0.0468713689880971	6	0.00781189483134952
0.0813300278052032	R1	6	FMT	485	0.150436732046384	0.0466577590095904	6.16441400296898	0.00756888797331239
0.0731200753590921	R1	7	FMT	485	0.138967461152076	0.0494132281110273	6	0.00823553801850456
0.0882142675082423	R1	8	FMT	485	0.145896721269728	0.0494534412777503	6.16441400296898	0.00802240752388337
0.085367986299349	R29	0	FMT	485	0.15034936415548	0.0450095108312622	5.91607978309962	0.0076079959164581
0.102694997100163	R29	12	FMT	485	0.148636923811956	0.0388370179111537	5.91607978309962	0.00656465418571582
0.0916244607097497	R29	1	FMT	485	0.154091123067483	0.0435275137340786	6.16441400296898	0.00706109513623102
0.134045252472642	R29	24	FMT	485	0.154429358882135	0.040879986102989	6.16441400296898	0.0066316094414327
0.118383537879079	R29	2	FMT	485	0.154584315197574	0.044013726740812	6.16441400296898	0.00713996930115557
0.120268096138152	R29	36	FMT	485	0.151753566306999	0.0439256317388585	6.16441400296898	0.00712567840474416
0.108187374202544	R29	3	FMT	485	0.154592254734022	0.0459212803850291	6.16441400296898	0.00744941536420363
0.1020198132881	R29	48	FMT	485	0.158155802194946	0.0372123087707627	5.91607978309962	0.00629002821717628
0.0888501860732364	R29	5	FMT	485	0.1448561371554	0.0468713689880971	6	0.00781189483134952
0.102078065304561	R29	6	FMT	485	0.150436732046384	0.0466577590095904	6.16441400296898	0.00756888797331239
0.0976863657894185	R29	7	FMT	485	0.138967461152076	0.0494132281110273	6	0.00823553801850456
0.092566108225296	R29	8	FMT	485	0.145896721269728	0.0494534412777503	6.16441400296898	0.00802240752388337
0.113057046781756	R2	0	FMT	485	0.15034936415548	0.0450095108312622	5.91607978309962	0.0076079959164581
0.0932686829722181	R2	12	FMT	485	0.148636923811956	0.0388370179111537	5.91607978309962	0.00656465418571582
0.0639363208346279	R2	1	FMT	485	0.154091123067483	0.0435275137340786	6.16441400296898	0.00706109513623102
0.110588611647031	R2	24	FMT	485	0.154429358882135	0.040879986102989	6.16441400296898	0.0066316094414327
0.0710055848536275	R2	2	FMT	485	0.154584315197574	0.044013726740812	6.16441400296898	0.00713996930115557
0.0996726881739531	R2	36	FMT	485	0.151753566306999	0.0439256317388585	6.16441400296898	0.00712567840474416
0.0614910323446697	R2	3	FMT	485	0.154592254734022	0.0459212803850291	6.16441400296898	0.00744941536420363
0.110967356356409	R2	48	FMT	485	0.158155802194946	0.0372123087707627	5.91607978309962	0.00629002821717628
0.0574251390534686	R2	4	FMT	485	0.163307935243018	0.0458076435226474	5.65685424949238	0.00809772384126001
0.0697224270292628	R2	5	FMT	485	0.1448561371554	0.0468713689880971	6	0.00781189483134952
0.0644363056160748	R2	6	FMT	485	0.150436732046384	0.0466577590095904	6.16441400296898	0.00756888797331239
0.0615627882696188	R2	7	FMT	485	0.138967461152076	0.0494132281110273	6	0.00823553801850456
0.0708036705041309	R2	8	FMT	485	0.145896721269728	0.0494534412777503	6.16441400296898	0.00802240752388337
0.203780480599059	R30	0	FMT	485	0.15034936415548	0.0450095108312622	5.91607978309962	0.0076079959164581
0.196202424680568	R30	1	FMT	485	0.154091123067483	0.0435275137340786	6.16441400296898	0.00706109513623102
0.183063383428802	R30	24	FMT	485	0.154429358882135	0.040879986102989	6.16441400296898	0.0066316094414327
0.186886110792668	R30	2	FMT	485	0.154584315197574	0.044013726740812	6.16441400296898	0.00713996930115557
0.183715831828613	R30	36	FMT	485	0.151753566306999	0.0439256317388585	6.16441400296898	0.00712567840474416
0.190283144163618	R30	3	FMT	485	0.154592254734022	0.0459212803850291	6.16441400296898	0.00744941536420363
0.185213360533318	R30	48	FMT	485	0.158155802194946	0.0372123087707627	5.91607978309962	0.00629002821717628
0.205070808058656	R30	4	FMT	485	0.163307935243018	0.0458076435226474	5.65685424949238	0.00809772384126001
0.180036428655566	R30	5	FMT	485	0.1448561371554	0.0468713689880971	6	0.00781189483134952
0.186419343331984	R30	6	FMT	485	0.150436732046384	0.0466577590095904	6.16441400296898	0.00756888797331239
0.188889332238271	R30	7	FMT	485	0.138967461152076	0.0494132281110273	6	0.00823553801850456
0.195419067822868	R30	8	FMT	485	0.145896721269728	0.0494534412777503	6.16441400296898	0.00802240752388337
0.177593145549291	R4	0	FMT	485	0.15034936415548	0.0450095108312622	5.91607978309962	0.0076079959164581
0.187871461861612	R4	12	FMT	485	0.148636923811956	0.0388370179111537	5.91607978309962	0.00656465418571582
0.179710919856052	R4	1	FMT	485	0.154091123067483	0.0435275137340786	6.16441400296898	0.00706109513623102
0.188277058098966	R4	24	FMT	485	0.154429358882135	0.040879986102989	6.16441400296898	0.0066316094414327
0.193539649552016	R4	2	FMT	485	0.154584315197574	0.044013726740812	6.16441400296898	0.00713996930115557
0.185141975275226	R4	36	FMT	485	0.151753566306999	0.0439256317388585	6.16441400296898	0.00712567840474416
0.188239194493451	R4	3	FMT	485	0.154592254734022	0.0459212803850291	6.16441400296898	0.00744941536420363
0.166892573013211	R4	48	FMT	485	0.158155802194946	0.0372123087707627	5.91607978309962	0.00629002821717628
0.183444774550354	R4	4	FMT	485	0.163307935243018	0.0458076435226474	5.65685424949238	0.00809772384126001
0.169046640569352	R4	5	FMT	485	0.1448561371554	0.0468713689880971	6	0.00781189483134952
0.182603341931396	R4	6	FMT	485	0.150436732046384	0.0466577590095904	6.16441400296898	0.00756888797331239
0.177634722772047	R4	7	FMT	485	0.138967461152076	0.0494132281110273	6	0.00823553801850456
0.180757325241545	R4	8	FMT	485	0.145896721269728	0.0494534412777503	6.16441400296898	0.00802240752388337
0.0877784689234914	R1	0	FMT	485	0.15034936415548	0.0450095108312622	5.91607978309962	0.0076079959164581
0.087596550348222	R1	12	FMT	485	0.148636923811956	0.0388370179111537	5.91607978309962	0.00656465418571582
0.127040582855893	R1	1	FMT	485	0.154091123067483	0.0435275137340786	6.16441400296898	0.00706109513623102
0.0819661201133709	R1	24	FMT	485	0.154429358882135	0.040879986102989	6.16441400296898	0.0066316094414327
0.0832651473479262	R1	2	FMT	485	0.154584315197574	0.044013726740812	6.16441400296898	0.00713996930115557
0.077185904915338	R1	36	FMT	485	0.151753566306999	0.0439256317388585	6.16441400296898	0.00712567840474416
0.0833139076081744	R1	3	FMT	485	0.154592254734022	0.0459212803850291	6.16441400296898	0.00744941536420363
0.063602457056546	R1	5	FMT	485	0.1448561371554	0.0468713689880971	6	0.00781189483134952
0.0813300278052032	R1	6	FMT	485	0.150436732046384	0.0466577590095904	6.16441400296898	0.00756888797331239
0.0731200753590921	R1	7	FMT	485	0.138967461152076	0.0494132281110273	6	0.00823553801850456
0.0882142675082423	R1	8	FMT	485	0.145896721269728	0.0494534412777503	6.16441400296898	0.00802240752388337
0.085367986299349	R29	0	FMT	485	0.15034936415548	0.0450095108312622	5.91607978309962	0.0076079959164581
0.102694997100163	R29	12	FMT	485	0.148636923811956	0.0388370179111537	5.91607978309962	0.00656465418571582
0.0916244607097497	R29	1	FMT	485	0.154091123067483	0.0435275137340786	6.16441400296898	0.00706109513623102
0.134045252472642	R29	24	FMT	485	0.154429358882135	0.040879986102989	6.16441400296898	0.0066316094414327
0.118383537879079	R29	2	FMT	485	0.154584315197574	0.044013726740812	6.16441400296898	0.00713996930115557
0.120268096138152	R29	36	FMT	485	0.151753566306999	0.0439256317388585	6.16441400296898	0.00712567840474416
0.108187374202544	R29	3	FMT	485	0.154592254734022	0.0459212803850291	6.16441400296898	0.00744941536420363
0.1020198132881	R29	48	FMT	485	0.158155802194946	0.0372123087707627	5.91607978309962	0.00629002821717628
0.0888501860732364	R29	5	FMT	485	0.1448561371554	0.0468713689880971	6	0.00781189483134952
0.102078065304561	R29	6	FMT	485	0.150436732046384	0.0466577590095904	6.16441400296898	0.00756888797331239
0.0976863657894185	R29	7	FMT	485	0.138967461152076	0.0494132281110273	6	0.00823553801850456
0.092566108225296	R29	8	FMT	485	0.145896721269728	0.0494534412777503	6.16441400296898	0.00802240752388337
0.113057046781756	R2	0	FMT	485	0.15034936415548	0.0450095108312622	5.91607978309962	0.0076079959164581
0.0932686829722181	R2	12	FMT	485	0.148636923811956	0.0388370179111537	5.91607978309962	0.00656465418571582
0.0639363208346279	R2	1	FMT	485	0.154091123067483	0.0435275137340786	6.16441400296898	0.00706109513623102
0.110588611647031	R2	24	FMT	485	0.154429358882135	0.040879986102989	6.16441400296898	0.0066316094414327
0.0710055848536275	R2	2	FMT	485	0.154584315197574	0.044013726740812	6.16441400296898	0.00713996930115557
0.0996726881739531	R2	36	FMT	485	0.151753566306999	0.0439256317388585	6.16441400296898	0.00712567840474416
0.0614910323446697	R2	3	FMT	485	0.154592254734022	0.0459212803850291	6.16441400296898	0.00744941536420363
0.110967356356409	R2	48	FMT	485	0.158155802194946	0.0372123087707627	5.91607978309962	0.00629002821717628
0.0574251390534686	R2	4	FMT	485	0.163307935243018	0.0458076435226474	5.65685424949238	0.00809772384126001
0.0697224270292628	R2	5	FMT	485	0.1448561371554	0.0468713689880971	6	0.00781189483134952
0.0644363056160748	R2	6	FMT	485	0.150436732046384	0.0466577590095904	6.16441400296898	0.00756888797331239
0.0615627882696188	R2	7	FMT	485	0.138967461152076	0.0494132281110273	6	0.00823553801850456
0.0708036705041309	R2	8	FMT	485	0.145896721269728	0.0494534412777503	6.16441400296898	0.00802240752388337
0.203780480599059	R30	0	FMT	485	0.15034936415548	0.0450095108312622	5.91607978309962	0.0076079959164581
0.196202424680568	R30	1	FMT	485	0.154091123067483	0.0435275137340786	6.16441400296898	0.00706109513623102
0.183063383428802	R30	24	FMT	485	0.154429358882135	0.040879986102989	6.16441400296898	0.0066316094414327
0.186886110792668	R30	2	FMT	485	0.154584315197574	0.044013726740812	6.16441400296898	0.00713996930115557
0.183715831828613	R30	36	FMT	485	0.151753566306999	0.0439256317388585	6.16441400296898	0.00712567840474416
0.190283144163618	R30	3	FMT	485	0.154592254734022	0.0459212803850291	6.16441400296898	0.00744941536420363
0.185213360533318	R30	48	FMT	485	0.158155802194946	0.0372123087707627	5.91607978309962	0.00629002821717628
0.205070808058656	R30	4	FMT	485	0.163307935243018	0.0458076435226474	5.65685424949238	0.00809772384126001
0.180036428655566	R30	5	FMT	485	0.1448561371554	0.0468713689880971	6	0.00781189483134952
0.186419343331984	R30	6	FMT	485	0.150436732046384	0.0466577590095904	6.16441400296898	0.00756888797331239
0.188889332238271	R30	7	FMT	485	0.138967461152076	0.0494132281110273	6	0.00823553801850456
0.195419067822868	R30	8	FMT	485	0.145896721269728	0.0494534412777503	6.16441400296898	0.00802240752388337
0.177593145549291	R4	0	FMT	485	0.15034936415548	0.0450095108312622	5.91607978309962	0.0076079959164581
0.187871461861612	R4	12	FMT	485	0.148636923811956	0.0388370179111537	5.91607978309962	0.00656465418571582
0.179710919856052	R4	1	FMT	485	0.154091123067483	0.0435275137340786	6.16441400296898	0.00706109513623102
0.188277058098966	R4	24	FMT	485	0.154429358882135	0.040879986102989	6.16441400296898	0.0066316094414327
0.193539649552016	R4	2	FMT	485	0.154584315197574	0.044013726740812	6.16441400296898	0.00713996930115557
0.185141975275226	R4	36	FMT	485	0.151753566306999	0.0439256317388585	6.16441400296898	0.00712567840474416
0.188239194493451	R4	3	FMT	485	0.154592254734022	0.0459212803850291	6.16441400296898	0.00744941536420363
0.166892573013211	R4	48	FMT	485	0.158155802194946	0.0372123087707627	5.91607978309962	0.00629002821717628
0.183444774550354	R4	4	FMT	485	0.163307935243018	0.0458076435226474	5.65685424949238	0.00809772384126001
0.169046640569352	R4	5	FMT	485	0.1448561371554	0.0468713689880971	6	0.00781189483134952
0.182603341931396	R4	6	FMT	485	0.150436732046384	0.0466577590095904	6.16441400296898	0.00756888797331239
0.177634722772047	R4	7	FMT	485	0.138967461152076	0.0494132281110273	6	0.00823553801850456
0.180757325241545	R4	8	FMT	485	0.145896721269728	0.0494534412777503	6.16441400296898	0.00802240752388337
0.150325792081513	R13	0	Placebo	505	0.173297751673338	0.0421486595877729	6.08276253029822	0.0069291969525081
0.16240307998585	R13	12	Placebo	505	0.179303708383539	0.0324652647663598	6.32455532033676	0.00513320907510556
0.164466444999276	R13	1	Placebo	505	0.173269555646792	0.0381075351073877	6.32455532033676	0.00602533034770872
0.143641817478352	R13	24	Placebo	505	0.178339123938283	0.0283362793045186	5.65685424949238	0.00500919381245528
0.154732061488076	R13	2	Placebo	505	0.173736952565831	0.0358355491315049	6.32455532033676	0.00566609782292121
0.151808442481238	R13	36	Placebo	505	0.176754649278509	0.0319704970479903	6.32455532033676	0.00505497942996694
0.16262050441989	R13	3	Placebo	505	0.177015104298824	0.0378805668646411	5.91607978309962	0.0064029844514359
0.161120459215131	R13	48	Placebo	505	0.180182899284656	0.0274734785048087	6.32455532033676	0.00434393836614364
0.14344089084841	R13	4	Placebo	505	0.171431568021886	0.0323626136253983	6.16441400296898	0.00524990917381789
0.170642029996668	R13	6	Placebo	505	0.174346275954175	0.0389079914001178	6.32455532033676	0.0061518936003308
0.134509206769161	R13	7	Placebo	505	0.170707607479626	0.0451996974095583	6.32455532033676	0.00714669966823083
0.155090951407946	R13	8	Placebo	505	0.172267494704226	0.0398418310984316	6.32455532033676	0.00629954662113861
0.187304133424158	R15	12	Placebo	505	0.179303708383539	0.0324652647663598	6.32455532033676	0.00513320907510556
0.175819202586881	R15	1	Placebo	505	0.173269555646792	0.0381075351073877	6.32455532033676	0.00602533034770872
0.189763539697761	R15	24	Placebo	505	0.178339123938283	0.0283362793045186	5.65685424949238	0.00500919381245528
0.176801150573335	R15	2	Placebo	505	0.173736952565831	0.0358355491315049	6.32455532033676	0.00566609782292121
0.183657718589188	R15	36	Placebo	505	0.176754649278509	0.0319704970479903	6.32455532033676	0.00505497942996694
0.179241390278716	R15	3	Placebo	505	0.177015104298824	0.0378805668646411	5.91607978309962	0.0064029844514359
0.182048347875376	R15	48	Placebo	505	0.180182899284656	0.0274734785048087	6.32455532033676	0.00434393836614364
0.17003223288727	R15	4	Placebo	505	0.171431568021886	0.0323626136253983	6.16441400296898	0.00524990917381789
0.186611629421887	R15	5	Placebo	505	0.182245947648882	0.0343186633919664	5.8309518948453	0.00588560221570424
0.177531343798802	R15	6	Placebo	505	0.174346275954175	0.0389079914001178	6.32455532033676	0.0061518936003308
0.173290341769545	R15	7	Placebo	505	0.170707607479626	0.0451996974095583	6.32455532033676	0.00714669966823083
0.184047502999123	R15	8	Placebo	505	0.172267494704226	0.0398418310984316	6.32455532033676	0.00629954662113861
0.161607787399083	R16	0	Placebo	505	0.173297751673338	0.0421486595877729	6.08276253029822	0.0069291969525081
0.170193849678524	R16	12	Placebo	505	0.179303708383539	0.0324652647663598	6.32455532033676	0.00513320907510556
0.175178077010811	R16	1	Placebo	505	0.173269555646792	0.0381075351073877	6.32455532033676	0.00602533034770872
0.17168776410206	R16	24	Placebo	505	0.178339123938283	0.0283362793045186	5.65685424949238	0.00500919381245528
0.177345561506633	R16	2	Placebo	505	0.173736952565831	0.0358355491315049	6.32455532033676	0.00566609782292121
0.179029232404103	R16	36	Placebo	505	0.176754649278509	0.0319704970479903	6.32455532033676	0.00505497942996694
0.182557796198161	R16	3	Placebo	505	0.177015104298824	0.0378805668646411	5.91607978309962	0.0064029844514359
0.184691688295924	R16	48	Placebo	505	0.180182899284656	0.0274734785048087	6.32455532033676	0.00434393836614364
0.172546356707953	R16	4	Placebo	505	0.171431568021886	0.0323626136253983	6.16441400296898	0.00524990917381789
0.161489476360516	R16	5	Placebo	505	0.182245947648882	0.0343186633919664	5.8309518948453	0.00588560221570424
0.163260830951802	R16	6	Placebo	505	0.174346275954175	0.0389079914001178	6.32455532033676	0.0061518936003308
0.179560639928732	R16	7	Placebo	505	0.170707607479626	0.0451996974095583	6.32455532033676	0.00714669966823083
0.164998598931437	R16	8	Placebo	505	0.172267494704226	0.0398418310984316	6.32455532033676	0.00629954662113861
0.202723786917142	R19	0	Placebo	505	0.173297751673338	0.0421486595877729	6.08276253029822	0.0069291969525081
0.179757807439021	R19	12	Placebo	505	0.179303708383539	0.0324652647663598	6.32455532033676	0.00513320907510556
0.186869689609189	R19	1	Placebo	505	0.173269555646792	0.0381075351073877	6.32455532033676	0.00602533034770872
0.17627000962056	R19	24	Placebo	505	0.178339123938283	0.0283362793045186	5.65685424949238	0.00500919381245528
0.1775942530945	R19	2	Placebo	505	0.173736952565831	0.0358355491315049	6.32455532033676	0.00566609782292121
0.183830013586894	R19	36	Placebo	505	0.176754649278509	0.0319704970479903	6.32455532033676	0.00505497942996694
0.174231209040946	R19	3	Placebo	505	0.177015104298824	0.0378805668646411	5.91607978309962	0.0064029844514359
0.20418955407881	R19	48	Placebo	505	0.180182899284656	0.0274734785048087	6.32455532033676	0.00434393836614364
0.186660319503654	R19	4	Placebo	505	0.171431568021886	0.0323626136253983	6.16441400296898	0.00524990917381789
0.187572243740031	R19	5	Placebo	505	0.182245947648882	0.0343186633919664	5.8309518948453	0.00588560221570424
0.209249011846486	R19	6	Placebo	505	0.174346275954175	0.0389079914001178	6.32455532033676	0.0061518936003308
0.172815373042896	R19	7	Placebo	505	0.170707607479626	0.0451996974095583	6.32455532033676	0.00714669966823083
0.173852947571718	R19	8	Placebo	505	0.172267494704226	0.0398418310984316	6.32455532033676	0.00629954662113861
0.193186543004975	R22	0	Placebo	505	0.173297751673338	0.0421486595877729	6.08276253029822	0.0069291969525081
0.193696528554839	R22	12	Placebo	505	0.179303708383539	0.0324652647663598	6.32455532033676	0.00513320907510556
0.179425522078944	R22	1	Placebo	505	0.173269555646792	0.0381075351073877	6.32455532033676	0.00602533034770872
0.197211288052557	R22	24	Placebo	505	0.178339123938283	0.0283362793045186	5.65685424949238	0.00500919381245528
0.179708035715479	R22	2	Placebo	505	0.173736952565831	0.0358355491315049	6.32455532033676	0.00566609782292121
0.18363189904365	R22	36	Placebo	505	0.176754649278509	0.0319704970479903	6.32455532033676	0.00505497942996694
0.181809156673023	R22	3	Placebo	505	0.177015104298824	0.0378805668646411	5.91607978309962	0.0064029844514359
0.17284117777584	R22	48	Placebo	505	0.180182899284656	0.0274734785048087	6.32455532033676	0.00434393836614364
0.181763797203933	R22	4	Placebo	505	0.171431568021886	0.0323626136253983	6.16441400296898	0.00524990917381789
0.193186968440785	R22	5	Placebo	505	0.182245947648882	0.0343186633919664	5.8309518948453	0.00588560221570424
0.184712983214408	R22	6	Placebo	505	0.174346275954175	0.0389079914001178	6.32455532033676	0.0061518936003308
0.198927585783486	R22	7	Placebo	505	0.170707607479626	0.0451996974095583	6.32455532033676	0.00714669966823083
0.19314698857294	R22	8	Placebo	505	0.172267494704226	0.0398418310984316	6.32455532033676	0.00629954662113861
0.150325792081513	R13	0	Placebo	505	0.173297751673338	0.0421486595877729	6.08276253029822	0.0069291969525081
0.16240307998585	R13	12	Placebo	505	0.179303708383539	0.0324652647663598	6.32455532033676	0.00513320907510556
0.164466444999276	R13	1	Placebo	505	0.173269555646792	0.0381075351073877	6.32455532033676	0.00602533034770872
0.143641817478352	R13	24	Placebo	505	0.178339123938283	0.0283362793045186	5.65685424949238	0.00500919381245528
0.154732061488076	R13	2	Placebo	505	0.173736952565831	0.0358355491315049	6.32455532033676	0.00566609782292121
0.151808442481238	R13	36	Placebo	505	0.176754649278509	0.0319704970479903	6.32455532033676	0.00505497942996694
0.16262050441989	R13	3	Placebo	505	0.177015104298824	0.0378805668646411	5.91607978309962	0.0064029844514359
0.161120459215131	R13	48	Placebo	505	0.180182899284656	0.0274734785048087	6.32455532033676	0.00434393836614364
0.14344089084841	R13	4	Placebo	505	0.171431568021886	0.0323626136253983	6.16441400296898	0.00524990917381789
0.170642029996668	R13	6	Placebo	505	0.174346275954175	0.0389079914001178	6.32455532033676	0.0061518936003308
0.134509206769161	R13	7	Placebo	505	0.170707607479626	0.0451996974095583	6.32455532033676	0.00714669966823083
0.155090951407946	R13	8	Placebo	505	0.172267494704226	0.0398418310984316	6.32455532033676	0.00629954662113861
0.187304133424158	R15	12	Placebo	505	0.179303708383539	0.0324652647663598	6.32455532033676	0.00513320907510556
0.175819202586881	R15	1	Placebo	505	0.173269555646792	0.0381075351073877	6.32455532033676	0.00602533034770872
0.189763539697761	R15	24	Placebo	505	0.178339123938283	0.0283362793045186	5.65685424949238	0.00500919381245528
0.176801150573335	R15	2	Placebo	505	0.173736952565831	0.0358355491315049	6.32455532033676	0.00566609782292121
0.183657718589188	R15	36	Placebo	505	0.176754649278509	0.0319704970479903	6.32455532033676	0.00505497942996694
0.179241390278716	R15	3	Placebo	505	0.177015104298824	0.0378805668646411	5.91607978309962	0.0064029844514359
0.182048347875376	R15	48	Placebo	505	0.180182899284656	0.0274734785048087	6.32455532033676	0.00434393836614364
0.17003223288727	R15	4	Placebo	505	0.171431568021886	0.0323626136253983	6.16441400296898	0.00524990917381789
0.186611629421887	R15	5	Placebo	505	0.182245947648882	0.0343186633919664	5.8309518948453	0.00588560221570424
0.177531343798802	R15	6	Placebo	505	0.174346275954175	0.0389079914001178	6.32455532033676	0.0061518936003308
0.173290341769545	R15	7	Placebo	505	0.170707607479626	0.0451996974095583	6.32455532033676	0.00714669966823083
0.184047502999123	R15	8	Placebo	505	0.172267494704226	0.0398418310984316	6.32455532033676	0.00629954662113861
0.161607787399083	R16	0	Placebo	505	0.173297751673338	0.0421486595877729	6.08276253029822	0.0069291969525081
0.170193849678524	R16	12	Placebo	505	0.179303708383539	0.0324652647663598	6.32455532033676	0.00513320907510556
0.175178077010811	R16	1	Placebo	505	0.173269555646792	0.0381075351073877	6.32455532033676	0.00602533034770872
0.17168776410206	R16	24	Placebo	505	0.178339123938283	0.0283362793045186	5.65685424949238	0.00500919381245528
0.177345561506633	R16	2	Placebo	505	0.173736952565831	0.0358355491315049	6.32455532033676	0.00566609782292121
0.179029232404103	R16	36	Placebo	505	0.176754649278509	0.0319704970479903	6.32455532033676	0.00505497942996694
0.182557796198161	R16	3	Placebo	505	0.177015104298824	0.0378805668646411	5.91607978309962	0.0064029844514359
0.184691688295924	R16	48	Placebo	505	0.180182899284656	0.0274734785048087	6.32455532033676	0.00434393836614364
0.172546356707953	R16	4	Placebo	505	0.171431568021886	0.0323626136253983	6.16441400296898	0.00524990917381789
0.161489476360516	R16	5	Placebo	505	0.182245947648882	0.0343186633919664	5.8309518948453	0.00588560221570424
0.163260830951802	R16	6	Placebo	505	0.174346275954175	0.0389079914001178	6.32455532033676	0.0061518936003308
0.179560639928732	R16	7	Placebo	505	0.170707607479626	0.0451996974095583	6.32455532033676	0.00714669966823083
0.164998598931437	R16	8	Placebo	505	0.172267494704226	0.0398418310984316	6.32455532033676	0.00629954662113861
0.202723786917142	R19	0	Placebo	505	0.173297751673338	0.0421486595877729	6.08276253029822	0.0069291969525081
0.179757807439021	R19	12	Placebo	505	0.179303708383539	0.0324652647663598	6.32455532033676	0.00513320907510556
0.186869689609189	R19	1	Placebo	505	0.173269555646792	0.0381075351073877	6.32455532033676	0.00602533034770872
0.17627000962056	R19	24	Placebo	505	0.178339123938283	0.0283362793045186	5.65685424949238	0.00500919381245528
0.1775942530945	R19	2	Placebo	505	0.173736952565831	0.0358355491315049	6.32455532033676	0.00566609782292121
0.183830013586894	R19	36	Placebo	505	0.176754649278509	0.0319704970479903	6.32455532033676	0.00505497942996694
0.174231209040946	R19	3	Placebo	505	0.177015104298824	0.0378805668646411	5.91607978309962	0.0064029844514359
0.20418955407881	R19	48	Placebo	505	0.180182899284656	0.0274734785048087	6.32455532033676	0.00434393836614364
0.186660319503654	R19	4	Placebo	505	0.171431568021886	0.0323626136253983	6.16441400296898	0.00524990917381789
0.187572243740031	R19	5	Placebo	505	0.182245947648882	0.0343186633919664	5.8309518948453	0.00588560221570424
0.209249011846486	R19	6	Placebo	505	0.174346275954175	0.0389079914001178	6.32455532033676	0.0061518936003308
0.172815373042896	R19	7	Placebo	505	0.170707607479626	0.0451996974095583	6.32455532033676	0.00714669966823083
0.173852947571718	R19	8	Placebo	505	0.172267494704226	0.0398418310984316	6.32455532033676	0.00629954662113861
0.193186543004975	R22	0	Placebo	505	0.173297751673338	0.0421486595877729	6.08276253029822	0.0069291969525081
0.193696528554839	R22	12	Placebo	505	0.179303708383539	0.0324652647663598	6.32455532033676	0.00513320907510556
0.179425522078944	R22	1	Placebo	505	0.173269555646792	0.0381075351073877	6.32455532033676	0.00602533034770872
0.197211288052557	R22	24	Placebo	505	0.178339123938283	0.0283362793045186	5.65685424949238	0.00500919381245528
0.179708035715479	R22	2	Placebo	505	0.173736952565831	0.0358355491315049	6.32455532033676	0.00566609782292121
0.18363189904365	R22	36	Placebo	505	0.176754649278509	0.0319704970479903	6.32455532033676	0.00505497942996694
0.181809156673023	R22	3	Placebo	505	0.177015104298824	0.0378805668646411	5.91607978309962	0.0064029844514359
0.17284117777584	R22	48	Placebo	505	0.180182899284656	0.0274734785048087	6.32455532033676	0.00434393836614364
0.181763797203933	R22	4	Placebo	505	0.171431568021886	0.0323626136253983	6.16441400296898	0.00524990917381789
0.193186968440785	R22	5	Placebo	505	0.182245947648882	0.0343186633919664	5.8309518948453	0.00588560221570424
0.184712983214408	R22	6	Placebo	505	0.174346275954175	0.0389079914001178	6.32455532033676	0.0061518936003308
0.198927585783486	R22	7	Placebo	505	0.170707607479626	0.0451996974095583	6.32455532033676	0.00714669966823083
0.19314698857294	R22	8	Placebo	505	0.172267494704226	0.0398418310984316	6.32455532033676	0.00629954662113861
0.150325792081513	R13	0	Placebo	505	0.173297751673338	0.0421486595877729	6.08276253029822	0.0069291969525081
0.16240307998585	R13	12	Placebo	505	0.179303708383539	0.0324652647663598	6.32455532033676	0.00513320907510556
0.164466444999276	R13	1	Placebo	505	0.173269555646792	0.0381075351073877	6.32455532033676	0.00602533034770872
0.143641817478352	R13	24	Placebo	505	0.178339123938283	0.0283362793045186	5.65685424949238	0.00500919381245528
0.154732061488076	R13	2	Placebo	505	0.173736952565831	0.0358355491315049	6.32455532033676	0.00566609782292121
0.151808442481238	R13	36	Placebo	505	0.176754649278509	0.0319704970479903	6.32455532033676	0.00505497942996694
0.16262050441989	R13	3	Placebo	505	0.177015104298824	0.0378805668646411	5.91607978309962	0.0064029844514359
0.161120459215131	R13	48	Placebo	505	0.180182899284656	0.0274734785048087	6.32455532033676	0.00434393836614364
0.14344089084841	R13	4	Placebo	505	0.171431568021886	0.0323626136253983	6.16441400296898	0.00524990917381789
0.170642029996668	R13	6	Placebo	505	0.174346275954175	0.0389079914001178	6.32455532033676	0.0061518936003308
0.134509206769161	R13	7	Placebo	505	0.170707607479626	0.0451996974095583	6.32455532033676	0.00714669966823083
0.155090951407946	R13	8	Placebo	505	0.172267494704226	0.0398418310984316	6.32455532033676	0.00629954662113861
0.187304133424158	R15	12	Placebo	505	0.179303708383539	0.0324652647663598	6.32455532033676	0.00513320907510556
0.175819202586881	R15	1	Placebo	505	0.173269555646792	0.0381075351073877	6.32455532033676	0.00602533034770872
0.189763539697761	R15	24	Placebo	505	0.178339123938283	0.0283362793045186	5.65685424949238	0.00500919381245528
0.176801150573335	R15	2	Placebo	505	0.173736952565831	0.0358355491315049	6.32455532033676	0.00566609782292121
0.183657718589188	R15	36	Placebo	505	0.176754649278509	0.0319704970479903	6.32455532033676	0.00505497942996694
0.179241390278716	R15	3	Placebo	505	0.177015104298824	0.0378805668646411	5.91607978309962	0.0064029844514359
0.182048347875376	R15	48	Placebo	505	0.180182899284656	0.0274734785048087	6.32455532033676	0.00434393836614364
0.17003223288727	R15	4	Placebo	505	0.171431568021886	0.0323626136253983	6.16441400296898	0.00524990917381789
0.186611629421887	R15	5	Placebo	505	0.182245947648882	0.0343186633919664	5.8309518948453	0.00588560221570424
0.177531343798802	R15	6	Placebo	505	0.174346275954175	0.0389079914001178	6.32455532033676	0.0061518936003308
0.173290341769545	R15	7	Placebo	505	0.170707607479626	0.0451996974095583	6.32455532033676	0.00714669966823083
0.184047502999123	R15	8	Placebo	505	0.172267494704226	0.0398418310984316	6.32455532033676	0.00629954662113861
0.161607787399083	R16	0	Placebo	505	0.173297751673338	0.0421486595877729	6.08276253029822	0.0069291969525081
0.170193849678524	R16	12	Placebo	505	0.179303708383539	0.0324652647663598	6.32455532033676	0.00513320907510556
0.175178077010811	R16	1	Placebo	505	0.173269555646792	0.0381075351073877	6.32455532033676	0.00602533034770872
0.17168776410206	R16	24	Placebo	505	0.178339123938283	0.0283362793045186	5.65685424949238	0.00500919381245528
0.177345561506633	R16	2	Placebo	505	0.173736952565831	0.0358355491315049	6.32455532033676	0.00566609782292121
0.179029232404103	R16	36	Placebo	505	0.176754649278509	0.0319704970479903	6.32455532033676	0.00505497942996694
0.182557796198161	R16	3	Placebo	505	0.177015104298824	0.0378805668646411	5.91607978309962	0.0064029844514359
0.184691688295924	R16	48	Placebo	505	0.180182899284656	0.0274734785048087	6.32455532033676	0.00434393836614364
0.172546356707953	R16	4	Placebo	505	0.171431568021886	0.0323626136253983	6.16441400296898	0.00524990917381789
0.161489476360516	R16	5	Placebo	505	0.182245947648882	0.0343186633919664	5.8309518948453	0.00588560221570424
0.163260830951802	R16	6	Placebo	505	0.174346275954175	0.0389079914001178	6.32455532033676	0.0061518936003308
0.179560639928732	R16	7	Placebo	505	0.170707607479626	0.0451996974095583	6.32455532033676	0.00714669966823083
0.164998598931437	R16	8	Placebo	505	0.172267494704226	0.0398418310984316	6.32455532033676	0.00629954662113861
0.202723786917142	R19	0	Placebo	505	0.173297751673338	0.0421486595877729	6.08276253029822	0.0069291969525081
0.179757807439021	R19	12	Placebo	505	0.179303708383539	0.0324652647663598	6.32455532033676	0.00513320907510556
0.186869689609189	R19	1	Placebo	505	0.173269555646792	0.0381075351073877	6.32455532033676	0.00602533034770872
0.17627000962056	R19	24	Placebo	505	0.178339123938283	0.0283362793045186	5.65685424949238	0.00500919381245528
0.1775942530945	R19	2	Placebo	505	0.173736952565831	0.0358355491315049	6.32455532033676	0.00566609782292121
0.183830013586894	R19	36	Placebo	505	0.176754649278509	0.0319704970479903	6.32455532033676	0.00505497942996694
0.174231209040946	R19	3	Placebo	505	0.177015104298824	0.0378805668646411	5.91607978309962	0.0064029844514359
0.20418955407881	R19	48	Placebo	505	0.180182899284656	0.0274734785048087	6.32455532033676	0.00434393836614364
0.186660319503654	R19	4	Placebo	505	0.171431568021886	0.0323626136253983	6.16441400296898	0.00524990917381789
0.187572243740031	R19	5	Placebo	505	0.182245947648882	0.0343186633919664	5.8309518948453	0.00588560221570424
0.209249011846486	R19	6	Placebo	505	0.174346275954175	0.0389079914001178	6.32455532033676	0.0061518936003308
0.172815373042896	R19	7	Placebo	505	0.170707607479626	0.0451996974095583	6.32455532033676	0.00714669966823083
0.173852947571718	R19	8	Placebo	505	0.172267494704226	0.0398418310984316	6.32455532033676	0.00629954662113861
0.193186543004975	R22	0	Placebo	505	0.173297751673338	0.0421486595877729	6.08276253029822	0.0069291969525081
0.193696528554839	R22	12	Placebo	505	0.179303708383539	0.0324652647663598	6.32455532033676	0.00513320907510556
0.179425522078944	R22	1	Placebo	505	0.173269555646792	0.0381075351073877	6.32455532033676	0.00602533034770872
0.197211288052557	R22	24	Placebo	505	0.178339123938283	0.0283362793045186	5.65685424949238	0.00500919381245528
0.179708035715479	R22	2	Placebo	505	0.173736952565831	0.0358355491315049	6.32455532033676	0.00566609782292121
0.18363189904365	R22	36	Placebo	505	0.176754649278509	0.0319704970479903	6.32455532033676	0.00505497942996694
0.181809156673023	R22	3	Placebo	505	0.177015104298824	0.0378805668646411	5.91607978309962	0.0064029844514359
0.17284117777584	R22	48	Placebo	505	0.180182899284656	0.0274734785048087	6.32455532033676	0.00434393836614364
0.181763797203933	R22	4	Placebo	505	0.171431568021886	0.0323626136253983	6.16441400296898	0.00524990917381789
0.193186968440785	R22	5	Placebo	505	0.182245947648882	0.0343186633919664	5.8309518948453	0.00588560221570424
0.184712983214408	R22	6	Placebo	505	0.174346275954175	0.0389079914001178	6.32455532033676	0.0061518936003308
0.198927585783486	R22	7	Placebo	505	0.170707607479626	0.0451996974095583	6.32455532033676	0.00714669966823083
0.19314698857294	R22	8	Placebo	505	0.172267494704226	0.0398418310984316	6.32455532033676	0.00629954662113861
0.21337141202361	R10	0	Placebo	543	0.173297751673338	0.0421486595877729	6.08276253029822	0.0069291969525081
0.1999671697103	R10	12	Placebo	543	0.179303708383539	0.0324652647663598	6.32455532033676	0.00513320907510556
0.221278862879645	R10	1	Placebo	543	0.173269555646792	0.0381075351073877	6.32455532033676	0.00602533034770872
0.208457667149767	R10	24	Placebo	543	0.178339123938283	0.0283362793045186	5.65685424949238	0.00500919381245528
0.207973464988658	R10	2	Placebo	543	0.173736952565831	0.0358355491315049	6.32455532033676	0.00566609782292121
0.215893185018215	R10	36	Placebo	543	0.176754649278509	0.0319704970479903	6.32455532033676	0.00505497942996694
0.228640789807431	R10	3	Placebo	543	0.177015104298824	0.0378805668646411	5.91607978309962	0.0064029844514359
0.19466677328313	R10	48	Placebo	543	0.180182899284656	0.0274734785048087	6.32455532033676	0.00434393836614364
0.220026265964289	R10	4	Placebo	543	0.171431568021886	0.0323626136253983	6.16441400296898	0.00524990917381789
0.230494382527604	R10	5	Placebo	543	0.182245947648882	0.0343186633919664	5.8309518948453	0.00588560221570424
0.211260298500454	R10	6	Placebo	543	0.174346275954175	0.0389079914001178	6.32455532033676	0.0061518936003308
0.238226704581274	R10	7	Placebo	543	0.170707607479626	0.0451996974095583	6.32455532033676	0.00714669966823083
0.214288987134634	R10	8	Placebo	543	0.172267494704226	0.0398418310984316	6.32455532033676	0.00629954662113861
0.219325116108964	R21	0	Placebo	543	0.173297751673338	0.0421486595877729	6.08276253029822	0.0069291969525081
0.227285018178606	R21	12	Placebo	543	0.179303708383539	0.0324652647663598	6.32455532033676	0.00513320907510556
0.229145426785901	R21	1	Placebo	543	0.173269555646792	0.0381075351073877	6.32455532033676	0.00602533034770872
0.215788447801269	R21	24	Placebo	543	0.178339123938283	0.0283362793045186	5.65685424949238	0.00500919381245528
0.220744672925555	R21	2	Placebo	543	0.173736952565831	0.0358355491315049	6.32455532033676	0.00566609782292121
0.2281060267244	R21	36	Placebo	543	0.176754649278509	0.0319704970479903	6.32455532033676	0.00505497942996694
0.230152283951247	R21	3	Placebo	543	0.177015104298824	0.0378805668646411	5.91607978309962	0.0064029844514359
0.211253044667584	R21	48	Placebo	543	0.180182899284656	0.0274734785048087	6.32455532033676	0.00434393836614364
0.228411165787111	R21	5	Placebo	543	0.182245947648882	0.0343186633919664	5.8309518948453	0.00588560221570424
0.219521864740503	R21	6	Placebo	543	0.174346275954175	0.0389079914001178	6.32455532033676	0.0061518936003308
0.228207031228832	R21	7	Placebo	543	0.170707607479626	0.0451996974095583	6.32455532033676	0.00714669966823083
0.228954193039959	R21	8	Placebo	543	0.172267494704226	0.0398418310984316	6.32455532033676	0.00629954662113861
0.224408920499131	R25	0	Placebo	543	0.173297751673338	0.0421486595877729	6.08276253029822	0.0069291969525081
0.219556913002828	R25	12	Placebo	543	0.179303708383539	0.0324652647663598	6.32455532033676	0.00513320907510556
0.222296072160877	R25	1	Placebo	543	0.173269555646792	0.0381075351073877	6.32455532033676	0.00602533034770872
0.217320251335248	R25	2	Placebo	543	0.173736952565831	0.0358355491315049	6.32455532033676	0.00566609782292121
0.216734351987758	R25	36	Placebo	543	0.176754649278509	0.0319704970479903	6.32455532033676	0.00505497942996694
0.215066485695547	R25	48	Placebo	543	0.180182899284656	0.0274734785048087	6.32455532033676	0.00434393836614364
0.216211277149685	R25	4	Placebo	543	0.171431568021886	0.0323626136253983	6.16441400296898	0.00524990917381789
0.209753663856404	R25	5	Placebo	543	0.182245947648882	0.0343186633919664	5.8309518948453	0.00588560221570424
0.219540541069883	R25	6	Placebo	543	0.174346275954175	0.0389079914001178	6.32455532033676	0.0061518936003308
0.225733221343795	R25	7	Placebo	543	0.170707607479626	0.0451996974095583	6.32455532033676	0.00714669966823083
0.223178229586919	R25	8	Placebo	543	0.172267494704226	0.0398418310984316	6.32455532033676	0.00629954662113861
0.21068724730593	R8	0	Placebo	543	0.173297751673338	0.0421486595877729	6.08276253029822	0.0069291969525081
0.208331716683045	R8	12	Placebo	543	0.179303708383539	0.0324652647663598	6.32455532033676	0.00513320907510556
0.218467105835163	R8	1	Placebo	543	0.173269555646792	0.0381075351073877	6.32455532033676	0.00602533034770872
0.213970126629314	R8	24	Placebo	543	0.178339123938283	0.0283362793045186	5.65685424949238	0.00500919381245528
0.210699650159564	R8	2	Placebo	543	0.173736952565831	0.0358355491315049	6.32455532033676	0.00566609782292121
0.206632349648991	R8	36	Placebo	543	0.176754649278509	0.0319704970479903	6.32455532033676	0.00505497942996694
0.209859534916975	R8	3	Placebo	543	0.177015104298824	0.0378805668646411	5.91607978309962	0.0064029844514359
0.211032600317654	R8	48	Placebo	543	0.180182899284656	0.0274734785048087	6.32455532033676	0.00434393836614364
0.213331688238787	R8	4	Placebo	543	0.171431568021886	0.0323626136253983	6.16441400296898	0.00524990917381789
0.211917893129135	R8	5	Placebo	543	0.182245947648882	0.0343186633919664	5.8309518948453	0.00588560221570424
0.21642484516032	R8	6	Placebo	543	0.174346275954175	0.0389079914001178	6.32455532033676	0.0061518936003308
0.213120323046775	R8	7	Placebo	543	0.170707607479626	0.0451996974095583	6.32455532033676	0.00714669966823083
0.215433475188846	R8	8	Placebo	543	0.172267494704226	0.0398418310984316	6.32455532033676	0.00629954662113861
0.0679277885277089	R9	0	Placebo	543	0.173297751673338	0.0421486595877729	6.08276253029822	0.0069291969525081
0.0861006572862105	R9	12	Placebo	543	0.179303708383539	0.0324652647663598	6.32455532033676	0.00513320907510556
0.0916996518512858	R9	1	Placebo	543	0.173269555646792	0.0381075351073877	6.32455532033676	0.00602533034770872
0.104262998124733	R9	24	Placebo	543	0.178339123938283	0.0283362793045186	5.65685424949238	0.00500919381245528
0.0771114825336114	R9	2	Placebo	543	0.173736952565831	0.0358355491315049	6.32455532033676	0.00566609782292121
0.104600717567735	R9	36	Placebo	543	0.176754649278509	0.0319704970479903	6.32455532033676	0.00505497942996694
0.077608103210201	R9	3	Placebo	543	0.177015104298824	0.0378805668646411	5.91607978309962	0.0064029844514359
0.107498176592077	R9	48	Placebo	543	0.180182899284656	0.0274734785048087	6.32455532033676	0.00434393836614364
0.0890808662692576	R9	4	Placebo	543	0.171431568021886	0.0323626136253983	6.16441400296898	0.00524990917381789
0.0809886560639081	R9	5	Placebo	543	0.182245947648882	0.0343186633919664	5.8309518948453	0.00588560221570424
0.0961796609260532	R9	6	Placebo	543	0.174346275954175	0.0389079914001178	6.32455532033676	0.0061518936003308
0.066319270940405	R9	7	Placebo	543	0.170707607479626	0.0451996974095583	6.32455532033676	0.00714669966823083
0.0989200633164554	R9	8	Placebo	543	0.172267494704226	0.0398418310984316	6.32455532033676	0.00629954662113861
0.21337141202361	R10	0	Placebo	543	0.173297751673338	0.0421486595877729	6.08276253029822	0.0069291969525081
0.1999671697103	R10	12	Placebo	543	0.179303708383539	0.0324652647663598	6.32455532033676	0.00513320907510556
0.221278862879645	R10	1	Placebo	543	0.173269555646792	0.0381075351073877	6.32455532033676	0.00602533034770872
0.208457667149767	R10	24	Placebo	543	0.178339123938283	0.0283362793045186	5.65685424949238	0.00500919381245528
0.207973464988658	R10	2	Placebo	543	0.173736952565831	0.0358355491315049	6.32455532033676	0.00566609782292121
0.215893185018215	R10	36	Placebo	543	0.176754649278509	0.0319704970479903	6.32455532033676	0.00505497942996694
0.228640789807431	R10	3	Placebo	543	0.177015104298824	0.0378805668646411	5.91607978309962	0.0064029844514359
0.19466677328313	R10	48	Placebo	543	0.180182899284656	0.0274734785048087	6.32455532033676	0.00434393836614364
0.220026265964289	R10	4	Placebo	543	0.171431568021886	0.0323626136253983	6.16441400296898	0.00524990917381789
0.230494382527604	R10	5	Placebo	543	0.182245947648882	0.0343186633919664	5.8309518948453	0.00588560221570424
0.211260298500454	R10	6	Placebo	543	0.174346275954175	0.0389079914001178	6.32455532033676	0.0061518936003308
0.238226704581274	R10	7	Placebo	543	0.170707607479626	0.0451996974095583	6.32455532033676	0.00714669966823083
0.214288987134634	R10	8	Placebo	543	0.172267494704226	0.0398418310984316	6.32455532033676	0.00629954662113861
0.219325116108964	R21	0	Placebo	543	0.173297751673338	0.0421486595877729	6.08276253029822	0.0069291969525081
0.227285018178606	R21	12	Placebo	543	0.179303708383539	0.0324652647663598	6.32455532033676	0.00513320907510556
0.229145426785901	R21	1	Placebo	543	0.173269555646792	0.0381075351073877	6.32455532033676	0.00602533034770872
0.215788447801269	R21	24	Placebo	543	0.178339123938283	0.0283362793045186	5.65685424949238	0.00500919381245528
0.220744672925555	R21	2	Placebo	543	0.173736952565831	0.0358355491315049	6.32455532033676	0.00566609782292121
0.2281060267244	R21	36	Placebo	543	0.176754649278509	0.0319704970479903	6.32455532033676	0.00505497942996694
0.230152283951247	R21	3	Placebo	543	0.177015104298824	0.0378805668646411	5.91607978309962	0.0064029844514359
0.211253044667584	R21	48	Placebo	543	0.180182899284656	0.0274734785048087	6.32455532033676	0.00434393836614364
0.228411165787111	R21	5	Placebo	543	0.182245947648882	0.0343186633919664	5.8309518948453	0.00588560221570424
0.219521864740503	R21	6	Placebo	543	0.174346275954175	0.0389079914001178	6.32455532033676	0.0061518936003308
0.228207031228832	R21	7	Placebo	543	0.170707607479626	0.0451996974095583	6.32455532033676	0.00714669966823083
0.228954193039959	R21	8	Placebo	543	0.172267494704226	0.0398418310984316	6.32455532033676	0.00629954662113861
0.224408920499131	R25	0	Placebo	543	0.173297751673338	0.0421486595877729	6.08276253029822	0.0069291969525081
0.219556913002828	R25	12	Placebo	543	0.179303708383539	0.0324652647663598	6.32455532033676	0.00513320907510556
0.222296072160877	R25	1	Placebo	543	0.173269555646792	0.0381075351073877	6.32455532033676	0.00602533034770872
0.217320251335248	R25	2	Placebo	543	0.173736952565831	0.0358355491315049	6.32455532033676	0.00566609782292121
0.216734351987758	R25	36	Placebo	543	0.176754649278509	0.0319704970479903	6.32455532033676	0.00505497942996694
0.215066485695547	R25	48	Placebo	543	0.180182899284656	0.0274734785048087	6.32455532033676	0.00434393836614364
0.216211277149685	R25	4	Placebo	543	0.171431568021886	0.0323626136253983	6.16441400296898	0.00524990917381789
0.209753663856404	R25	5	Placebo	543	0.182245947648882	0.0343186633919664	5.8309518948453	0.00588560221570424
0.219540541069883	R25	6	Placebo	543	0.174346275954175	0.0389079914001178	6.32455532033676	0.0061518936003308
0.225733221343795	R25	7	Placebo	543	0.170707607479626	0.0451996974095583	6.32455532033676	0.00714669966823083
0.223178229586919	R25	8	Placebo	543	0.172267494704226	0.0398418310984316	6.32455532033676	0.00629954662113861
0.21068724730593	R8	0	Placebo	543	0.173297751673338	0.0421486595877729	6.08276253029822	0.0069291969525081
0.208331716683045	R8	12	Placebo	543	0.179303708383539	0.0324652647663598	6.32455532033676	0.00513320907510556
0.218467105835163	R8	1	Placebo	543	0.173269555646792	0.0381075351073877	6.32455532033676	0.00602533034770872
0.213970126629314	R8	24	Placebo	543	0.178339123938283	0.0283362793045186	5.65685424949238	0.00500919381245528
0.210699650159564	R8	2	Placebo	543	0.173736952565831	0.0358355491315049	6.32455532033676	0.00566609782292121
0.206632349648991	R8	36	Placebo	543	0.176754649278509	0.0319704970479903	6.32455532033676	0.00505497942996694
0.209859534916975	R8	3	Placebo	543	0.177015104298824	0.0378805668646411	5.91607978309962	0.0064029844514359
0.211032600317654	R8	48	Placebo	543	0.180182899284656	0.0274734785048087	6.32455532033676	0.00434393836614364
0.213331688238787	R8	4	Placebo	543	0.171431568021886	0.0323626136253983	6.16441400296898	0.00524990917381789
0.211917893129135	R8	5	Placebo	543	0.182245947648882	0.0343186633919664	5.8309518948453	0.00588560221570424
0.21642484516032	R8	6	Placebo	543	0.174346275954175	0.0389079914001178	6.32455532033676	0.0061518936003308
0.213120323046775	R8	7	Placebo	543	0.170707607479626	0.0451996974095583	6.32455532033676	0.00714669966823083
0.215433475188846	R8	8	Placebo	543	0.172267494704226	0.0398418310984316	6.32455532033676	0.00629954662113861
0.0679277885277089	R9	0	Placebo	543	0.173297751673338	0.0421486595877729	6.08276253029822	0.0069291969525081
0.0861006572862105	R9	12	Placebo	543	0.179303708383539	0.0324652647663598	6.32455532033676	0.00513320907510556
0.0916996518512858	R9	1	Placebo	543	0.173269555646792	0.0381075351073877	6.32455532033676	0.00602533034770872
0.104262998124733	R9	24	Placebo	543	0.178339123938283	0.0283362793045186	5.65685424949238	0.00500919381245528
0.0771114825336114	R9	2	Placebo	543	0.173736952565831	0.0358355491315049	6.32455532033676	0.00566609782292121
0.104600717567735	R9	36	Placebo	543	0.176754649278509	0.0319704970479903	6.32455532033676	0.00505497942996694
0.077608103210201	R9	3	Placebo	543	0.177015104298824	0.0378805668646411	5.91607978309962	0.0064029844514359
0.107498176592077	R9	48	Placebo	543	0.180182899284656	0.0274734785048087	6.32455532033676	0.00434393836614364
0.0890808662692576	R9	4	Placebo	543	0.171431568021886	0.0323626136253983	6.16441400296898	0.00524990917381789
0.0809886560639081	R9	5	Placebo	543	0.182245947648882	0.0343186633919664	5.8309518948453	0.00588560221570424
0.0961796609260532	R9	6	Placebo	543	0.174346275954175	0.0389079914001178	6.32455532033676	0.0061518936003308
0.066319270940405	R9	7	Placebo	543	0.170707607479626	0.0451996974095583	6.32455532033676	0.00714669966823083
0.0989200633164554	R9	8	Placebo	543	0.172267494704226	0.0398418310984316	6.32455532033676	0.00629954662113861
0.168912477910458	R26	0	Placebo	485	0.173297751673338	0.0421486595877729	6.08276253029822	0.0069291969525081
0.125380742714357	R26	12	Placebo	485	0.179303708383539	0.0324652647663598	6.32455532033676	0.00513320907510556
0.147391599343916	R26	1	Placebo	485	0.173269555646792	0.0381075351073877	6.32455532033676	0.00602533034770872
0.142537046933749	R26	2	Placebo	485	0.173736952565831	0.0358355491315049	6.32455532033676	0.00566609782292121
0.170768280724892	R26	36	Placebo	485	0.176754649278509	0.0319704970479903	6.32455532033676	0.00505497942996694
0.116361096178758	R26	3	Placebo	485	0.177015104298824	0.0378805668646411	5.91607978309962	0.0064029844514359
0.18274308939114	R26	48	Placebo	485	0.180182899284656	0.0274734785048087	6.32455532033676	0.00434393836614364
0.143835434228567	R26	4	Placebo	485	0.171431568021886	0.0323626136253983	6.16441400296898	0.00524990917381789
0.152225590467881	R26	5	Placebo	485	0.182245947648882	0.0343186633919664	5.8309518948453	0.00588560221570424
0.160230037903379	R26	6	Placebo	485	0.174346275954175	0.0389079914001178	6.32455532033676	0.0061518936003308
0.131451856723897	R26	7	Placebo	485	0.170707607479626	0.0451996974095583	6.32455532033676	0.00714669966823083
0.126292020997316	R26	8	Placebo	485	0.172267494704226	0.0398418310984316	6.32455532033676	0.00629954662113861
0.204773098293072	R27	0	Placebo	485	0.173297751673338	0.0421486595877729	6.08276253029822	0.0069291969525081
0.196296362966836	R27	12	Placebo	485	0.179303708383539	0.0324652647663598	6.32455532033676	0.00513320907510556
0.201660493576409	R27	1	Placebo	485	0.173269555646792	0.0381075351073877	6.32455532033676	0.00602533034770872
0.203026924866372	R27	2	Placebo	485	0.173736952565831	0.0358355491315049	6.32455532033676	0.00566609782292121
0.191926048946233	R27	36	Placebo	485	0.176754649278509	0.0319704970479903	6.32455532033676	0.00505497942996694
0.207373021558518	R27	3	Placebo	485	0.177015104298824	0.0378805668646411	5.91607978309962	0.0064029844514359
0.197258427865073	R27	48	Placebo	485	0.180182899284656	0.0274734785048087	6.32455532033676	0.00434393836614364
0.19499178106717	R27	4	Placebo	485	0.171431568021886	0.0323626136253983	6.16441400296898	0.00524990917381789
0.20023501145977	R27	5	Placebo	485	0.182245947648882	0.0343186633919664	5.8309518948453	0.00588560221570424
0.204697480953224	R27	6	Placebo	485	0.174346275954175	0.0389079914001178	6.32455532033676	0.0061518936003308
0.202005905557495	R27	7	Placebo	485	0.170707607479626	0.0451996974095583	6.32455532033676	0.00714669966823083
0.204282248452335	R27	8	Placebo	485	0.172267494704226	0.0398418310984316	6.32455532033676	0.00629954662113861
0.176034758696236	R3	0	Placebo	485	0.173297751673338	0.0421486595877729	6.08276253029822	0.0069291969525081
0.181867391489524	R3	12	Placebo	485	0.179303708383539	0.0324652647663598	6.32455532033676	0.00513320907510556
0.163833442228185	R3	1	Placebo	485	0.173269555646792	0.0381075351073877	6.32455532033676	0.00602533034770872
0.194372175242827	R3	24	Placebo	485	0.178339123938283	0.0283362793045186	5.65685424949238	0.00500919381245528
0.190916455316895	R3	2	Placebo	485	0.173736952565831	0.0358355491315049	6.32455532033676	0.00566609782292121
0.186772804180323	R3	36	Placebo	485	0.176754649278509	0.0319704970479903	6.32455532033676	0.00505497942996694
0.195479875828902	R3	3	Placebo	485	0.177015104298824	0.0378805668646411	5.91607978309962	0.0064029844514359
0.190867508541054	R3	48	Placebo	485	0.180182899284656	0.0274734785048087	6.32455532033676	0.00434393836614364
0.183005132577182	R3	4	Placebo	485	0.171431568021886	0.0323626136253983	6.16441400296898	0.00524990917381789
0.172981706296384	R3	5	Placebo	485	0.182245947648882	0.0343186633919664	5.8309518948453	0.00588560221570424
0.163191338286019	R3	6	Placebo	485	0.174346275954175	0.0389079914001178	6.32455532033676	0.0061518936003308
0.168174331943115	R3	7	Placebo	485	0.170707607479626	0.0451996974095583	6.32455532033676	0.00714669966823083
0.175344645525874	R3	8	Placebo	485	0.172267494704226	0.0398418310984316	6.32455532033676	0.00629954662113861
0.157213963764252	R5	0	Placebo	485	0.173297751673338	0.0421486595877729	6.08276253029822	0.0069291969525081
0.166182498349943	R5	12	Placebo	485	0.179303708383539	0.0324652647663598	6.32455532033676	0.00513320907510556
0.163880124448753	R5	1	Placebo	485	0.173269555646792	0.0381075351073877	6.32455532033676	0.00602533034770872
0.169100290196056	R5	24	Placebo	485	0.178339123938283	0.0283362793045186	5.65685424949238	0.00500919381245528
0.176438559163468	R5	2	Placebo	485	0.173736952565831	0.0358355491315049	6.32455532033676	0.00566609782292121
0.164508891733934	R5	36	Placebo	485	0.176754649278509	0.0319704970479903	6.32455532033676	0.00505497942996694
0.167995025385463	R5	3	Placebo	485	0.177015104298824	0.0378805668646411	5.91607978309962	0.0064029844514359
0.170532142715768	R5	48	Placebo	485	0.180182899284656	0.0274734785048087	6.32455532033676	0.00434393836614364
0.17299330081507	R5	4	Placebo	485	0.171431568021886	0.0323626136253983	6.16441400296898	0.00524990917381789
0.170107606257301	R5	5	Placebo	485	0.182245947648882	0.0343186633919664	5.8309518948453	0.00588560221570424
0.164095899136573	R5	6	Placebo	485	0.174346275954175	0.0389079914001178	6.32455532033676	0.0061518936003308
0.174972472367886	R5	7	Placebo	485	0.170707607479626	0.0451996974095583	6.32455532033676	0.00714669966823083
0.175435623594239	R5	8	Placebo	485	0.172267494704226	0.0398418310984316	6.32455532033676	0.00629954662113861
0.0987470729275429	R6	0	Placebo	485	0.173297751673338	0.0421486595877729	6.08276253029822	0.0069291969525081
0.200139400603479	R6	12	Placebo	485	0.179303708383539	0.0324652647663598	6.32455532033676	0.00513320907510556
0.096478066399613	R6	1	Placebo	485	0.173269555646792	0.0381075351073877	6.32455532033676	0.00602533034770872
0.165250944481454	R6	24	Placebo	485	0.178339123938283	0.0283362793045186	5.65685424949238	0.00500919381245528
0.114826304257484	R6	2	Placebo	485	0.173736952565831	0.0358355491315049	6.32455532033676	0.00566609782292121
0.112817571391598	R6	36	Placebo	485	0.176754649278509	0.0319704970479903	6.32455532033676	0.00505497942996694
0.129801541003966	R6	48	Placebo	485	0.180182899284656	0.0274734785048087	6.32455532033676	0.00434393836614364
0.129763884023337	R6	4	Placebo	485	0.171431568021886	0.0323626136253983	6.16441400296898	0.00524990917381789
0.0850545830368358	R6	6	Placebo	485	0.174346275954175	0.0389079914001178	6.32455532033676	0.0061518936003308
0.0926560184147437	R6	7	Placebo	485	0.170707607479626	0.0451996974095583	6.32455532033676	0.00714669966823083
0.0905584358255383	R6	8	Placebo	485	0.172267494704226	0.0398418310984316	6.32455532033676	0.00629954662113861
0.168912477910458	R26	0	Placebo	485	0.173297751673338	0.0421486595877729	6.08276253029822	0.0069291969525081
0.125380742714357	R26	12	Placebo	485	0.179303708383539	0.0324652647663598	6.32455532033676	0.00513320907510556
0.147391599343916	R26	1	Placebo	485	0.173269555646792	0.0381075351073877	6.32455532033676	0.00602533034770872
0.142537046933749	R26	2	Placebo	485	0.173736952565831	0.0358355491315049	6.32455532033676	0.00566609782292121
0.170768280724892	R26	36	Placebo	485	0.176754649278509	0.0319704970479903	6.32455532033676	0.00505497942996694
0.116361096178758	R26	3	Placebo	485	0.177015104298824	0.0378805668646411	5.91607978309962	0.0064029844514359
0.18274308939114	R26	48	Placebo	485	0.180182899284656	0.0274734785048087	6.32455532033676	0.00434393836614364
0.143835434228567	R26	4	Placebo	485	0.171431568021886	0.0323626136253983	6.16441400296898	0.00524990917381789
0.152225590467881	R26	5	Placebo	485	0.182245947648882	0.0343186633919664	5.8309518948453	0.00588560221570424
0.160230037903379	R26	6	Placebo	485	0.174346275954175	0.0389079914001178	6.32455532033676	0.0061518936003308
0.131451856723897	R26	7	Placebo	485	0.170707607479626	0.0451996974095583	6.32455532033676	0.00714669966823083
0.126292020997316	R26	8	Placebo	485	0.172267494704226	0.0398418310984316	6.32455532033676	0.00629954662113861
0.204773098293072	R27	0	Placebo	485	0.173297751673338	0.0421486595877729	6.08276253029822	0.0069291969525081
0.196296362966836	R27	12	Placebo	485	0.179303708383539	0.0324652647663598	6.32455532033676	0.00513320907510556
0.201660493576409	R27	1	Placebo	485	0.173269555646792	0.0381075351073877	6.32455532033676	0.00602533034770872
0.203026924866372	R27	2	Placebo	485	0.173736952565831	0.0358355491315049	6.32455532033676	0.00566609782292121
0.191926048946233	R27	36	Placebo	485	0.176754649278509	0.0319704970479903	6.32455532033676	0.00505497942996694
0.207373021558518	R27	3	Placebo	485	0.177015104298824	0.0378805668646411	5.91607978309962	0.0064029844514359
0.197258427865073	R27	48	Placebo	485	0.180182899284656	0.0274734785048087	6.32455532033676	0.00434393836614364
0.19499178106717	R27	4	Placebo	485	0.171431568021886	0.0323626136253983	6.16441400296898	0.00524990917381789
0.20023501145977	R27	5	Placebo	485	0.182245947648882	0.0343186633919664	5.8309518948453	0.00588560221570424
0.204697480953224	R27	6	Placebo	485	0.174346275954175	0.0389079914001178	6.32455532033676	0.0061518936003308
0.202005905557495	R27	7	Placebo	485	0.170707607479626	0.0451996974095583	6.32455532033676	0.00714669966823083
0.204282248452335	R27	8	Placebo	485	0.172267494704226	0.0398418310984316	6.32455532033676	0.00629954662113861
0.176034758696236	R3	0	Placebo	485	0.173297751673338	0.0421486595877729	6.08276253029822	0.0069291969525081
0.181867391489524	R3	12	Placebo	485	0.179303708383539	0.0324652647663598	6.32455532033676	0.00513320907510556
0.163833442228185	R3	1	Placebo	485	0.173269555646792	0.0381075351073877	6.32455532033676	0.00602533034770872
0.194372175242827	R3	24	Placebo	485	0.178339123938283	0.0283362793045186	5.65685424949238	0.00500919381245528
0.190916455316895	R3	2	Placebo	485	0.173736952565831	0.0358355491315049	6.32455532033676	0.00566609782292121
0.186772804180323	R3	36	Placebo	485	0.176754649278509	0.0319704970479903	6.32455532033676	0.00505497942996694
0.195479875828902	R3	3	Placebo	485	0.177015104298824	0.0378805668646411	5.91607978309962	0.0064029844514359
0.190867508541054	R3	48	Placebo	485	0.180182899284656	0.0274734785048087	6.32455532033676	0.00434393836614364
0.183005132577182	R3	4	Placebo	485	0.171431568021886	0.0323626136253983	6.16441400296898	0.00524990917381789
0.172981706296384	R3	5	Placebo	485	0.182245947648882	0.0343186633919664	5.8309518948453	0.00588560221570424
0.163191338286019	R3	6	Placebo	485	0.174346275954175	0.0389079914001178	6.32455532033676	0.0061518936003308
0.168174331943115	R3	7	Placebo	485	0.170707607479626	0.0451996974095583	6.32455532033676	0.00714669966823083
0.175344645525874	R3	8	Placebo	485	0.172267494704226	0.0398418310984316	6.32455532033676	0.00629954662113861
0.157213963764252	R5	0	Placebo	485	0.173297751673338	0.0421486595877729	6.08276253029822	0.0069291969525081
0.166182498349943	R5	12	Placebo	485	0.179303708383539	0.0324652647663598	6.32455532033676	0.00513320907510556
0.163880124448753	R5	1	Placebo	485	0.173269555646792	0.0381075351073877	6.32455532033676	0.00602533034770872
0.169100290196056	R5	24	Placebo	485	0.178339123938283	0.0283362793045186	5.65685424949238	0.00500919381245528
0.176438559163468	R5	2	Placebo	485	0.173736952565831	0.0358355491315049	6.32455532033676	0.00566609782292121
0.164508891733934	R5	36	Placebo	485	0.176754649278509	0.0319704970479903	6.32455532033676	0.00505497942996694
0.167995025385463	R5	3	Placebo	485	0.177015104298824	0.0378805668646411	5.91607978309962	0.0064029844514359
0.170532142715768	R5	48	Placebo	485	0.180182899284656	0.0274734785048087	6.32455532033676	0.00434393836614364
0.17299330081507	R5	4	Placebo	485	0.171431568021886	0.0323626136253983	6.16441400296898	0.00524990917381789
0.170107606257301	R5	5	Placebo	485	0.182245947648882	0.0343186633919664	5.8309518948453	0.00588560221570424
0.164095899136573	R5	6	Placebo	485	0.174346275954175	0.0389079914001178	6.32455532033676	0.0061518936003308
0.174972472367886	R5	7	Placebo	485	0.170707607479626	0.0451996974095583	6.32455532033676	0.00714669966823083
0.175435623594239	R5	8	Placebo	485	0.172267494704226	0.0398418310984316	6.32455532033676	0.00629954662113861
0.0987470729275429	R6	0	Placebo	485	0.173297751673338	0.0421486595877729	6.08276253029822	0.0069291969525081
0.200139400603479	R6	12	Placebo	485	0.179303708383539	0.0324652647663598	6.32455532033676	0.00513320907510556
0.096478066399613	R6	1	Placebo	485	0.173269555646792	0.0381075351073877	6.32455532033676	0.00602533034770872
0.165250944481454	R6	24	Placebo	485	0.178339123938283	0.0283362793045186	5.65685424949238	0.00500919381245528
0.114826304257484	R6	2	Placebo	485	0.173736952565831	0.0358355491315049	6.32455532033676	0.00566609782292121
0.112817571391598	R6	36	Placebo	485	0.176754649278509	0.0319704970479903	6.32455532033676	0.00505497942996694
0.129801541003966	R6	48	Placebo	485	0.180182899284656	0.0274734785048087	6.32455532033676	0.00434393836614364
0.129763884023337	R6	4	Placebo	485	0.171431568021886	0.0323626136253983	6.16441400296898	0.00524990917381789
0.0850545830368358	R6	6	Placebo	485	0.174346275954175	0.0389079914001178	6.32455532033676	0.0061518936003308
0.0926560184147437	R6	7	Placebo	485	0.170707607479626	0.0451996974095583	6.32455532033676	0.00714669966823083
0.0905584358255383	R6	8	Placebo	485	0.172267494704226	0.0398418310984316	6.32455532033676	0.00629954662113861
0.168912477910458	R26	0	Placebo	485	0.173297751673338	0.0421486595877729	6.08276253029822	0.0069291969525081
0.125380742714357	R26	12	Placebo	485	0.179303708383539	0.0324652647663598	6.32455532033676	0.00513320907510556
0.147391599343916	R26	1	Placebo	485	0.173269555646792	0.0381075351073877	6.32455532033676	0.00602533034770872
0.142537046933749	R26	2	Placebo	485	0.173736952565831	0.0358355491315049	6.32455532033676	0.00566609782292121
0.170768280724892	R26	36	Placebo	485	0.176754649278509	0.0319704970479903	6.32455532033676	0.00505497942996694
0.116361096178758	R26	3	Placebo	485	0.177015104298824	0.0378805668646411	5.91607978309962	0.0064029844514359
0.18274308939114	R26	48	Placebo	485	0.180182899284656	0.0274734785048087	6.32455532033676	0.00434393836614364
0.143835434228567	R26	4	Placebo	485	0.171431568021886	0.0323626136253983	6.16441400296898	0.00524990917381789
0.152225590467881	R26	5	Placebo	485	0.182245947648882	0.0343186633919664	5.8309518948453	0.00588560221570424
0.160230037903379	R26	6	Placebo	485	0.174346275954175	0.0389079914001178	6.32455532033676	0.0061518936003308
0.131451856723897	R26	7	Placebo	485	0.170707607479626	0.0451996974095583	6.32455532033676	0.00714669966823083
0.126292020997316	R26	8	Placebo	485	0.172267494704226	0.0398418310984316	6.32455532033676	0.00629954662113861
0.204773098293072	R27	0	Placebo	485	0.173297751673338	0.0421486595877729	6.08276253029822	0.0069291969525081
0.196296362966836	R27	12	Placebo	485	0.179303708383539	0.0324652647663598	6.32455532033676	0.00513320907510556
0.201660493576409	R27	1	Placebo	485	0.173269555646792	0.0381075351073877	6.32455532033676	0.00602533034770872
0.203026924866372	R27	2	Placebo	485	0.173736952565831	0.0358355491315049	6.32455532033676	0.00566609782292121
0.191926048946233	R27	36	Placebo	485	0.176754649278509	0.0319704970479903	6.32455532033676	0.00505497942996694
0.207373021558518	R27	3	Placebo	485	0.177015104298824	0.0378805668646411	5.91607978309962	0.0064029844514359
0.197258427865073	R27	48	Placebo	485	0.180182899284656	0.0274734785048087	6.32455532033676	0.00434393836614364
0.19499178106717	R27	4	Placebo	485	0.171431568021886	0.0323626136253983	6.16441400296898	0.00524990917381789
0.20023501145977	R27	5	Placebo	485	0.182245947648882	0.0343186633919664	5.8309518948453	0.00588560221570424
0.204697480953224	R27	6	Placebo	485	0.174346275954175	0.0389079914001178	6.32455532033676	0.0061518936003308
0.202005905557495	R27	7	Placebo	485	0.170707607479626	0.0451996974095583	6.32455532033676	0.00714669966823083
0.204282248452335	R27	8	Placebo	485	0.172267494704226	0.0398418310984316	6.32455532033676	0.00629954662113861
0.176034758696236	R3	0	Placebo	485	0.173297751673338	0.0421486595877729	6.08276253029822	0.0069291969525081
0.181867391489524	R3	12	Placebo	485	0.179303708383539	0.0324652647663598	6.32455532033676	0.00513320907510556
0.163833442228185	R3	1	Placebo	485	0.173269555646792	0.0381075351073877	6.32455532033676	0.00602533034770872
0.194372175242827	R3	24	Placebo	485	0.178339123938283	0.0283362793045186	5.65685424949238	0.00500919381245528
0.190916455316895	R3	2	Placebo	485	0.173736952565831	0.0358355491315049	6.32455532033676	0.00566609782292121
0.186772804180323	R3	36	Placebo	485	0.176754649278509	0.0319704970479903	6.32455532033676	0.00505497942996694
0.195479875828902	R3	3	Placebo	485	0.177015104298824	0.0378805668646411	5.91607978309962	0.0064029844514359
0.190867508541054	R3	48	Placebo	485	0.180182899284656	0.0274734785048087	6.32455532033676	0.00434393836614364
0.183005132577182	R3	4	Placebo	485	0.171431568021886	0.0323626136253983	6.16441400296898	0.00524990917381789
0.172981706296384	R3	5	Placebo	485	0.182245947648882	0.0343186633919664	5.8309518948453	0.00588560221570424
0.163191338286019	R3	6	Placebo	485	0.174346275954175	0.0389079914001178	6.32455532033676	0.0061518936003308
0.168174331943115	R3	7	Placebo	485	0.170707607479626	0.0451996974095583	6.32455532033676	0.00714669966823083
0.175344645525874	R3	8	Placebo	485	0.172267494704226	0.0398418310984316	6.32455532033676	0.00629954662113861
0.157213963764252	R5	0	Placebo	485	0.173297751673338	0.0421486595877729	6.08276253029822	0.0069291969525081
0.166182498349943	R5	12	Placebo	485	0.179303708383539	0.0324652647663598	6.32455532033676	0.00513320907510556
0.163880124448753	R5	1	Placebo	485	0.173269555646792	0.0381075351073877	6.32455532033676	0.00602533034770872
0.169100290196056	R5	24	Placebo	485	0.178339123938283	0.0283362793045186	5.65685424949238	0.00500919381245528
0.176438559163468	R5	2	Placebo	485	0.173736952565831	0.0358355491315049	6.32455532033676	0.00566609782292121
0.164508891733934	R5	36	Placebo	485	0.176754649278509	0.0319704970479903	6.32455532033676	0.00505497942996694
0.167995025385463	R5	3	Placebo	485	0.177015104298824	0.0378805668646411	5.91607978309962	0.0064029844514359
0.170532142715768	R5	48	Placebo	485	0.180182899284656	0.0274734785048087	6.32455532033676	0.00434393836614364
0.17299330081507	R5	4	Placebo	485	0.171431568021886	0.0323626136253983	6.16441400296898	0.00524990917381789
0.170107606257301	R5	5	Placebo	485	0.182245947648882	0.0343186633919664	5.8309518948453	0.00588560221570424
0.164095899136573	R5	6	Placebo	485	0.174346275954175	0.0389079914001178	6.32455532033676	0.0061518936003308
0.174972472367886	R5	7	Placebo	485	0.170707607479626	0.0451996974095583	6.32455532033676	0.00714669966823083
0.175435623594239	R5	8	Placebo	485	0.172267494704226	0.0398418310984316	6.32455532033676	0.00629954662113861
0.0987470729275429	R6	0	Placebo	485	0.173297751673338	0.0421486595877729	6.08276253029822	0.0069291969525081
0.200139400603479	R6	12	Placebo	485	0.179303708383539	0.0324652647663598	6.32455532033676	0.00513320907510556
0.096478066399613	R6	1	Placebo	485	0.173269555646792	0.0381075351073877	6.32455532033676	0.00602533034770872
0.165250944481454	R6	24	Placebo	485	0.178339123938283	0.0283362793045186	5.65685424949238	0.00500919381245528
0.114826304257484	R6	2	Placebo	485	0.173736952565831	0.0358355491315049	6.32455532033676	0.00566609782292121
0.112817571391598	R6	36	Placebo	485	0.176754649278509	0.0319704970479903	6.32455532033676	0.00505497942996694
0.129801541003966	R6	48	Placebo	485	0.180182899284656	0.0274734785048087	6.32455532033676	0.00434393836614364
0.129763884023337	R6	4	Placebo	485	0.171431568021886	0.0323626136253983	6.16441400296898	0.00524990917381789
0.0850545830368358	R6	6	Placebo	485	0.174346275954175	0.0389079914001178	6.32455532033676	0.0061518936003308
0.0926560184147437	R6	7	Placebo	485	0.170707607479626	0.0451996974095583	6.32455532033676	0.00714669966823083
0.0905584358255383	R6	8	Placebo	485	0.172267494704226	0.0398418310984316	6.32455532033676	0.00629954662113861
