# Supplementary material for: Fecal microbiota transplantation in HIV: A pilot placebo-controlled study
Source: Nat Commun. 2021 Feb 18;12:1139. doi: 10.1038/s41467-021-21472-1 (PMC7892558; doi:10.1038/s41467-021-21472-1)
Supplement: Supplementary file 6 — Source Data [file 41467_2021_21472_MOESM6_ESM.zip › Source data file/FigureS3C_weighted_table.txt]

Value	Patient	Week	Randomization	abt_pre	M	sd	sqrt	sem
0.167892972291463	R14	0	505	Antibiotics before FMT	0.113524118574015	0.0383483883677198	2	0.0191741941838599
0.160669407728989	R14	12	505	Antibiotics before FMT	0.111057409537398	0.0336557623250361	2	0.016827881162518
0.163388628579552	R14	1	505	Antibiotics before FMT	0.111497498244956	0.0431712871561537	2	0.0215856435780768
0.15125543015831	R14	24	505	Antibiotics before FMT	0.119463853597839	0.0300453627564718	2	0.0150226813782359
0.153815877328173	R14	2	505	Antibiotics before FMT	0.106617536852201	0.0373258951424626	2	0.0186629475712313
0.158569438884509	R14	36	505	Antibiotics before FMT	0.113924032027988	0.0345747995328455	2	0.0172873997664228
0.157677932213293	R14	3	505	Antibiotics before FMT	0.10266756159217	0.0413387618365192	2	0.0206693809182596
0.173337950851934	R14	48	505	Antibiotics before FMT	0.128775040165481	0.0388510538901634	1.73205080756888	0.0224306664217865
0.156525630592967	R14	4	505	Antibiotics before FMT	0.106975384823218	0.0700746295864994	1.4142135623731	0.0495502457697492
0.163375581366457	R14	5	505	Antibiotics before FMT	0.0963876628813756	0.0459350966169385	2	0.0229675483084692
0.160363522119671	R14	6	505	Antibiotics before FMT	0.102051980211378	0.0418113815722395	2	0.0209056907861198
0.143461249165125	R14	7	505	Antibiotics before FMT	0.0939576196458135	0.0362773631676	2	0.0181386815838
0.160877798361985	R14	8	505	Antibiotics before FMT	0.103115461149914	0.0396395166217278	2	0.0198197583108639
0.18366983020524	R17	0	505	No antibiotics before FMT	0.167811222651435	0.0408886157063081	3	0.0136295385687694
0.175752778832184	R17	12	505	No antibiotics before FMT	0.168803755580615	0.0293470458808335	3	0.00978234862694449
0.179814449163606	R17	1	505	No antibiotics before FMT	0.174073705668832	0.030192355159475	3.16227766016838	0.00954766102286773
0.175652646266875	R17	24	505	No antibiotics before FMT	0.168841924514221	0.0407088390178443	3.16227766016838	0.012873265219752
0.172742765803161	R17	2	505	No antibiotics before FMT	0.175983284879944	0.0313992621912233	3.16227766016838	0.0099293185373075
0.179640651921738	R17	36	505	No antibiotics before FMT	0.16868486555274	0.0429765518210558	3.16227766016838	0.0135903789734793
0.176231089411547	R17	3	505	No antibiotics before FMT	0.177268523163312	0.0282556356067841	3.16227766016838	0.00893521652531915
0.186908926776094	R17	48	505	No antibiotics before FMT	0.168474697261604	0.0357117832097255	3.16227766016838	0.0112930574248891
0.172220163358007	R17	4	505	No antibiotics before FMT	0.175558322271375	0.0350181820198473	3.16227766016838	0.0110737214701073
0.184924469488826	R17	5	505	No antibiotics before FMT	0.166045667426037	0.0300775532530545	3	0.0100258510843515
0.183006534932716	R17	6	505	No antibiotics before FMT	0.173758937717364	0.0320453789029022	3.16227766016838	0.0101336385816279
0.167418553285516	R17	7	505	No antibiotics before FMT	0.160173305693529	0.0447613520103717	3	0.0149204506701239
0.184246854690381	R17	8	505	No antibiotics before FMT	0.164831062707021	0.0462165108136247	3.16227766016838	0.0146149439676856
0.191294714971718	R18	0	505	No antibiotics before FMT	0.167811222651435	0.0408886157063081	3	0.0136295385687694
0.165647763077657	R18	12	505	No antibiotics before FMT	0.168803755580615	0.0293470458808335	3	0.00978234862694449
0.178129027944826	R18	1	505	No antibiotics before FMT	0.174073705668832	0.030192355159475	3.16227766016838	0.00954766102286773
0.183256902749724	R18	24	505	No antibiotics before FMT	0.168841924514221	0.0407088390178443	3.16227766016838	0.012873265219752
0.160447282236126	R18	2	505	No antibiotics before FMT	0.175983284879944	0.0313992621912233	3.16227766016838	0.0099293185373075
0.164008038569117	R18	36	505	No antibiotics before FMT	0.16868486555274	0.0429765518210558	3.16227766016838	0.0135903789734793
0.159166299548441	R18	3	505	No antibiotics before FMT	0.177268523163312	0.0282556356067841	3.16227766016838	0.00893521652531915
0.163142821099269	R18	48	505	No antibiotics before FMT	0.168474697261604	0.0357117832097255	3.16227766016838	0.0112930574248891
0.195424458734619	R18	4	505	No antibiotics before FMT	0.175558322271375	0.0350181820198473	3.16227766016838	0.0110737214701073
0.172870638438267	R18	5	505	No antibiotics before FMT	0.166045667426037	0.0300775532530545	3	0.0100258510843515
0.168321321974565	R18	6	505	No antibiotics before FMT	0.173758937717364	0.0320453789029022	3.16227766016838	0.0101336385816279
0.157596882451131	R18	7	505	No antibiotics before FMT	0.160173305693529	0.0447613520103717	3	0.0149204506701239
0.145466100517399	R18	8	505	No antibiotics before FMT	0.164831062707021	0.0462165108136247	3.16227766016838	0.0146149439676856
0.122998143502485	R23	0	505	No antibiotics before FMT	0.167811222651435	0.0408886157063081	3	0.0136295385687694
0.135659116618501	R23	12	505	No antibiotics before FMT	0.168803755580615	0.0293470458808335	3	0.00978234862694449
0.109394246918662	R23	1	505	No antibiotics before FMT	0.174073705668832	0.030192355159475	3.16227766016838	0.00954766102286773
0.135283532780834	R23	24	505	No antibiotics before FMT	0.168841924514221	0.0407088390178443	3.16227766016838	0.012873265219752
0.167944891369773	R23	2	505	No antibiotics before FMT	0.175983284879944	0.0313992621912233	3.16227766016838	0.0099293185373075
0.130530436468172	R23	36	505	No antibiotics before FMT	0.16868486555274	0.0429765518210558	3.16227766016838	0.0135903789734793
0.191150505877539	R23	3	505	No antibiotics before FMT	0.177268523163312	0.0282556356067841	3.16227766016838	0.00893521652531915
0.110912197309708	R23	48	505	No antibiotics before FMT	0.168474697261604	0.0357117832097255	3.16227766016838	0.0112930574248891
0.120306225096726	R23	4	505	No antibiotics before FMT	0.175558322271375	0.0350181820198473	3.16227766016838	0.0110737214701073
0.169080836853674	R23	5	505	No antibiotics before FMT	0.166045667426037	0.0300775532530545	3	0.0100258510843515
0.105574222275124	R23	6	505	No antibiotics before FMT	0.173758937717364	0.0320453789029022	3.16227766016838	0.0101336385816279
0.107042678208824	R23	7	505	No antibiotics before FMT	0.160173305693529	0.0447613520103717	3	0.0149204506701239
0.109950515134186	R23	8	505	No antibiotics before FMT	0.164831062707021	0.0462165108136247	3.16227766016838	0.0146149439676856
0.166204698128639	R24	12	505	No antibiotics before FMT	0.168803755580615	0.0293470458808335	3	0.00978234862694449
0.192767515684527	R24	1	505	No antibiotics before FMT	0.174073705668832	0.030192355159475	3.16227766016838	0.00954766102286773
0.192377380737449	R24	24	505	No antibiotics before FMT	0.168841924514221	0.0407088390178443	3.16227766016838	0.012873265219752
0.193567137928769	R24	2	505	No antibiotics before FMT	0.175983284879944	0.0313992621912233	3.16227766016838	0.0099293185373075
0.182812890212453	R24	36	505	No antibiotics before FMT	0.16868486555274	0.0429765518210558	3.16227766016838	0.0135903789734793
0.192054244025975	R24	3	505	No antibiotics before FMT	0.177268523163312	0.0282556356067841	3.16227766016838	0.00893521652531915
0.193913891370103	R24	48	505	No antibiotics before FMT	0.168474697261604	0.0357117832097255	3.16227766016838	0.0112930574248891
0.1963687436114	R24	4	505	No antibiotics before FMT	0.175558322271375	0.0350181820198473	3.16227766016838	0.0110737214701073
0.193387955343531	R24	5	505	No antibiotics before FMT	0.166045667426037	0.0300775532530545	3	0.0100258510843515
0.190868536433003	R24	6	505	No antibiotics before FMT	0.173758937717364	0.0320453789029022	3.16227766016838	0.0101336385816279
0.193635494285677	R24	7	505	No antibiotics before FMT	0.160173305693529	0.0447613520103717	3	0.0149204506701239
0.194228756903908	R24	8	505	No antibiotics before FMT	0.164831062707021	0.0462165108136247	3.16227766016838	0.0146149439676856
0.142005506703303	R11	0	543	No antibiotics before FMT	0.167811222651435	0.0408886157063081	3	0.0136295385687694
0.151517170532756	R11	12	543	No antibiotics before FMT	0.168803755580615	0.0293470458808335	3	0.00978234862694449
0.160105522374025	R11	1	543	No antibiotics before FMT	0.174073705668832	0.030192355159475	3.16227766016838	0.00954766102286773
0.131686447969857	R11	24	543	No antibiotics before FMT	0.168841924514221	0.0407088390178443	3.16227766016838	0.012873265219752
0.15061658032842	R11	2	543	No antibiotics before FMT	0.175983284879944	0.0313992621912233	3.16227766016838	0.0099293185373075
0.154559212714263	R11	36	543	No antibiotics before FMT	0.16868486555274	0.0429765518210558	3.16227766016838	0.0135903789734793
0.154986467550279	R11	3	543	No antibiotics before FMT	0.177268523163312	0.0282556356067841	3.16227766016838	0.00893521652531915
0.156279143056582	R11	48	543	No antibiotics before FMT	0.168474697261604	0.0357117832097255	3.16227766016838	0.0112930574248891
0.142557298966102	R11	4	543	No antibiotics before FMT	0.175558322271375	0.0350181820198473	3.16227766016838	0.0110737214701073
0.13369393233519	R11	5	543	No antibiotics before FMT	0.166045667426037	0.0300775532530545	3	0.0100258510843515
0.140002967034523	R11	6	543	No antibiotics before FMT	0.173758937717364	0.0320453789029022	3.16227766016838	0.0101336385816279
0.16058512152682	R11	7	543	No antibiotics before FMT	0.160173305693529	0.0447613520103717	3	0.0149204506701239
0.167348199035951	R11	8	543	No antibiotics before FMT	0.164831062707021	0.0462165108136247	3.16227766016838	0.0146149439676856
0.219735859416353	R12	0	543	No antibiotics before FMT	0.167811222651435	0.0408886157063081	3	0.0136295385687694
0.226140594531051	R12	12	543	No antibiotics before FMT	0.168803755580615	0.0293470458808335	3	0.00978234862694449
0.209920033178494	R12	1	543	No antibiotics before FMT	0.174073705668832	0.030192355159475	3.16227766016838	0.00954766102286773
0.211086714530937	R12	24	543	No antibiotics before FMT	0.168841924514221	0.0407088390178443	3.16227766016838	0.012873265219752
0.217776922828838	R12	2	543	No antibiotics before FMT	0.175983284879944	0.0313992621912233	3.16227766016838	0.0099293185373075
0.22215451080338	R12	36	543	No antibiotics before FMT	0.16868486555274	0.0429765518210558	3.16227766016838	0.0135903789734793
0.217656481337754	R12	3	543	No antibiotics before FMT	0.177268523163312	0.0282556356067841	3.16227766016838	0.00893521652531915
0.211501727564947	R12	48	543	No antibiotics before FMT	0.168474697261604	0.0357117832097255	3.16227766016838	0.0112930574248891
0.216850722135931	R12	4	543	No antibiotics before FMT	0.175558322271375	0.0350181820198473	3.16227766016838	0.0110737214701073
0.222329728922172	R12	6	543	No antibiotics before FMT	0.173758937717364	0.0320453789029022	3.16227766016838	0.0101336385816279
0.216483552984333	R12	7	543	No antibiotics before FMT	0.160173305693529	0.0447613520103717	3	0.0149204506701239
0.20755921488983	R12	8	543	No antibiotics before FMT	0.164831062707021	0.0462165108136247	3.16227766016838	0.0146149439676856
0.17708430623385	R20	0	543	No antibiotics before FMT	0.167811222651435	0.0408886157063081	3	0.0136295385687694
0.181748149326108	R20	12	543	No antibiotics before FMT	0.168803755580615	0.0293470458808335	3	0.00978234862694449
0.195003940786681	R20	1	543	No antibiotics before FMT	0.174073705668832	0.030192355159475	3.16227766016838	0.00954766102286773
0.207065945328844	R20	24	543	No antibiotics before FMT	0.168841924514221	0.0407088390178443	3.16227766016838	0.012873265219752
0.207118136749149	R20	2	543	No antibiotics before FMT	0.175983284879944	0.0313992621912233	3.16227766016838	0.0099293185373075
0.212361142910749	R20	36	543	No antibiotics before FMT	0.16868486555274	0.0429765518210558	3.16227766016838	0.0135903789734793
0.18817162898033	R20	3	543	No antibiotics before FMT	0.177268523163312	0.0282556356067841	3.16227766016838	0.00893521652531915
0.2024400086275	R20	48	543	No antibiotics before FMT	0.168474697261604	0.0357117832097255	3.16227766016838	0.0112930574248891
0.200603933156145	R20	4	543	No antibiotics before FMT	0.175558322271375	0.0350181820198473	3.16227766016838	0.0110737214701073
0.190389526856949	R20	5	543	No antibiotics before FMT	0.166045667426037	0.0300775532530545	3	0.0100258510843515
0.193163283112396	R20	6	543	No antibiotics before FMT	0.173758937717364	0.0320453789029022	3.16227766016838	0.0101336385816279
0.200131321760779	R20	8	543	No antibiotics before FMT	0.164831062707021	0.0462165108136247	3.16227766016838	0.0146149439676856
0.09213901668161	R7	0	543	No antibiotics before FMT	0.167811222651435	0.0408886157063081	3	0.0136295385687694
0.12869206731703	R7	12	543	No antibiotics before FMT	0.168803755580615	0.0293470458808335	3	0.00978234862694449
0.139688976100878	R7	1	543	No antibiotics before FMT	0.174073705668832	0.030192355159475	3.16227766016838	0.00954766102286773
0.0806692332499193	R7	24	543	No antibiotics before FMT	0.168841924514221	0.0407088390178443	3.16227766016838	0.012873265219752
0.10919337121052	R7	2	543	No antibiotics before FMT	0.175983284879944	0.0313992621912233	3.16227766016838	0.0099293185373075
0.0719239648236862	R7	36	543	No antibiotics before FMT	0.16868486555274	0.0429765518210558	3.16227766016838	0.0135903789734793
0.114746176244181	R7	3	543	No antibiotics before FMT	0.177268523163312	0.0282556356067841	3.16227766016838	0.00893521652531915
0.107542323265307	R7	48	543	No antibiotics before FMT	0.168474697261604	0.0357117832097255	3.16227766016838	0.0112930574248891
0.122736095045812	R7	4	543	No antibiotics before FMT	0.175558322271375	0.0350181820198473	3.16227766016838	0.0110737214701073
0.100980578292982	R7	5	543	No antibiotics before FMT	0.166045667426037	0.0300775532530545	3	0.0100258510843515
0.165300097225758	R7	6	543	No antibiotics before FMT	0.173758937717364	0.0320453789029022	3.16227766016838	0.0101336385816279
0.0722734134891424	R7	7	543	No antibiotics before FMT	0.160173305693529	0.0447613520103717	3	0.0149204506701239
0.06320327107336	R7	8	543	No antibiotics before FMT	0.164831062707021	0.0462165108136247	3.16227766016838	0.0146149439676856
0.0877784689234914	R1	0	485	Antibiotics before FMT	0.113524118574015	0.0383483883677198	2	0.0191741941838599
0.087596550348222	R1	12	485	Antibiotics before FMT	0.111057409537398	0.0336557623250361	2	0.016827881162518
0.127040582855893	R1	1	485	Antibiotics before FMT	0.111497498244956	0.0431712871561537	2	0.0215856435780768
0.0819661201133709	R1	24	485	Antibiotics before FMT	0.119463853597839	0.0300453627564718	2	0.0150226813782359
0.0832651473479262	R1	2	485	Antibiotics before FMT	0.106617536852201	0.0373258951424626	2	0.0186629475712313
0.077185904915338	R1	36	485	Antibiotics before FMT	0.113924032027988	0.0345747995328455	2	0.0172873997664228
0.0833139076081744	R1	3	485	Antibiotics before FMT	0.10266756159217	0.0413387618365192	2	0.0206693809182596
0.063602457056546	R1	5	485	Antibiotics before FMT	0.0963876628813756	0.0459350966169385	2	0.0229675483084692
0.0813300278052032	R1	6	485	Antibiotics before FMT	0.102051980211378	0.0418113815722395	2	0.0209056907861198
0.0731200753590921	R1	7	485	Antibiotics before FMT	0.0939576196458135	0.0362773631676	2	0.0181386815838
0.0882142675082423	R1	8	485	Antibiotics before FMT	0.103115461149914	0.0396395166217278	2	0.0198197583108639
0.085367986299349	R29	0	485	Antibiotics before FMT	0.113524118574015	0.0383483883677198	2	0.0191741941838599
0.102694997100163	R29	12	485	Antibiotics before FMT	0.111057409537398	0.0336557623250361	2	0.016827881162518
0.0916244607097497	R29	1	485	Antibiotics before FMT	0.111497498244956	0.0431712871561537	2	0.0215856435780768
0.134045252472642	R29	24	485	Antibiotics before FMT	0.119463853597839	0.0300453627564718	2	0.0150226813782359
0.118383537879079	R29	2	485	Antibiotics before FMT	0.106617536852201	0.0373258951424626	2	0.0186629475712313
0.120268096138152	R29	36	485	Antibiotics before FMT	0.113924032027988	0.0345747995328455	2	0.0172873997664228
0.108187374202544	R29	3	485	Antibiotics before FMT	0.10266756159217	0.0413387618365192	2	0.0206693809182596
0.1020198132881	R29	48	485	Antibiotics before FMT	0.128775040165481	0.0388510538901634	1.73205080756888	0.0224306664217865
0.0888501860732364	R29	5	485	Antibiotics before FMT	0.0963876628813756	0.0459350966169385	2	0.0229675483084692
0.102078065304561	R29	6	485	Antibiotics before FMT	0.102051980211378	0.0418113815722395	2	0.0209056907861198
0.0976863657894185	R29	7	485	Antibiotics before FMT	0.0939576196458135	0.0362773631676	2	0.0181386815838
0.092566108225296	R29	8	485	Antibiotics before FMT	0.103115461149914	0.0396395166217278	2	0.0198197583108639
0.113057046781756	R2	0	485	Antibiotics before FMT	0.113524118574015	0.0383483883677198	2	0.0191741941838599
0.0932686829722181	R2	12	485	Antibiotics before FMT	0.111057409537398	0.0336557623250361	2	0.016827881162518
0.0639363208346279	R2	1	485	Antibiotics before FMT	0.111497498244956	0.0431712871561537	2	0.0215856435780768
0.110588611647031	R2	24	485	Antibiotics before FMT	0.119463853597839	0.0300453627564718	2	0.0150226813782359
0.0710055848536275	R2	2	485	Antibiotics before FMT	0.106617536852201	0.0373258951424626	2	0.0186629475712313
0.0996726881739531	R2	36	485	Antibiotics before FMT	0.113924032027988	0.0345747995328455	2	0.0172873997664228
0.0614910323446697	R2	3	485	Antibiotics before FMT	0.10266756159217	0.0413387618365192	2	0.0206693809182596
0.110967356356409	R2	48	485	Antibiotics before FMT	0.128775040165481	0.0388510538901634	1.73205080756888	0.0224306664217865
0.0574251390534686	R2	4	485	Antibiotics before FMT	0.106975384823218	0.0700746295864994	1.4142135623731	0.0495502457697492
0.0697224270292628	R2	5	485	Antibiotics before FMT	0.0963876628813756	0.0459350966169385	2	0.0229675483084692
0.0644363056160748	R2	6	485	Antibiotics before FMT	0.102051980211378	0.0418113815722395	2	0.0209056907861198
0.0615627882696188	R2	7	485	Antibiotics before FMT	0.0939576196458135	0.0362773631676	2	0.0181386815838
0.0708036705041309	R2	8	485	Antibiotics before FMT	0.103115461149914	0.0396395166217278	2	0.0198197583108639
0.203780480599059	R30	0	485	No antibiotics before FMT	0.167811222651435	0.0408886157063081	3	0.0136295385687694
0.196202424680568	R30	1	485	No antibiotics before FMT	0.174073705668832	0.030192355159475	3.16227766016838	0.00954766102286773
0.183063383428802	R30	24	485	No antibiotics before FMT	0.168841924514221	0.0407088390178443	3.16227766016838	0.012873265219752
0.186886110792668	R30	2	485	No antibiotics before FMT	0.175983284879944	0.0313992621912233	3.16227766016838	0.0099293185373075
0.183715831828613	R30	36	485	No antibiotics before FMT	0.16868486555274	0.0429765518210558	3.16227766016838	0.0135903789734793
0.190283144163618	R30	3	485	No antibiotics before FMT	0.177268523163312	0.0282556356067841	3.16227766016838	0.00893521652531915
0.185213360533318	R30	48	485	No antibiotics before FMT	0.168474697261604	0.0357117832097255	3.16227766016838	0.0112930574248891
0.205070808058656	R30	4	485	No antibiotics before FMT	0.175558322271375	0.0350181820198473	3.16227766016838	0.0110737214701073
0.180036428655566	R30	5	485	No antibiotics before FMT	0.166045667426037	0.0300775532530545	3	0.0100258510843515
0.186419343331984	R30	6	485	No antibiotics before FMT	0.173758937717364	0.0320453789029022	3.16227766016838	0.0101336385816279
0.188889332238271	R30	7	485	No antibiotics before FMT	0.160173305693529	0.0447613520103717	3	0.0149204506701239
0.195419067822868	R30	8	485	No antibiotics before FMT	0.164831062707021	0.0462165108136247	3.16227766016838	0.0146149439676856
0.177593145549291	R4	0	485	No antibiotics before FMT	0.167811222651435	0.0408886157063081	3	0.0136295385687694
0.187871461861612	R4	12	485	No antibiotics before FMT	0.168803755580615	0.0293470458808335	3	0.00978234862694449
0.179710919856052	R4	1	485	No antibiotics before FMT	0.174073705668832	0.030192355159475	3.16227766016838	0.00954766102286773
0.188277058098966	R4	24	485	No antibiotics before FMT	0.168841924514221	0.0407088390178443	3.16227766016838	0.012873265219752
0.193539649552016	R4	2	485	No antibiotics before FMT	0.175983284879944	0.0313992621912233	3.16227766016838	0.0099293185373075
0.185141975275226	R4	36	485	No antibiotics before FMT	0.16868486555274	0.0429765518210558	3.16227766016838	0.0135903789734793
0.188239194493451	R4	3	485	No antibiotics before FMT	0.177268523163312	0.0282556356067841	3.16227766016838	0.00893521652531915
0.166892573013211	R4	48	485	No antibiotics before FMT	0.168474697261604	0.0357117832097255	3.16227766016838	0.0112930574248891
0.183444774550354	R4	4	485	No antibiotics before FMT	0.175558322271375	0.0350181820198473	3.16227766016838	0.0110737214701073
0.169046640569352	R4	5	485	No antibiotics before FMT	0.166045667426037	0.0300775532530545	3	0.0100258510843515
0.182603341931396	R4	6	485	No antibiotics before FMT	0.173758937717364	0.0320453789029022	3.16227766016838	0.0101336385816279
0.177634722772047	R4	7	485	No antibiotics before FMT	0.160173305693529	0.0447613520103717	3	0.0149204506701239
0.180757325241545	R4	8	485	No antibiotics before FMT	0.164831062707021	0.0462165108136247	3.16227766016838	0.0146149439676856
