# Supplementary material for: Fecal microbiota transplantation in HIV: A pilot placebo-controlled study
Source: Nat Commun. 2021 Feb 18;12:1139. doi: 10.1038/s41467-021-21472-1 (PMC7892558; doi:10.1038/s41467-021-21472-1)
Supplement: Supplementary file 6 — Source Data [file 41467_2021_21472_MOESM6_ESM.zip › Source data file/Figure2B_DonorB_table.txt]

Value	Patient	Week	Randomization	Donor	test	M	sd	sqrt	sem
0.167892972291463	R14	0	Donor B	505	505	0.166463915242727	0.0305719241674549	2	0.0152859620837275
0.160669407728989	R14	12	Donor B	505	505	0.160786752877194	0.0150696496113468	2.23606797749979	0.00673935218561494
0.163388628579552	R14	1	Donor B	505	505	0.164698773658235	0.0326229091787508	2.23606797749979	0.0145894085094977
0.15125543015831	R14	24	Donor B	505	505	0.167565178538638	0.0236399834284456	2.23606797749979	0.0105721219865946
0.153815877328173	R14	2	Donor B	505	505	0.1697035909332	0.0151649033754357	2.23606797749979	0.00678195096393805
0.158569438884509	R14	36	Donor B	505	505	0.163112291211198	0.0208825132459731	2.23606797749979	0.00933894383180714
0.157677932213293	R14	3	Donor B	505	505	0.175256014215359	0.0166104940214146	2.23606797749979	0.00742843875434736
0.173337950851934	R14	48	Donor B	505	505	0.165643157481422	0.0328344592869116	2.23606797749979	0.0146840165939967
0.156525630592967	R14	4	Donor B	505	505	0.168169044278744	0.0315472295444337	2.23606797749979	0.0141083499526287
0.163375581366457	R14	5	Donor B	505	505	0.176727896298151	0.0122104632369721	2.23606797749979	0.00546068516692634
0.160363522119671	R14	6	Donor B	505	505	0.161626827547016	0.033542794235427	2.23606797749979	0.0150007936131406
0.143461249165125	R14	7	Donor B	505	505	0.153830971479255	0.0319369692858798	2.23606797749979	0.01428264686371
0.160877798361985	R14	8	Donor B	505	505	0.158954005121572	0.0334327793288368	2.23606797749979	0.0149515934512058
0.18366983020524	R17	0	Donor B	505	505	0.166463915242727	0.0305719241674549	2	0.0152859620837275
0.175752778832184	R17	12	Donor B	505	505	0.160786752877194	0.0150696496113468	2.23606797749979	0.00673935218561494
0.179814449163606	R17	1	Donor B	505	505	0.164698773658235	0.0326229091787508	2.23606797749979	0.0145894085094977
0.175652646266875	R17	24	Donor B	505	505	0.167565178538638	0.0236399834284456	2.23606797749979	0.0105721219865946
0.172742765803161	R17	2	Donor B	505	505	0.1697035909332	0.0151649033754357	2.23606797749979	0.00678195096393805
0.179640651921738	R17	36	Donor B	505	505	0.163112291211198	0.0208825132459731	2.23606797749979	0.00933894383180714
0.176231089411547	R17	3	Donor B	505	505	0.175256014215359	0.0166104940214146	2.23606797749979	0.00742843875434736
0.186908926776094	R17	48	Donor B	505	505	0.165643157481422	0.0328344592869116	2.23606797749979	0.0146840165939967
0.172220163358007	R17	4	Donor B	505	505	0.168169044278744	0.0315472295444337	2.23606797749979	0.0141083499526287
0.184924469488826	R17	5	Donor B	505	505	0.176727896298151	0.0122104632369721	2.23606797749979	0.00546068516692634
0.183006534932716	R17	6	Donor B	505	505	0.161626827547016	0.033542794235427	2.23606797749979	0.0150007936131406
0.167418553285516	R17	7	Donor B	505	505	0.153830971479255	0.0319369692858798	2.23606797749979	0.01428264686371
0.184246854690381	R17	8	Donor B	505	505	0.158954005121572	0.0334327793288368	2.23606797749979	0.0149515934512058
0.191294714971718	R18	0	Donor B	505	505	0.166463915242727	0.0305719241674549	2	0.0152859620837275
0.165647763077657	R18	12	Donor B	505	505	0.160786752877194	0.0150696496113468	2.23606797749979	0.00673935218561494
0.178129027944826	R18	1	Donor B	505	505	0.164698773658235	0.0326229091787508	2.23606797749979	0.0145894085094977
0.183256902749724	R18	24	Donor B	505	505	0.167565178538638	0.0236399834284456	2.23606797749979	0.0105721219865946
0.160447282236126	R18	2	Donor B	505	505	0.1697035909332	0.0151649033754357	2.23606797749979	0.00678195096393805
0.164008038569117	R18	36	Donor B	505	505	0.163112291211198	0.0208825132459731	2.23606797749979	0.00933894383180714
0.159166299548441	R18	3	Donor B	505	505	0.175256014215359	0.0166104940214146	2.23606797749979	0.00742843875434736
0.163142821099269	R18	48	Donor B	505	505	0.165643157481422	0.0328344592869116	2.23606797749979	0.0146840165939967
0.195424458734619	R18	4	Donor B	505	505	0.168169044278744	0.0315472295444337	2.23606797749979	0.0141083499526287
0.172870638438267	R18	5	Donor B	505	505	0.176727896298151	0.0122104632369721	2.23606797749979	0.00546068516692634
0.168321321974565	R18	6	Donor B	505	505	0.161626827547016	0.033542794235427	2.23606797749979	0.0150007936131406
0.157596882451131	R18	7	Donor B	505	505	0.153830971479255	0.0319369692858798	2.23606797749979	0.01428264686371
0.145466100517399	R18	8	Donor B	505	505	0.158954005121572	0.0334327793288368	2.23606797749979	0.0149515934512058
0.122998143502485	R23	0	Donor B	505	505	0.166463915242727	0.0305719241674549	2	0.0152859620837275
0.135659116618501	R23	12	Donor B	505	505	0.160786752877194	0.0150696496113468	2.23606797749979	0.00673935218561494
0.109394246918662	R23	1	Donor B	505	505	0.164698773658235	0.0326229091787508	2.23606797749979	0.0145894085094977
0.135283532780834	R23	24	Donor B	505	505	0.167565178538638	0.0236399834284456	2.23606797749979	0.0105721219865946
0.167944891369773	R23	2	Donor B	505	505	0.1697035909332	0.0151649033754357	2.23606797749979	0.00678195096393805
0.130530436468172	R23	36	Donor B	505	505	0.163112291211198	0.0208825132459731	2.23606797749979	0.00933894383180714
0.191150505877539	R23	3	Donor B	505	505	0.175256014215359	0.0166104940214146	2.23606797749979	0.00742843875434736
0.110912197309708	R23	48	Donor B	505	505	0.165643157481422	0.0328344592869116	2.23606797749979	0.0146840165939967
0.120306225096726	R23	4	Donor B	505	505	0.168169044278744	0.0315472295444337	2.23606797749979	0.0141083499526287
0.169080836853674	R23	5	Donor B	505	505	0.176727896298151	0.0122104632369721	2.23606797749979	0.00546068516692634
0.105574222275124	R23	6	Donor B	505	505	0.161626827547016	0.033542794235427	2.23606797749979	0.0150007936131406
0.107042678208824	R23	7	Donor B	505	505	0.153830971479255	0.0319369692858798	2.23606797749979	0.01428264686371
0.109950515134186	R23	8	Donor B	505	505	0.158954005121572	0.0334327793288368	2.23606797749979	0.0149515934512058
0.166204698128639	R24	12	Donor B	505	505	0.160786752877194	0.0150696496113468	2.23606797749979	0.00673935218561494
0.192767515684527	R24	1	Donor B	505	505	0.164698773658235	0.0326229091787508	2.23606797749979	0.0145894085094977
0.192377380737449	R24	24	Donor B	505	505	0.167565178538638	0.0236399834284456	2.23606797749979	0.0105721219865946
0.193567137928769	R24	2	Donor B	505	505	0.1697035909332	0.0151649033754357	2.23606797749979	0.00678195096393805
0.182812890212453	R24	36	Donor B	505	505	0.163112291211198	0.0208825132459731	2.23606797749979	0.00933894383180714
0.192054244025975	R24	3	Donor B	505	505	0.175256014215359	0.0166104940214146	2.23606797749979	0.00742843875434736
0.193913891370103	R24	48	Donor B	505	505	0.165643157481422	0.0328344592869116	2.23606797749979	0.0146840165939967
0.1963687436114	R24	4	Donor B	505	505	0.168169044278744	0.0315472295444337	2.23606797749979	0.0141083499526287
0.193387955343531	R24	5	Donor B	505	505	0.176727896298151	0.0122104632369721	2.23606797749979	0.00546068516692634
0.190868536433003	R24	6	Donor B	505	505	0.161626827547016	0.033542794235427	2.23606797749979	0.0150007936131406
0.193635494285677	R24	7	Donor B	505	505	0.153830971479255	0.0319369692858798	2.23606797749979	0.01428264686371
0.194228756903908	R24	8	Donor B	505	505	0.158954005121572	0.0334327793288368	2.23606797749979	0.0149515934512058
0.150325792081513	R13	0	Placebo	505	505	0.176960977350678	0.0249809585722959	2	0.012490479286148
0.16240307998585	R13	12	Placebo	505	505	0.178671079816479	0.01262919188437	2.23606797749979	0.005647946310868
0.164466444999276	R13	1	Placebo	505	505	0.17635178725702	0.0081085867819538	2.23606797749979	0.00362627024918099
0.143641817478352	R13	24	Placebo	505	505	0.175714883790258	0.0206438100246422	2.23606797749979	0.00923219250593832
0.154732061488076	R13	2	Placebo	505	505	0.173236212475605	0.0104028379655849	2.23606797749979	0.00465229056999267
0.151808442481238	R13	36	Placebo	505	505	0.176391461221015	0.013890978587544	2.23606797749979	0.0062122344791485
0.16262050441989	R13	3	Placebo	505	505	0.176092011322147	0.00820601602766672	2.23606797749979	0.00366984193246312
0.161120459215131	R13	48	Placebo	505	505	0.180978245448216	0.0159235923217424	2.23606797749979	0.00712124697548194
0.14344089084841	R13	4	Placebo	505	505	0.170888719430244	0.0167621247896846	2.23606797749979	0.00749625009541382
0.170642029996668	R13	6	Placebo	505	505	0.181079239961633	0.017647653928698	2.23606797749979	0.00789227076559198
0.134509206769161	R13	7	Placebo	505	505	0.171820629458764	0.0233986467315017	2.23606797749979	0.0104641929346282
0.155090951407946	R13	8	Placebo	505	505	0.174227397896633	0.0150490855468296	2.23606797749979	0.00673015565638413
0.187304133424158	R15	12	Placebo	505	505	0.178671079816479	0.01262919188437	2.23606797749979	0.005647946310868
0.175819202586881	R15	1	Placebo	505	505	0.17635178725702	0.0081085867819538	2.23606797749979	0.00362627024918099
0.189763539697761	R15	24	Placebo	505	505	0.175714883790258	0.0206438100246422	2.23606797749979	0.00923219250593832
0.176801150573335	R15	2	Placebo	505	505	0.173236212475605	0.0104028379655849	2.23606797749979	0.00465229056999267
0.183657718589188	R15	36	Placebo	505	505	0.176391461221015	0.013890978587544	2.23606797749979	0.0062122344791485
0.179241390278716	R15	3	Placebo	505	505	0.176092011322147	0.00820601602766672	2.23606797749979	0.00366984193246312
0.182048347875376	R15	48	Placebo	505	505	0.180978245448216	0.0159235923217424	2.23606797749979	0.00712124697548194
0.17003223288727	R15	4	Placebo	505	505	0.170888719430244	0.0167621247896846	2.23606797749979	0.00749625009541382
0.186611629421887	R15	5	Placebo	505	505	0.182215079490805	0.0141180951540285	2	0.00705904757701424
0.177531343798802	R15	6	Placebo	505	505	0.181079239961633	0.017647653928698	2.23606797749979	0.00789227076559198
0.173290341769545	R15	7	Placebo	505	505	0.171820629458764	0.0233986467315017	2.23606797749979	0.0104641929346282
0.184047502999123	R15	8	Placebo	505	505	0.174227397896633	0.0150490855468296	2.23606797749979	0.00673015565638413
0.161607787399083	R16	0	Placebo	505	505	0.176960977350678	0.0249809585722959	2	0.012490479286148
0.170193849678524	R16	12	Placebo	505	505	0.178671079816479	0.01262919188437	2.23606797749979	0.005647946310868
0.175178077010811	R16	1	Placebo	505	505	0.17635178725702	0.0081085867819538	2.23606797749979	0.00362627024918099
0.17168776410206	R16	24	Placebo	505	505	0.175714883790258	0.0206438100246422	2.23606797749979	0.00923219250593832
0.177345561506633	R16	2	Placebo	505	505	0.173236212475605	0.0104028379655849	2.23606797749979	0.00465229056999267
0.179029232404103	R16	36	Placebo	505	505	0.176391461221015	0.013890978587544	2.23606797749979	0.0062122344791485
0.182557796198161	R16	3	Placebo	505	505	0.176092011322147	0.00820601602766672	2.23606797749979	0.00366984193246312
0.184691688295924	R16	48	Placebo	505	505	0.180978245448216	0.0159235923217424	2.23606797749979	0.00712124697548194
0.172546356707953	R16	4	Placebo	505	505	0.170888719430244	0.0167621247896846	2.23606797749979	0.00749625009541382
0.161489476360516	R16	5	Placebo	505	505	0.182215079490805	0.0141180951540285	2	0.00705904757701424
0.163260830951802	R16	6	Placebo	505	505	0.181079239961633	0.017647653928698	2.23606797749979	0.00789227076559198
0.179560639928732	R16	7	Placebo	505	505	0.171820629458764	0.0233986467315017	2.23606797749979	0.0104641929346282
0.164998598931437	R16	8	Placebo	505	505	0.174227397896633	0.0150490855468296	2.23606797749979	0.00673015565638413
0.202723786917142	R19	0	Placebo	505	505	0.176960977350678	0.0249809585722959	2	0.012490479286148
0.179757807439021	R19	12	Placebo	505	505	0.178671079816479	0.01262919188437	2.23606797749979	0.005647946310868
0.186869689609189	R19	1	Placebo	505	505	0.17635178725702	0.0081085867819538	2.23606797749979	0.00362627024918099
0.17627000962056	R19	24	Placebo	505	505	0.175714883790258	0.0206438100246422	2.23606797749979	0.00923219250593832
0.1775942530945	R19	2	Placebo	505	505	0.173236212475605	0.0104028379655849	2.23606797749979	0.00465229056999267
0.183830013586894	R19	36	Placebo	505	505	0.176391461221015	0.013890978587544	2.23606797749979	0.0062122344791485
0.174231209040946	R19	3	Placebo	505	505	0.176092011322147	0.00820601602766672	2.23606797749979	0.00366984193246312
0.20418955407881	R19	48	Placebo	505	505	0.180978245448216	0.0159235923217424	2.23606797749979	0.00712124697548194
0.186660319503654	R19	4	Placebo	505	505	0.170888719430244	0.0167621247896846	2.23606797749979	0.00749625009541382
0.187572243740031	R19	5	Placebo	505	505	0.182215079490805	0.0141180951540285	2	0.00705904757701424
0.209249011846486	R19	6	Placebo	505	505	0.181079239961633	0.017647653928698	2.23606797749979	0.00789227076559198
0.172815373042896	R19	7	Placebo	505	505	0.171820629458764	0.0233986467315017	2.23606797749979	0.0104641929346282
0.173852947571718	R19	8	Placebo	505	505	0.174227397896633	0.0150490855468296	2.23606797749979	0.00673015565638413
0.193186543004975	R22	0	Placebo	505	505	0.176960977350678	0.0249809585722959	2	0.012490479286148
0.193696528554839	R22	12	Placebo	505	505	0.178671079816479	0.01262919188437	2.23606797749979	0.005647946310868
0.179425522078944	R22	1	Placebo	505	505	0.17635178725702	0.0081085867819538	2.23606797749979	0.00362627024918099
0.197211288052557	R22	24	Placebo	505	505	0.175714883790258	0.0206438100246422	2.23606797749979	0.00923219250593832
0.179708035715479	R22	2	Placebo	505	505	0.173236212475605	0.0104028379655849	2.23606797749979	0.00465229056999267
0.18363189904365	R22	36	Placebo	505	505	0.176391461221015	0.013890978587544	2.23606797749979	0.0062122344791485
0.181809156673023	R22	3	Placebo	505	505	0.176092011322147	0.00820601602766672	2.23606797749979	0.00366984193246312
0.17284117777584	R22	48	Placebo	505	505	0.180978245448216	0.0159235923217424	2.23606797749979	0.00712124697548194
0.181763797203933	R22	4	Placebo	505	505	0.170888719430244	0.0167621247896846	2.23606797749979	0.00749625009541382
0.193186968440785	R22	5	Placebo	505	505	0.182215079490805	0.0141180951540285	2	0.00705904757701424
0.184712983214408	R22	6	Placebo	505	505	0.181079239961633	0.017647653928698	2.23606797749979	0.00789227076559198
0.198927585783486	R22	7	Placebo	505	505	0.171820629458764	0.0233986467315017	2.23606797749979	0.0104641929346282
0.19314698857294	R22	8	Placebo	505	505	0.174227397896633	0.0150490855468296	2.23606797749979	0.00673015565638413
