# Supplementary material for: Fecal microbiota transplantation in HIV: A pilot placebo-controlled study
Source: Nat Commun. 2021 Feb 18;12:1139. doi: 10.1038/s41467-021-21472-1 (PMC7892558; doi:10.1038/s41467-021-21472-1)
Supplement: Supplementary file 6 — Source Data [file 41467_2021_21472_MOESM6_ESM.zip › Source data file/FigureS7_anotation_table.txt]

R10	Placebo
R11	C
R12	C
R13	Placebo
R14	B
R15	Placebo
R16	Placebo
R17	B
R18	B
R19	Placebo
R1	A
R20	C
R21	Placebo
R22	Placebo
R23	B
R24	B
R25	Placebo
R26	Placebo
R27	Placebo
R29	A
R2	A
R30	A
R3	Placebo
R4	A
R5	Placebo
R6	Placebo
R7	C
R8	Placebo
R9	Placebo
