# Supplementary material for: Fecal microbiota transplantation in HIV: A pilot placebo-controlled study
Source: Nat Commun. 2021 Feb 18;12:1139. doi: 10.1038/s41467-021-21472-1 (PMC7892558; doi:10.1038/s41467-021-21472-1)
Supplement: Supplementary file 6 — Source Data [file 41467_2021_21472_MOESM6_ESM.zip › Source data file/FigureS5_table.txt]

R10W0	R10W1	R10W12	R10W2	R10W24	R10W3	R10W36	R10W4	R10W48	R10W5	R10W6	R10W7	R10W8	R11W0	R11W1	R11W12	R11W2	R11W24	R11W3	R11W36	R11W4	R11W48	R11W5	R11W6	R11W7	R11W8	R12W0	R12W1	R12W12	R12W2	R12W24	R12W3	R12W36	R12W4	R12W48	R12W6	R12W7	R12W8	R13W0	R13W1	R13W12	R13W2	R13W24	R13W3	R13W36	R13W4	R13W48	R13W6	R13W7	R13W8
0	0.0564466249662166	0.0767697818177978	0.0588482364792899	0.0547411760965819	0.0648377503608631	0.0525101229698941	0.065038209117961	0.0639639604147393	0.0681291903334151	0.0585554613038383	0.0841035824358995	0.0529780769772816	0.164543601860936	0.147587742842916	0.145439034604349	0.155613652706776	0.165956047401762	0.154159018903656	0.146512956053193	0.168758351509694	0.144954783470236	0.171777495452389	0.154298945032773	0.165118243052492	0.144903627083592	0.0826934457173088	0.0809164180204218	0.0907779325545911	0.0901009969541518	0.0743657719814758	0.0931240386975619	0.0880299569028742	0.0755361744023453	0.0779334203055119	0.0914173129460378	0.0836639882532677	0.0703406605653044	0.197577399315503	0.207772371696158	0.214603012136884	0.231018646980799	0.213786087441194	0.202887772864132	0.191587138853515	0.203535996246534	0.153662555294659	0.212425089227267	0.208242370688559	0.206267784197331
0.0564466249662166	0	0.0811079251989633	0.0577290869103348	0.0582570720415368	0.048513838565645	0.0475784871872493	0.0493760653398022	0.0725180683305724	0.0573768336656024	0.0697431518188031	0.0737584083391202	0.04055586778915	0.174258415401765	0.158109749179031	0.159575189093662	0.164653772282917	0.175806372335457	0.15935116957163	0.156560883230333	0.179271435801557	0.157900843611032	0.182873678348648	0.160749887455381	0.175843321801176	0.152295680391287	0.0731099182568075	0.0878648510726558	0.0818351898867881	0.101936131232826	0.0701720725107769	0.103270011724967	0.0811634819881629	0.079514507686388	0.0741917338931518	0.0861938263345308	0.080825528936673	0.0938986244470357	0.205151138811589	0.215091358077839	0.223406808420066	0.23815783209891	0.221429465161191	0.210901841856758	0.199710259608646	0.210735928574235	0.161309988390388	0.217518496503307	0.215417973753333	0.214365428962282
0.0767697818177978	0.0811079251989633	0	0.0676400299775304	0.0846776989401778	0.0998334069582287	0.0846357477982575	0.085230322196292	0.0477805886976846	0.106972606136793	0.0574955619739158	0.125803734807157	0.0862627034124704	0.145477375407531	0.124530946600095	0.128578098397818	0.136103889466508	0.150294399965997	0.127904188710347	0.126723842091376	0.152028782035232	0.12777674824091	0.152158984324969	0.132133374200347	0.145964900854931	0.12013951442196	0.123123822289664	0.124657758124577	0.132425131868392	0.130080465989086	0.11507516843289	0.133002450265731	0.130989380155744	0.113607095202234	0.112238880664234	0.134454471453588	0.128161176488672	0.09531979351279	0.180036017121365	0.190093368056522	0.198045630768003	0.212579891414593	0.196333712997043	0.185838989926378	0.174665230775984	0.185487363805709	0.135817204018047	0.193876039025757	0.191710968023793	0.18977599990373
0.0588482364792899	0.0577290869103348	0.0676400299775304	0	0.0691405972137875	0.0728612179553352	0.0690785343604664	0.0378313155713427	0.0585335236016475	0.0835125798972796	0.0403851470546607	0.1027966289467	0.0709393523258023	0.163296178981371	0.141195857147336	0.148941049726317	0.153932356236363	0.165166253050944	0.154736849406306	0.149054621114995	0.168965628109837	0.147132945904059	0.172256376719673	0.151973725741791	0.164054801225195	0.142679821707908	0.0898237860484212	0.0975619359483299	0.104659217381129	0.105732275422031	0.0902043253059589	0.10827568485128	0.0994441867598441	0.0909958095069795	0.0819626654873495	0.102889490216709	0.0970258086242032	0.0834375811196579	0.193838669081167	0.205949816225895	0.212730637105817	0.231231253534949	0.209937604237715	0.20110995263711	0.188203035467199	0.201758479330939	0.14808106370507	0.209958988650587	0.207114882315113	0.203979871866658
0.0547411760965819	0.0582570720415368	0.0846776989401778	0.0691405972137875	0	0.0523889392024735	0.0377363743138701	0.0649109676146008	0.0607686724415871	0.0517943900136645	0.0686768174055056	0.0696181363103393	0.0488497378477433	0.160565603494526	0.143357004361512	0.151845128138371	0.151240364250159	0.165981486059834	0.14720939574162	0.147541043025454	0.166109283295595	0.149244435453565	0.17036706398011	0.14912132648807	0.161932693888	0.142189776457352	0.0728201360649087	0.078113493854229	0.0838583711655097	0.0848828198940324	0.0739622520150821	0.0880369171136295	0.0829496430638626	0.0690863176832214	0.0676137216572747	0.085012192765419	0.0772749229335247	0.0717883229173415	0.195070501006252	0.204583335057912	0.212590028815327	0.229007592461376	0.211046915013548	0.200149330054217	0.188026154010883	0.200760412156513	0.149906654293281	0.208167945308329	0.205549117407682	0.204243304931216
0.0648377503608631	0.048513838565645	0.0998334069582287	0.0728612179553352	0.0523889392024735	0	0.0582148138542923	0.0604133645572197	0.0813563007956158	0.0232172910058771	0.0700940015151503	0.0449692897547545	0.0324476176550029	0.184271219062614	0.167129572232949	0.173333658841352	0.176573791211172	0.18541039879294	0.174998798464773	0.171567755754896	0.189993524896101	0.169889775725383	0.194327664089165	0.176823566287013	0.185558521000223	0.169982517641806	0.0526562114223576	0.0844554984882188	0.0632255942928515	0.0853150006224118	0.0684322609583927	0.0869309926982028	0.0549694834269494	0.0644246515961819	0.0617054160612418	0.0599559808053961	0.0605340527612927	0.0792425521262956	0.212987897120792	0.222208228849472	0.230080697974797	0.244891372041856	0.228627586105139	0.217535810140878	0.207158767983675	0.218241609602132	0.169110668641991	0.225041662027265	0.222451164141327	0.221671847860401
0.0525101229698941	0.0475784871872493	0.0846357477982575	0.0690785343604664	0.0377363743138701	0.0582148138542923	0	0.0693918365894564	0.065519157991814	0.0567919492253474	0.0750178895513702	0.0650220096885152	0.0452545463639897	0.165781330071597	0.150554175891278	0.155938745101276	0.156019189388824	0.17126511833699	0.150345633540224	0.152764865653304	0.17025194806934	0.153767856302268	0.174272664451183	0.152528691314812	0.166074063827272	0.145432254601751	0.0822200578311892	0.0832509275761545	0.0906807668115406	0.101707822116225	0.0728537215579035	0.104521762114932	0.0892453859975868	0.0812735888283557	0.0797929095755166	0.0914964697254353	0.0844467017438301	0.0875887228232938	0.19878990658816	0.207582697605102	0.215764490286281	0.231764261411557	0.214771803715582	0.20345424855671	0.193371170627109	0.204368294162089	0.155535932189276	0.211303403774714	0.208253542170961	0.207075812860233
0.065038209117961	0.0493760653398022	0.085230322196292	0.0378313155713427	0.0649109676146008	0.0604133645572197	0.0693918365894564	0	0.0742918439057638	0.0707988614700679	0.0480871192761771	0.0909828867472423	0.0673139155223965	0.174963574299606	0.155004728935969	0.162732746393197	0.166904269182267	0.177963291563854	0.165897529402057	0.161991573399437	0.180806837949297	0.160650764679972	0.184291802570657	0.165058204768069	0.176191075931678	0.157028551858414	0.077465981527504	0.0918463203174649	0.0891093369917707	0.0953758002963835	0.0854229896852085	0.0980778958458308	0.0832674077415613	0.0797592613972682	0.068331740359144	0.0897787254174784	0.0858510764709372	0.0826366914707755	0.206690206765172	0.216137062777721	0.223716367423037	0.243472801930118	0.221216571257516	0.211503913963189	0.199275417264621	0.214105235844273	0.160594388543508	0.219933835186247	0.216665122193904	0.214953359437717
0.0639639604147393	0.0725180683305724	0.0477805886976846	0.0585335236016475	0.0607686724415871	0.0813563007956158	0.065519157991814	0.0742918439057638	0	0.0915039055278485	0.0572744981331648	0.110769703319998	0.0698412215960798	0.14832218597088	0.127125850299705	0.134848217237261	0.138092355038004	0.154257393133673	0.136936612225866	0.134261747568773	0.154942369216279	0.133216534091418	0.155666233653332	0.136778629316151	0.149839366074551	0.127669098117682	0.112560403200131	0.110282077892094	0.122247272762603	0.119798761582909	0.102457789199605	0.122723172070077	0.120599534913734	0.105277227166118	0.100894421956426	0.123221682874932	0.114808995389081	0.0837564374822427	0.184951569489243	0.195443615296828	0.20392949272522	0.218125117748035	0.201428919473503	0.191428971151845	0.179387196278908	0.189441408860199	0.13965513494873	0.198108586421166	0.197443698830674	0.195253205704688
0.0681291903334151	0.0573768336656024	0.106972606136793	0.0835125798972796	0.0517943900136645	0.0232172910058771	0.0567919492253474	0.0707988614700679	0.0915039055278485	0	0.080133130845918	0.0444779598016267	0.0389785910632072	0.184367765102044	0.169885414157069	0.173839477160609	0.177065107373731	0.186532591464464	0.174738073346473	0.172093139632002	0.189730421260455	0.170449269206723	0.193906373062072	0.177084267114957	0.185160106352362	0.170136437999434	0.0598185709982895	0.0877995786554764	0.0695754052116102	0.092117509400707	0.0736700520264231	0.0940840335871202	0.0596487001573184	0.069292089886553	0.0700588062711496	0.0672400034883752	0.0676861010700901	0.0870781328097021	0.214339441473504	0.222950433780215	0.230457633525097	0.246449267285487	0.229604317900369	0.218366749402823	0.207070586804538	0.220086722897391	0.169650931051296	0.226761047142635	0.223435142139463	0.221900690425171
0.0585554613038383	0.0697431518188031	0.0574955619739158	0.0403851470546607	0.0686768174055056	0.0700940015151503	0.0750178895513702	0.0480871192761771	0.0572744981331648	0.080133130845918	0	0.09423661963539	0.0728468349033217	0.163256770880955	0.141999450932813	0.145542702955266	0.154344828643896	0.163970623282247	0.152017522641598	0.1447990145497	0.168236183841386	0.143978525911062	0.171255140193475	0.150450627531353	0.1635661143836	0.141199217006326	0.0870338018385358	0.100868094508388	0.0952592634357048	0.0960268054628513	0.0911715931870917	0.099013339578085	0.093171630476439	0.082190597060466	0.0776920968641448	0.0959427504560049	0.0895628063843344	0.0655576551258444	0.196133636930103	0.207146933212719	0.21401310638951	0.232443490018355	0.21231852845245	0.202394182832162	0.190371500327551	0.203224741047445	0.151226200764673	0.211870715036556	0.208140336499509	0.206012147822383
0.0841035824358995	0.0737584083391202	0.125803734807157	0.1027966289467	0.0696181363103393	0.0449692897547545	0.0650220096885152	0.0909828867472423	0.110769703319998	0.0444779598016267	0.09423661963539	0	0.0565976892743366	0.198186869495651	0.186594754759296	0.185783133819199	0.190155275293493	0.1977433682046	0.186563713724708	0.184789798378859	0.201219812822654	0.182416203520172	0.205860417339075	0.192956683247155	0.19652958850539	0.184601934554448	0.0682531270390041	0.0953522986129742	0.0693661906063717	0.0897950249123221	0.0815015633668515	0.0918295763508979	0.0616750704846584	0.0775824887441229	0.0774195098838732	0.0704544625803499	0.0675723656867094	0.0934789241352561	0.225279301232768	0.23387988384726	0.240668904396394	0.255560332289602	0.240848761630198	0.228521617938224	0.220353262146375	0.230640474366933	0.183431613303392	0.236390122797705	0.232968829449513	0.232100545367285
0.0529780769772816	0.04055586778915	0.0862627034124704	0.0709393523258023	0.0488497378477433	0.0324476176550029	0.0452545463639897	0.0673139155223965	0.0698412215960798	0.0389785910632072	0.0728468349033217	0.0565976892743366	0	0.167380618169235	0.14973305331346	0.154716159462666	0.159859449798027	0.169167200145173	0.158909268877047	0.153788283284989	0.172841352574288	0.151352815689564	0.176958911361278	0.159007604929189	0.168633325902249	0.151861122335225	0.0639380050531356	0.0792612439765304	0.0761133641389634	0.0923967859499677	0.0623965092504119	0.0955708798079657	0.0678593315332213	0.0710456144268245	0.0684596468490473	0.0720413684566205	0.069473633486955	0.0802594249543365	0.199617862698518	0.210193396733223	0.218210276546165	0.232568416211251	0.216589812095648	0.205755366182081	0.19279143221365	0.204809264188426	0.154417116700998	0.21385283246044	0.21060532825851	0.20958585702754
0.164543601860936	0.174258415401765	0.145477375407531	0.163296178981371	0.160565603494526	0.184271219062614	0.165781330071597	0.174963574299606	0.14832218597088	0.184367765102044	0.163256770880955	0.198186869495651	0.167380618169235	0	0.0443286214164512	0.0508740861811566	0.0329327069052241	0.0442728072349944	0.0535688059128997	0.0508457373116216	0.0246572349766003	0.0488277370920193	0.0286941749474766	0.0469101288546442	0.0484293326655686	0.0656381539389376	0.192624497570769	0.182568787779989	0.197954917075398	0.191200232404551	0.180674071835255	0.191980288694009	0.191062944253163	0.181177341149332	0.179826039515751	0.194727335842473	0.188714137466912	0.168659702561261	0.121741768869931	0.121590033920887	0.129459537947637	0.153265406964292	0.131783946207342	0.117554090792878	0.0943490254573515	0.125714881425359	0.125600642886929	0.125388941290617	0.123081500033816	0.122664522160232
0.147587742842916	0.158109749179031	0.124530946600095	0.141195857147336	0.143357004361512	0.167129572232949	0.150554175891278	0.155004728935969	0.127125850299705	0.169885414157069	0.141999450932813	0.186594754759296	0.14973305331346	0.0443286214164512	0	0.0509034999372573	0.0430342218288974	0.0754373952615923	0.0432838748051852	0.046820176754728	0.052751803757107	0.0463681482576837	0.0593174253574826	0.0439412709020554	0.0607192420565498	0.0418132597166736	0.17458025585451	0.168346297288184	0.184090219785409	0.177955071997021	0.164901478288657	0.178780401625078	0.177370294982062	0.165331097278991	0.160113370947043	0.179088216872797	0.173371692833507	0.150290537175782	0.138734158598864	0.137551072343121	0.14433229382096	0.169554548333061	0.14878052597637	0.132094466161319	0.108920565536039	0.141650776779998	0.110358292256162	0.143669068659689	0.138266956822433	0.140499870819949
0.145439034604349	0.159575189093662	0.128578098397818	0.148941049726317	0.151845128138371	0.173333658841352	0.155938745101276	0.162732746393197	0.134848217237261	0.173839477160609	0.145542702955266	0.185783133819199	0.154716159462666	0.0508740861811566	0.0509034999372573	0	0.048991834780551	0.0606846836482487	0.0465179092747231	0.0246564041833629	0.0493630068014809	0.0282744389230595	0.0559576707928071	0.0382262274663876	0.0551483919833441	0.0495174118837173	0.178200600444541	0.168358707738057	0.183145659094648	0.176117059867713	0.165093081132735	0.176653525680122	0.176393845821267	0.16612616563984	0.164656914162998	0.180345189321405	0.173969345603393	0.151628726973761	0.139240204630029	0.136597405197063	0.141343749003688	0.17182994702876	0.147613310258334	0.129938384339336	0.116346498085	0.143331468607717	0.122754992641388	0.143989374484633	0.136091425271624	0.137641578529821
0.155613652706776	0.164653772282917	0.136103889466508	0.153932356236363	0.151240364250159	0.176573791211172	0.156019189388824	0.166904269182267	0.138092355038004	0.177065107373731	0.154344828643896	0.190155275293493	0.159859449798027	0.0329327069052241	0.0430342218288974	0.048991834780551	0	0.0537552483317581	0.0456562249041669	0.0477660283514829	0.0348658212266903	0.0510202859326226	0.0446892016674983	0.0438619790337466	0.0323807824732238	0.0618130622518007	0.184289607489384	0.174668920608542	0.189675487544932	0.182848580933848	0.171829850084447	0.183544664531491	0.18203023298812	0.174309039533145	0.170421083321467	0.187355227544089	0.180349247807627	0.1607283920663	0.133215745829175	0.138295938168574	0.146557633166026	0.164268614884053	0.143965785749997	0.134231523035128	0.112800761276549	0.136697391741362	0.121884662546481	0.141171113874928	0.139263873185529	0.137680983881802
0.165956047401762	0.175806372335457	0.150294399965997	0.165166253050944	0.165981486059834	0.18541039879294	0.17126511833699	0.177963291563854	0.154257393133673	0.186532591464464	0.163970623282247	0.1977433682046	0.169167200145173	0.0442728072349944	0.0754373952615923	0.0606846836482487	0.0537552483317581	0	0.0750231952454076	0.0614674454247231	0.0369426938913633	0.0628014963159015	0.0310262045195971	0.0600533850572818	0.0465351654045409	0.0889209531692861	0.189521352563754	0.176619580412957	0.195089103855087	0.185982847626591	0.175349939786656	0.186387440419804	0.186339214651816	0.180832552032923	0.174238310740023	0.191907347814624	0.185625320669617	0.166946491531046	0.122865982397999	0.128994047568395	0.13493579699524	0.158815490480846	0.134706684300909	0.125595775827623	0.106360855269393	0.128687068795947	0.138628615399315	0.135293787898118	0.125990904847401	0.122454784913717
0.154159018903656	0.15935116957163	0.127904188710347	0.154736849406306	0.14720939574162	0.174998798464773	0.150345633540224	0.165897529402057	0.136936612225866	0.174738073346473	0.152017522641598	0.186563713724708	0.158909268877047	0.0535688059128997	0.0432838748051852	0.0465179092747231	0.0456562249041669	0.0750231952454076	0	0.0429014903126972	0.0512146584595104	0.050374868989469	0.0594977851857587	0.0364381114170802	0.0601696048540642	0.0517178358613722	0.182517853640816	0.172249577008795	0.187529442027719	0.180725325707373	0.170988119025721	0.181320299812737	0.179531265430449	0.17171760393514	0.169577196790397	0.184456538934669	0.179190356390268	0.15848045966207	0.141216280780507	0.140071190644273	0.146345722299063	0.172272241344866	0.149593270244061	0.134184188011151	0.120783376849887	0.145071238616219	0.11850362011619	0.143404009657448	0.139590062761987	0.140724016305738
0.146512956053193	0.156560883230333	0.126723842091376	0.149054621114995	0.147541043025454	0.171567755754896	0.152764865653304	0.161991573399437	0.134261747568773	0.172093139632002	0.1447990145497	0.184789798378859	0.153788283284989	0.0508457373116216	0.046820176754728	0.0246564041833629	0.0477660283514829	0.0614674454247231	0.0429014903126972	0	0.0529205367300418	0.0280089157146185	0.0619129663181508	0.0429301194296356	0.0512043755266414	0.0426234466929681	0.177175233454302	0.166719640179897	0.182289364352849	0.175121713419244	0.163798722348045	0.175867136354852	0.176070517886168	0.165017519071736	0.163043262429544	0.17933060466497	0.172584533807162	0.151861602050516	0.142585586305766	0.140048340421944	0.144890739178547	0.175059971780007	0.150449674193562	0.133326045483269	0.119493777234767	0.146590253891623	0.118917174907247	0.147057093560779	0.13946039496501	0.140975569896848
0.168758351509694	0.179271435801557	0.152028782035232	0.168965628109837	0.166109283295595	0.189993524896101	0.17025194806934	0.180806837949297	0.154942369216279	0.189730421260455	0.168236183841386	0.201219812822654	0.172841352574288	0.0246572349766003	0.052751803757107	0.0493630068014809	0.0348658212266903	0.0369426938913633	0.0512146584595104	0.0529205367300418	0	0.0554492641859998	0.026392874302928	0.0398457686070709	0.042288081777259	0.0640905191773844	0.194057764469741	0.183824270793836	0.199714839918577	0.192242679047335	0.182682994101093	0.192795171595692	0.191739551849478	0.185100857746384	0.18095299799803	0.196412803196569	0.191734352092352	0.171612230195595	0.128101310777886	0.127129096116565	0.133447003608787	0.16086009397821	0.13797666806493	0.12139345365794	0.101336839274061	0.132226753099877	0.134480609290852	0.132502376929108	0.126296038624469	0.12803365837415
0.144954783470236	0.157900843611032	0.12777674824091	0.147132945904059	0.149244435453565	0.169889775725383	0.153767856302268	0.160650764679972	0.133216534091418	0.170449269206723	0.143978525911062	0.182416203520172	0.151352815689564	0.0488277370920193	0.0463681482576837	0.0282744389230595	0.0510202859326226	0.0628014963159015	0.050374868989469	0.0280089157146185	0.0554492641859998	0	0.0599059091679823	0.0476850406395608	0.0588010113150454	0.0535760973692797	0.173943386282655	0.164266780177998	0.179636319593976	0.17245744161755	0.160581421221305	0.173099796583029	0.173223275758776	0.162216251014686	0.160286013014716	0.176397092245149	0.170079627667979	0.149370747920506	0.141747030321456	0.134208025958626	0.137211537568005	0.174509966248372	0.150917562905189	0.126314002716403	0.112589027868368	0.145888111672031	0.118919149875431	0.146114685536563	0.131917564079685	0.139948811559794
0.171777495452389	0.182873678348648	0.152158984324969	0.172256376719673	0.17036706398011	0.194327664089165	0.174272664451183	0.184291802570657	0.155666233653332	0.193906373062072	0.171255140193475	0.205860417339075	0.176958911361278	0.0286941749474766	0.0593174253574826	0.0559576707928071	0.0446892016674983	0.0310262045195971	0.0594977851857587	0.0619129663181508	0.026392874302928	0.0599059091679823	0	0.0525763442937256	0.0530439549717092	0.0764236317577328	0.200552776893217	0.190169161987948	0.205709867595183	0.198232327610163	0.188534981431874	0.198757350128324	0.196765397060436	0.189286403180783	0.187046131223274	0.20251342636813	0.197025395712696	0.175145741342892	0.114204709323305	0.115053758962653	0.121925335319718	0.145912873213858	0.123609119742587	0.113917126899955	0.0938429251707541	0.117684934015245	0.137334582970828	0.12419745963076	0.114949190484306	0.11385257605046
0.154298945032773	0.160749887455381	0.132133374200347	0.151973725741791	0.14912132648807	0.176823566287013	0.152528691314812	0.165058204768069	0.136778629316151	0.177084267114957	0.150450627531353	0.192956683247155	0.159007604929189	0.0469101288546442	0.0439412709020554	0.0382262274663876	0.0438619790337466	0.0600533850572818	0.0364381114170802	0.0429301194296356	0.0398457686070709	0.0476850406395608	0.0525763442937256	0	0.0593447885401382	0.047536711935178	0.182939113291567	0.173803349789873	0.190289289076251	0.182563424826337	0.170378214127403	0.183183620348662	0.182535973319243	0.172170978872453	0.167744754557837	0.185260590175627	0.179608380132527	0.156168751996855	0.131524770258135	0.128034950685738	0.133844850057047	0.164994301236613	0.140875738977468	0.122568224778914	0.105543346800632	0.135255470824825	0.121554263998222	0.136224903396007	0.127293232024338	0.13203725982203
0.165118243052492	0.175843321801176	0.145964900854931	0.164054801225195	0.161932693888	0.185558521000223	0.166074063827272	0.176191075931678	0.149839366074551	0.185160106352362	0.1635661143836	0.19652958850539	0.168633325902249	0.0484293326655686	0.0607192420565498	0.0551483919833441	0.0323807824732238	0.0465351654045409	0.0601696048540642	0.0512043755266414	0.042288081777259	0.0588010113150454	0.0530439549717092	0.0593447885401382	0	0.0656273118075409	0.189355125751915	0.178440042244471	0.194523851987935	0.186906581114632	0.177113603248496	0.18688454816196	0.18698756026706	0.178680343569602	0.175801694141533	0.191656503350633	0.185833737811695	0.167315752478113	0.149777649122911	0.153805641570803	0.159482801991845	0.182938125329569	0.159119764904148	0.148245311409929	0.127894963419848	0.153879944519048	0.129748035453754	0.158065341904606	0.15369525496992	0.150183815181637
0.144903627083592	0.152295680391287	0.12013951442196	0.142679821707908	0.142189776457352	0.169982517641806	0.145432254601751	0.157028551858414	0.127669098117682	0.170136437999434	0.141199217006326	0.184601934554448	0.151861122335225	0.0656381539389376	0.0418132597166736	0.0495174118837173	0.0618130622518007	0.0889209531692861	0.0517178358613722	0.0426234466929681	0.0640905191773844	0.0535760973692797	0.0764236317577328	0.047536711935178	0.0656273118075409	0	0.177116959757727	0.166575100329097	0.182224952061834	0.175371937934491	0.163912451775166	0.17578741911433	0.175849569272197	0.165100379644562	0.162871946053069	0.179085323424715	0.171766711125236	0.151377530938319	0.14900584513562	0.147204884084307	0.152514328062425	0.181213544188892	0.157823524254546	0.141344219731696	0.121886493395941	0.152837463682677	0.109334938823329	0.154148906870655	0.147479927825437	0.14910892726233
0.0826934457173088	0.0731099182568075	0.123123822289664	0.0898237860484212	0.0728201360649087	0.0526562114223576	0.0822200578311892	0.077465981527504	0.112560403200131	0.0598185709982895	0.0870338018385358	0.0682531270390041	0.0639380050531356	0.192624497570769	0.17458025585451	0.178200600444541	0.184289607489384	0.189521352563754	0.182517853640816	0.177175233454302	0.194057764469741	0.173943386282655	0.200552776893217	0.182939113291567	0.189355125751915	0.177116959757727	0	0.0516652609837775	0.0248446108842121	0.052459929692195	0.0405294070387236	0.0539064689193642	0.0330758392318572	0.033607681581686	0.0352995022510877	0.0315004579996858	0.0303244542601847	0.06849522470936	0.212240654788944	0.223002678768663	0.229142874587243	0.24852809076655	0.229060917899286	0.217173059871933	0.209325496370694	0.219883321112291	0.170542012109776	0.225804036993086	0.221263685377879	0.219921942799868
0.0809164180204218	0.0878648510726558	0.124657758124577	0.0975619359483299	0.078113493854229	0.0844554984882188	0.0832509275761545	0.0918463203174649	0.110282077892094	0.0877995786554764	0.100868094508388	0.0953522986129742	0.0792612439765304	0.182568787779989	0.168346297288184	0.168358707738057	0.174668920608542	0.176619580412957	0.172249577008795	0.166719640179897	0.183824270793836	0.164266780177998	0.190169161987948	0.173803349789873	0.178440042244471	0.166575100329097	0.0516652609837775	0	0.0606017543459413	0.0418132623371813	0.0375762675817006	0.0444061215064709	0.0527075315720026	0.0442179853557716	0.0430162858076035	0.0448073706419901	0.0464130036730096	0.0671054090461788	0.204110066847666	0.214838378917625	0.220216847554373	0.243110338379491	0.220501318669222	0.209016985027353	0.200421913560704	0.213249967917249	0.162802594270202	0.216461655790526	0.210902345807997	0.209111384776995
0.0907779325545911	0.0818351898867881	0.132425131868392	0.104659217381129	0.0838583711655097	0.0632255942928515	0.0906807668115406	0.0891093369917707	0.122247272762603	0.0695754052116102	0.0952592634357048	0.0693661906063717	0.0761133641389634	0.197954917075398	0.184090219785409	0.183145659094648	0.189675487544932	0.195089103855087	0.187529442027719	0.182289364352849	0.199714839918577	0.179636319593976	0.205709867595183	0.190289289076251	0.194523851987935	0.182224952061834	0.0248446108842121	0.0606017543459413	0	0.0540247282838123	0.0462569557460057	0.0546307574774937	0.0340907242831874	0.0378307370742764	0.0448630992728387	0.0313868818449043	0.0308284469368849	0.068351712134165	0.218457529976781	0.229654033073019	0.235254390906097	0.25294760121048	0.23477655411486	0.223523361516824	0.215403739153792	0.22483303225349	0.176146263588096	0.23257136717776	0.228000588125997	0.225956042188834
0.0901009969541518	0.101936131232826	0.130080465989086	0.105732275422031	0.0848828198940324	0.0853150006224118	0.101707822116225	0.0953758002963835	0.119798761582909	0.092117509400707	0.0960268054628513	0.0897950249123221	0.0923967859499677	0.191200232404551	0.177955071997021	0.176117059867713	0.182848580933848	0.185982847626591	0.180725325707373	0.175121713419244	0.192242679047335	0.17245744161755	0.198232327610163	0.182563424826337	0.186906581114632	0.175371937934491	0.052459929692195	0.0418132623371813	0.0540247282838123	0	0.0571159173892525	0.00714042778388819	0.0573604139211276	0.0384879481365575	0.0492718328295968	0.0499218257467956	0.050856971435152	0.0621429938472603	0.21283790170007	0.225669043149328	0.230725922325568	0.248287774870117	0.230748799296189	0.219723028905283	0.211828508485969	0.219694833396115	0.172726860081207	0.227334335107833	0.222180949693736	0.21983876690652
0.0743657719814758	0.0701720725107769	0.11507516843289	0.0902043253059589	0.0739622520150821	0.0684322609583927	0.0728537215579035	0.0854229896852085	0.102457789199605	0.0736700520264231	0.0911715931870917	0.0815015633668515	0.0623965092504119	0.180674071835255	0.164901478288657	0.165093081132735	0.171829850084447	0.175349939786656	0.170988119025721	0.163798722348045	0.182682994101093	0.160581421221305	0.188534981431874	0.170378214127403	0.177113603248496	0.163912451775166	0.0405294070387236	0.0375762675817006	0.0462569557460057	0.0571159173892525	0	0.0592963376948197	0.0409504397426125	0.0430423520309961	0.0390774702378931	0.0422610352973874	0.0345392303835658	0.0648836811663863	0.203110344182691	0.21612987098553	0.221900920662609	0.240976242357594	0.221042761044789	0.211241157422825	0.202192634232705	0.211347885615551	0.162548228827826	0.217700296335828	0.213511484054226	0.211164366087462
0.0931240386975619	0.103270011724967	0.133002450265731	0.10827568485128	0.0880369171136295	0.0869309926982028	0.104521762114932	0.0980778958458308	0.122723172070077	0.0940840335871202	0.099013339578085	0.0918295763508979	0.0955708798079657	0.191980288694009	0.178780401625078	0.176653525680122	0.183544664531491	0.186387440419804	0.181320299812737	0.175867136354852	0.192795171595692	0.173099796583029	0.198757350128324	0.183183620348662	0.18688454816196	0.17578741911433	0.0539064689193642	0.0444061215064709	0.0546307574774937	0.00714042778388819	0.0592963376948197	0	0.058924319252903	0.0407753627569586	0.05116437599639	0.0505409557710453	0.0517887647690777	0.065448061784802	0.213497447616531	0.226452215964898	0.231523526319646	0.249198155417995	0.231439744014883	0.220552006274261	0.212701167147899	0.220490555874983	0.173336684740768	0.228056221419786	0.222907979326799	0.220567394011263
0.0880299569028742	0.0811634819881629	0.130989380155744	0.0994441867598441	0.0829496430638626	0.0549694834269494	0.0892453859975868	0.0832674077415613	0.120599534913734	0.0596487001573184	0.093171630476439	0.0616750704846584	0.0678593315332213	0.191062944253163	0.177370294982062	0.176393845821267	0.18203023298812	0.186339214651816	0.179531265430449	0.176070517886168	0.191739551849478	0.173223275758776	0.196765397060436	0.182535973319243	0.18698756026706	0.175849569272197	0.0330758392318572	0.0527075315720026	0.0340907242831874	0.0573604139211276	0.0409504397426125	0.058924319252903	0	0.0424537867901289	0.0339412470495276	0.0275793335535592	0.0314870905069286	0.0633157321906761	0.215787874798867	0.22693057693315	0.233219244670949	0.25399736788871	0.233174186714695	0.221204357309227	0.21354071621763	0.224552897009297	0.17543676782974	0.228665759476818	0.222782281259313	0.221676294368371
0.0755361744023453	0.079514507686388	0.113607095202234	0.0909958095069795	0.0690863176832214	0.0644246515961819	0.0812735888283557	0.0797592613972682	0.105277227166118	0.069292089886553	0.082190597060466	0.0775824887441229	0.0710456144268245	0.181177341149332	0.165331097278991	0.16612616563984	0.174309039533145	0.180832552032923	0.17171760393514	0.165017519071736	0.185100857746384	0.162216251014686	0.189286403180783	0.172170978872453	0.178680343569602	0.165100379644562	0.033607681581686	0.0442179853557716	0.0378307370742764	0.0384879481365575	0.0430423520309961	0.0407753627569586	0.0424537867901289	0	0.0295700958145901	0.0397877519207321	0.0363351840975474	0.0447552539882944	0.208045814251341	0.219505002430625	0.224994358185681	0.240888961045699	0.224891711368147	0.214046985069739	0.205175865105607	0.214079165312972	0.16613734193652	0.222171977686798	0.217800154295484	0.215767553585225
0.0779334203055119	0.0741917338931518	0.112238880664234	0.0819626654873495	0.0676137216572747	0.0617054160612418	0.0797929095755166	0.068331740359144	0.100894421956426	0.0700588062711496	0.0776920968641448	0.0774195098838732	0.0684596468490473	0.179826039515751	0.160113370947043	0.164656914162998	0.170421083321467	0.174238310740023	0.169577196790397	0.163043262429544	0.18095299799803	0.160286013014716	0.187046131223274	0.167744754557837	0.175801694141533	0.162871946053069	0.0352995022510877	0.0430162858076035	0.0448630992728387	0.0492718328295968	0.0390774702378931	0.05116437599639	0.0339412470495276	0.0295700958145901	0	0.0382509727757074	0.035827830991881	0.0488488438932757	0.205774820749342	0.217925765927716	0.22335394662965	0.243952045646819	0.222656535405344	0.212367051503221	0.20451483401035	0.214328545351405	0.164836635331742	0.219056909182103	0.214842447871511	0.212996137362403
0.0914173129460378	0.0861938263345308	0.134454471453588	0.102889490216709	0.085012192765419	0.0599559808053961	0.0914964697254353	0.0897787254174784	0.123221682874932	0.0672400034883752	0.0959427504560049	0.0704544625803499	0.0720413684566205	0.194727335842473	0.179088216872797	0.180345189321405	0.187355227544089	0.191907347814624	0.184456538934669	0.17933060466497	0.196412803196569	0.176397092245149	0.20251342636813	0.185260590175627	0.191656503350633	0.179085323424715	0.0315004579996858	0.0448073706419901	0.0313868818449043	0.0499218257467956	0.0422610352973874	0.0505409557710453	0.0275793335535592	0.0397877519207321	0.0382509727757074	0	0.0234348427055684	0.0679454603193511	0.220396466428279	0.22798825249404	0.234023978363421	0.25685589604911	0.234653758657653	0.222000255963938	0.213873134180224	0.228125694772297	0.177048577090764	0.230910214174888	0.226230031227489	0.224685113099707
0.0836639882532677	0.080825528936673	0.128161176488672	0.0970258086242032	0.0772749229335247	0.0605340527612927	0.0844467017438301	0.0858510764709372	0.114808995389081	0.0676861010700901	0.0895628063843344	0.0675723656867094	0.069473633486955	0.188714137466912	0.173371692833507	0.173969345603393	0.180349247807627	0.185625320669617	0.179190356390268	0.172584533807162	0.191734352092352	0.170079627667979	0.197025395712696	0.179608380132527	0.185833737811695	0.171766711125236	0.0303244542601847	0.0464130036730096	0.0308284469368849	0.050856971435152	0.0345392303835658	0.0517887647690777	0.0314870905069286	0.0363351840975474	0.035827830991881	0.0234348427055684	0	0.06304559846305	0.214646193003154	0.225011741115825	0.231023585928448	0.251417029993934	0.229542481705316	0.219886282484354	0.210411607828351	0.223031822991401	0.170223753482528	0.228011389991711	0.224367844494713	0.22197433733969
0.0703406605653044	0.0938986244470357	0.09531979351279	0.0834375811196579	0.0717883229173415	0.0792425521262956	0.0875887228232938	0.0826366914707755	0.0837564374822427	0.0870781328097021	0.0655576551258444	0.0934789241352561	0.0802594249543365	0.168659702561261	0.150290537175782	0.151628726973761	0.1607283920663	0.166946491531046	0.15848045966207	0.151861602050516	0.171612230195595	0.149370747920506	0.175145741342892	0.156168751996855	0.167315752478113	0.151377530938319	0.06849522470936	0.0671054090461788	0.068351712134165	0.0621429938472603	0.0648836811663863	0.065448061784802	0.0633157321906761	0.0447552539882944	0.0488488438932757	0.0679454603193511	0.06304559846305	0	0.201341033108445	0.213570582043525	0.220068456642969	0.235181974300671	0.219438125040174	0.20863847534837	0.199253635041357	0.207334817344458	0.160387988151691	0.21508790482352	0.211663632803602	0.209961287189957
0.197577399315503	0.205151138811589	0.180036017121365	0.193838669081167	0.195070501006252	0.212987897120792	0.19878990658816	0.206690206765172	0.184951569489243	0.214339441473504	0.196133636930103	0.225279301232768	0.199617862698518	0.121741768869931	0.138734158598864	0.139240204630029	0.133215745829175	0.122865982397999	0.141216280780507	0.142585586305766	0.128101310777886	0.141747030321456	0.114204709323305	0.131524770258135	0.149777649122911	0.14900584513562	0.212240654788944	0.204110066847666	0.218457529976781	0.21283790170007	0.203110344182691	0.213497447616531	0.215787874798867	0.208045814251341	0.205774820749342	0.220396466428279	0.214646193003154	0.201341033108445	0	0.0564692804218496	0.0532561753543793	0.0719974915735009	0.0586834886930422	0.0762427668184255	0.0609452002752059	0.046070553811699	0.111362815583202	0.0624617427114431	0.0684046984943215	0.0535064950848012
0.207772371696158	0.215091358077839	0.190093368056522	0.205949816225895	0.204583335057912	0.222208228849472	0.207582697605102	0.216137062777721	0.195443615296828	0.222950433780215	0.207146933212719	0.23387988384726	0.210193396733223	0.121590033920887	0.137551072343121	0.136597405197063	0.138295938168574	0.128994047568395	0.140071190644273	0.140048340421944	0.127129096116565	0.134208025958626	0.115053758962653	0.128034950685738	0.153805641570803	0.147204884084307	0.223002678768663	0.214838378917625	0.229654033073019	0.225669043149328	0.21612987098553	0.226452215964898	0.22693057693315	0.219505002430625	0.217925765927716	0.22798825249404	0.225011741115825	0.213570582043525	0.0564692804218496	0	0.0247826645919412	0.0565887951370652	0.0560001623145534	0.0270384685605309	0.0593193176106978	0.0641904790655263	0.142804957155073	0.0247423643377739	0.0621778473736258	0.0440740234738405
0.214603012136884	0.223406808420066	0.198045630768003	0.212730637105817	0.212590028815327	0.230080697974797	0.215764490286281	0.223716367423037	0.20392949272522	0.230457633525097	0.21401310638951	0.240668904396394	0.218210276546165	0.129459537947637	0.14433229382096	0.141343749003688	0.146557633166026	0.13493579699524	0.146345722299063	0.144890739178547	0.133447003608787	0.137211537568005	0.121925335319718	0.133844850057047	0.159482801991845	0.152514328062425	0.229142874587243	0.220216847554373	0.235254390906097	0.230725922325568	0.221900920662609	0.231523526319646	0.233219244670949	0.224994358185681	0.22335394662965	0.234023978363421	0.231023585928448	0.220068456642969	0.0532561753543793	0.0247826645919412	0	0.0496430959680602	0.0463190595172352	0.0418799332896916	0.0584009411583719	0.0552718309618678	0.14720235145995	0.037266283894011	0.0471015241017767	0.0366752837927359
0.231018646980799	0.23815783209891	0.212579891414593	0.231231253534949	0.229007592461376	0.244891372041856	0.231764261411557	0.243472801930118	0.218125117748035	0.246449267285487	0.232443490018355	0.255560332289602	0.232568416211251	0.153265406964292	0.169554548333061	0.17182994702876	0.164268614884053	0.158815490480846	0.172272241344866	0.175059971780007	0.16086009397821	0.174509966248372	0.145912873213858	0.164994301236613	0.182938125329569	0.181213544188892	0.24852809076655	0.243110338379491	0.25294760121048	0.248287774870117	0.240976242357594	0.249198155417995	0.25399736788871	0.240888961045699	0.243952045646819	0.25685589604911	0.251417029993934	0.235181974300671	0.0719974915735009	0.0565887951370652	0.0496430959680602	0	0.0439050552341305	0.0764414977564844	0.100512881928279	0.0580270972128797	0.169063266721552	0.0499323260600675	0.0640691839761514	0.0663421037385687
0.213786087441194	0.221429465161191	0.196333712997043	0.209937604237715	0.211046915013548	0.228627586105139	0.214771803715582	0.221216571257516	0.201428919473503	0.229604317900369	0.21231852845245	0.240848761630198	0.216589812095648	0.131783946207342	0.14878052597637	0.147613310258334	0.143965785749997	0.134706684300909	0.149593270244061	0.150449674193562	0.13797666806493	0.150917562905189	0.123609119742587	0.140875738977468	0.159119764904148	0.157823524254546	0.229060917899286	0.220501318669222	0.23477655411486	0.230748799296189	0.221042761044789	0.231439744014883	0.233174186714695	0.224891711368147	0.222656535405344	0.234653758657653	0.229542481705316	0.219438125040174	0.0586834886930422	0.0560001623145534	0.0463190595172352	0.0439050552341305	0	0.0618094479609458	0.075092021874195	0.0298652571234898	0.133458812497455	0.0632721465983678	0.0333573585925726	0.0383772379640812
0.202887772864132	0.210901841856758	0.185838989926378	0.20110995263711	0.200149330054217	0.217535810140878	0.20345424855671	0.211503913963189	0.191428971151845	0.218366749402823	0.202394182832162	0.228521617938224	0.205755366182081	0.117554090792878	0.132094466161319	0.129938384339336	0.134231523035128	0.125595775827623	0.134184188011151	0.133326045483269	0.12139345365794	0.126314002716403	0.113917126899955	0.122568224778914	0.148245311409929	0.141344219731696	0.217173059871933	0.209016985027353	0.223523361516824	0.219723028905283	0.211241157422825	0.220552006274261	0.221204357309227	0.214046985069739	0.212367051503221	0.222000255963938	0.219886282484354	0.20863847534837	0.0762427668184255	0.0270384685605309	0.0418799332896916	0.0764414977564844	0.0618094479609458	0	0.0636735745744479	0.0676834850582514	0.134922169918004	0.0390384375474238	0.0566380470647299	0.0535244696576129
0.191587138853515	0.199710259608646	0.174665230775984	0.188203035467199	0.188026154010883	0.207158767983675	0.193371170627109	0.199275417264621	0.179387196278908	0.207070586804538	0.190371500327551	0.220353262146375	0.19279143221365	0.0943490254573515	0.108920565536039	0.116346498085	0.112800761276549	0.106360855269393	0.120783376849887	0.119493777234767	0.101336839274061	0.112589027868368	0.0938429251707541	0.105543346800632	0.127894963419848	0.121886493395941	0.209325496370694	0.200421913560704	0.215403739153792	0.211828508485969	0.202192634232705	0.212701167147899	0.21354071621763	0.205175865105607	0.20451483401035	0.213873134180224	0.210411607828351	0.199253635041357	0.0609452002752059	0.0593193176106978	0.0584009411583719	0.100512881928279	0.075092021874195	0.0636735745744479	0	0.0708146718994814	0.112668741015935	0.0715980184803935	0.0647981916392859	0.0620021518489706
0.203535996246534	0.210735928574235	0.185487363805709	0.201758479330939	0.200760412156513	0.218241609602132	0.204368294162089	0.214105235844273	0.189441408860199	0.220086722897391	0.203224741047445	0.230640474366933	0.204809264188426	0.125714881425359	0.141650776779998	0.143331468607717	0.136697391741362	0.128687068795947	0.145071238616219	0.146590253891623	0.132226753099877	0.145888111672031	0.117684934015245	0.135255470824825	0.153879944519048	0.152837463682677	0.219883321112291	0.213249967917249	0.22483303225349	0.219694833396115	0.211347885615551	0.220490555874983	0.224552897009297	0.214079165312972	0.214328545351405	0.228125694772297	0.223031822991401	0.207334817344458	0.046070553811699	0.0641904790655263	0.0552718309618678	0.0580270972128797	0.0298652571234898	0.0676834850582514	0.0708146718994814	0	0.122739213429193	0.0666890806124207	0.0411911910157339	0.040739500848665
0.153662555294659	0.161309988390388	0.135817204018047	0.14808106370507	0.149906654293281	0.169110668641991	0.155535932189276	0.160594388543508	0.13965513494873	0.169650931051296	0.151226200764673	0.183431613303392	0.154417116700998	0.125600642886929	0.110358292256162	0.122754992641388	0.121884662546481	0.138628615399315	0.11850362011619	0.118917174907247	0.134480609290852	0.118919149875431	0.137334582970828	0.121554263998222	0.129748035453754	0.109334938823329	0.170542012109776	0.162802594270202	0.176146263588096	0.172726860081207	0.162548228827826	0.173336684740768	0.17543676782974	0.16613734193652	0.164836635331742	0.177048577090764	0.170223753482528	0.160387988151691	0.111362815583202	0.142804957155073	0.14720235145995	0.169063266721552	0.133458812497455	0.134922169918004	0.112668741015935	0.122739213429193	0	0.14366828662685	0.140572210656766	0.128110077879438
0.212425089227267	0.217518496503307	0.193876039025757	0.209958988650587	0.208167945308329	0.225041662027265	0.211303403774714	0.219933835186247	0.198108586421166	0.226761047142635	0.211870715036556	0.236390122797705	0.21385283246044	0.125388941290617	0.143669068659689	0.143989374484633	0.141171113874928	0.135293787898118	0.143404009657448	0.147057093560779	0.132502376929108	0.146114685536563	0.12419745963076	0.136224903396007	0.158065341904606	0.154148906870655	0.225804036993086	0.216461655790526	0.23257136717776	0.227334335107833	0.217700296335828	0.228056221419786	0.228665759476818	0.222171977686798	0.219056909182103	0.230910214174888	0.228011389991711	0.21508790482352	0.0624617427114431	0.0247423643377739	0.037266283894011	0.0499323260600675	0.0632721465983678	0.0390384375474238	0.0715980184803935	0.0666890806124207	0.14366828662685	0	0.0761345591014691	0.047340608727315
0.208242370688559	0.215417973753333	0.191710968023793	0.207114882315113	0.205549117407682	0.222451164141327	0.208253542170961	0.216665122193904	0.197443698830674	0.223435142139463	0.208140336499509	0.232968829449513	0.21060532825851	0.123081500033816	0.138266956822433	0.136091425271624	0.139263873185529	0.125990904847401	0.139590062761987	0.13946039496501	0.126296038624469	0.131917564079685	0.114949190484306	0.127293232024338	0.15369525496992	0.147479927825437	0.221263685377879	0.210902345807997	0.228000588125997	0.222180949693736	0.213511484054226	0.222907979326799	0.222782281259313	0.217800154295484	0.214842447871511	0.226230031227489	0.224367844494713	0.211663632803602	0.0684046984943215	0.0621778473736258	0.0471015241017767	0.0640691839761514	0.0333573585925726	0.0566380470647299	0.0647981916392859	0.0411911910157339	0.140572210656766	0.0761345591014691	0	0.049940192596738
0.206267784197331	0.214365428962282	0.18977599990373	0.203979871866658	0.204243304931216	0.221671847860401	0.207075812860233	0.214953359437717	0.195253205704688	0.221900690425171	0.206012147822383	0.232100545367285	0.20958585702754	0.122664522160232	0.140499870819949	0.137641578529821	0.137680983881802	0.122454784913717	0.140724016305738	0.140975569896848	0.12803365837415	0.139948811559794	0.11385257605046	0.13203725982203	0.150183815181637	0.14910892726233	0.219921942799868	0.209111384776995	0.225956042188834	0.21983876690652	0.211164366087462	0.220567394011263	0.221676294368371	0.215767553585225	0.212996137362403	0.224685113099707	0.22197433733969	0.209961287189957	0.0535064950848012	0.0440740234738405	0.0366752837927359	0.0663421037385687	0.0383772379640812	0.0535244696576129	0.0620021518489706	0.040739500848665	0.128110077879438	0.047340608727315	0.049940192596738	0
0.121870064319815	0.138315950762508	0.107412715547841	0.128378784117643	0.123750216809207	0.151642967390716	0.129880081810823	0.141027119573577	0.109417080063513	0.148839591576365	0.121231966142396	0.171576870685781	0.137612108523875	0.13853778398595	0.118817358800506	0.12600476640319	0.131938506169041	0.15811123730923	0.128709774715691	0.131601597123669	0.141342525330252	0.130577111844171	0.144239245367404	0.129334029839525	0.140511942257346	0.111200169289962	0.164322089280205	0.162488998158365	0.174306739837671	0.168127227912082	0.15664108884142	0.169391892025252	0.170241451873892	0.156301461955095	0.154776258173363	0.174804093013046	0.167702089203263	0.138978427086321	0.167538348208727	0.174755949054341	0.181917374914346	0.198225061427529	0.180203168700927	0.170173325222773	0.160852097616087	0.1715515679403	0.135097799539944	0.178414952528786	0.175029737395217	0.173067787545298
0.102481221015632	0.118894851006095	0.0948774926552042	0.11212729546048	0.107990415972053	0.134493997461313	0.113839144523011	0.125752358226504	0.0978283751024246	0.130395811988457	0.106745597798678	0.1565455552531	0.120202328853199	0.138367263966118	0.120074323364425	0.128535597147576	0.131038312184107	0.158831103069109	0.126685272262134	0.130122651643264	0.144497319621255	0.132209890176168	0.144306090735808	0.129643739107991	0.148838901789329	0.117564483283763	0.148756069548171	0.146731123018375	0.1593528268914	0.157160579741725	0.140908960913405	0.159566785792193	0.154517446408845	0.14248402905792	0.14065176008648	0.158464517008305	0.15155410464587	0.127377512708386	0.158765735690363	0.167181709581105	0.174543482270082	0.192263436456444	0.172667943596588	0.162685360445101	0.158062235599757	0.164585012076029	0.133300582541471	0.170519564680826	0.167588112274697	0.165944927177673
0.129597243123782	0.143223493830366	0.104223676575511	0.11963814509755	0.136577526653431	0.154993580110022	0.143897378222004	0.133527771011069	0.103117239751252	0.159440041945376	0.117577853154057	0.177117219978297	0.138770601811088	0.129722118997955	0.105431683157532	0.108085170934171	0.119090893569642	0.129035416374495	0.117463753573934	0.10808866218818	0.134355491528061	0.107536636135014	0.13554915041677	0.113869743647197	0.127015629397752	0.104034139320472	0.162745723091787	0.155915101461149	0.173140559688021	0.165010791133704	0.150451879405339	0.166252627815269	0.166726302657289	0.156582644258084	0.147814162567062	0.170461668837579	0.161952411073084	0.1379178149674	0.163048984377922	0.173485314760403	0.178233041541476	0.198594044065571	0.176149298870085	0.16741077161245	0.154569071528377	0.167496489644408	0.114475879412723	0.174717217481478	0.170592347963093	0.167214888392392
0.140172797030502	0.148649592706116	0.114338931426148	0.135778272470751	0.144731129673326	0.169154692269258	0.146536700061407	0.154472837992344	0.121447791738615	0.169798221229392	0.136040113729523	0.184759715458966	0.152911243875736	0.112418946319161	0.0996338223314681	0.0955470678329394	0.102737527815699	0.123543457857604	0.0965420098741951	0.0947429669785401	0.117770751126344	0.0997971159155246	0.118048810173063	0.0985567756012142	0.115117929740772	0.0946098871030226	0.179373446479496	0.171937154671937	0.182871260843029	0.176317879498245	0.166599285681952	0.177451723571015	0.179863898201253	0.168450014163146	0.170394598527973	0.186384188870747	0.177096736632253	0.154691742554837	0.142732446061326	0.151135116814679	0.155687532826165	0.171804181225059	0.154018480237639	0.144399892085965	0.132409564197017	0.144700683843461	0.112752293392683	0.154048803018611	0.149814402902176	0.146719508023634
0.14729218289658	0.161870041095792	0.126907457251919	0.144554887996406	0.155182810986997	0.176895684116551	0.160304484457498	0.157057597946477	0.126667969140502	0.177539945376369	0.138769971404083	0.194394092843805	0.160285925957907	0.106668908475806	0.100152175297473	0.0897212092464131	0.099097567607387	0.118571044159225	0.0998333418873463	0.0954582946375216	0.109475255004486	0.0973532499851361	0.111258685251121	0.092535972149057	0.104935434051525	0.100438977293164	0.18299146855841	0.17420427405669	0.190527502623358	0.182545612717007	0.169399657120548	0.183666175099498	0.184427431665671	0.173583116658785	0.170316451034013	0.188861072688962	0.180946034554279	0.157375667283831	0.131029829969696	0.141142196222397	0.145870629859366	0.16604143951719	0.144109571178904	0.135155721251515	0.127206061063049	0.135757242608089	0.130436459776158	0.14308964054476	0.138365484253969	0.134968647045336
0.133822330054534	0.14574641090307	0.113899320112862	0.127238767147783	0.143720852505106	0.160956557401224	0.147783259157712	0.140321093834996	0.11712090261607	0.165094515943861	0.123566122780699	0.179638191836371	0.140008133184631	0.116092096905452	0.0946972655468756	0.092839157214506	0.109515996720315	0.117790886317978	0.103464576503871	0.0967845938386946	0.121352631951651	0.0951527946207644	0.121795681145143	0.101683803741307	0.115136666954803	0.0986057142651713	0.165155789024956	0.156677434261383	0.174324739669653	0.168320223678814	0.153714550274819	0.169671711337813	0.167720900363653	0.156545428173905	0.151913049447786	0.169451924509303	0.163360935336314	0.140856844718479	0.149737768998623	0.156484641856349	0.161419201732799	0.182157393398108	0.160993896198472	0.150311211238095	0.138760704274418	0.152221707133999	0.117165143057175	0.156749274712515	0.154245104263487	0.151684281899577
0.132323960621	0.147366126782958	0.111233363028392	0.128425654569439	0.14308556911851	0.1615445234808	0.148675307113509	0.140654304003042	0.11150288293718	0.162090776017916	0.122733683922256	0.177316896937535	0.145371716804117	0.119373015744491	0.0997392403435588	0.101207078563196	0.112126817247222	0.129326116162871	0.108861577560104	0.104222370696216	0.125802743257761	0.102098400845494	0.123570811702472	0.109664797801762	0.125019697782188	0.0958614023657986	0.168405376887641	0.157319653100052	0.1740686604141	0.168143448363489	0.155608707631157	0.169377627503552	0.168479889763408	0.159562455718501	0.156703960508887	0.171571531315198	0.164353933778943	0.143876451511361	0.156600257031803	0.163192996669858	0.16799005900895	0.190252435539326	0.166839617661203	0.157287015685513	0.144959617548018	0.160899245694329	0.114051988216917	0.16529025967976	0.16175439036829	0.158351360768138
0.136017445740412	0.151229766983789	0.115605687509745	0.134943017913849	0.143703341146901	0.165098954306805	0.148787437836822	0.147536958557584	0.114978819541379	0.166402286590759	0.130646966143437	0.182969103833627	0.148146805343095	0.124091320083506	0.105835228087264	0.106198270558942	0.115481891446998	0.126832429589363	0.111757568874684	0.10688603822068	0.129448177132272	0.106696965984165	0.130344314876755	0.109837977330557	0.122193726781502	0.107680505810616	0.175160655890954	0.166357991238315	0.181085106991797	0.171330449652718	0.160345045267022	0.172526839986218	0.176100150616216	0.163812854131869	0.163686069586034	0.182409137163337	0.173091244939404	0.147235977446123	0.158295677956771	0.169393764371602	0.173890354794373	0.190516130345228	0.1725166002435	0.163265975830786	0.150601701541957	0.161536594323028	0.126894922711071	0.170953170509803	0.165375738435843	0.162651095394309
0.141381180410772	0.155292188550445	0.116702758023629	0.139339770670327	0.150583500997816	0.172330721644463	0.154058421875764	0.152228014169301	0.125627802926976	0.172619164364018	0.132136808275911	0.18840254743082	0.153861046292886	0.135462849296927	0.116614452331784	0.112355370024702	0.126869507891625	0.146327292910553	0.122609306448383	0.11968661344111	0.136644593279723	0.117868947923833	0.138428057635125	0.121002375884127	0.129377743070087	0.100881378121497	0.178874067415745	0.170535423398442	0.185612430801774	0.178593610376851	0.164733221385404	0.179613782556883	0.179767876807529	0.16794388092584	0.167088736910315	0.18503860723324	0.176590724863659	0.152849434881769	0.169695299574843	0.179402313090297	0.183729938221638	0.204255571182444	0.182252452208542	0.173061655115805	0.162087558399115	0.174071600707043	0.12868788214002	0.181801111950234	0.177263606896654	0.174177878632907
0.131065201215323	0.144191363701856	0.0984019585128844	0.11823782487698	0.136968909900354	0.156268322371184	0.143828698682666	0.132444513908339	0.0995123958656017	0.161139940476084	0.114021648411586	0.178024763755262	0.14031856454708	0.131328912442914	0.10737071242087	0.110783426214108	0.120865227632249	0.132190760409546	0.11870253121544	0.110429346604981	0.136050513637704	0.109867328802852	0.136999769969153	0.114951108180662	0.129143726886372	0.105310389076452	0.167991734988819	0.16302651415967	0.176623969509303	0.168053421591755	0.156473405235127	0.169535828135316	0.173548681230337	0.157783284117969	0.15403723585296	0.17714000083562	0.16840189386181	0.14035363066942	0.166602169629565	0.176713284649867	0.181430791255506	0.196409535468589	0.179625968644245	0.170546033648018	0.158018936427113	0.168742534379122	0.121323317631399	0.178361456631766	0.175024738711904	0.171791985720433
0.13624250799212	0.150335305515103	0.107016735135678	0.129726032483978	0.141448634159454	0.1606535651976	0.148624298916555	0.140352485572021	0.106235915952716	0.165940641740883	0.121187840167782	0.183321927992619	0.145752904773794	0.12865735483175	0.104922774982355	0.108087051167783	0.117795540803711	0.128493429142181	0.11607013466933	0.107329773219014	0.13260965779699	0.107702741180716	0.133545980127551	0.112738310560632	0.125621627168276	0.108251215336501	0.171960617701355	0.165600522029152	0.179959404915072	0.171252892423275	0.158507748576548	0.172527260637079	0.17607486666377	0.162566624846315	0.157047855766106	0.180861891085461	0.172502785222867	0.142591089428462	0.161742376304349	0.172798794219863	0.177439152456055	0.194848419454552	0.176013211020345	0.166598200980695	0.155467162836244	0.165154690503133	0.12663372009282	0.174606352141494	0.169079012528724	0.166568400603734
0.14132753291129	0.15454760013131	0.117092647759828	0.132514175945172	0.146349971979653	0.167007272249593	0.156402080071998	0.147735296166484	0.118138929116294	0.171695355437951	0.128457253978749	0.186158056460539	0.149066119262862	0.0934752726499329	0.102854711256765	0.0859547294964028	0.0965484818059619	0.0935187562381296	0.102512721333925	0.0913480073828787	0.0982615234837388	0.0930739333920636	0.0984918246809075	0.0868435727468887	0.109392201294282	0.109106826767978	0.172522723248918	0.167384906901758	0.182710465473304	0.175678958377027	0.161610462022951	0.176718165778192	0.177784037617645	0.165284891474841	0.159223934192657	0.180629506527049	0.171906072847408	0.146524411256237	0.130827066319852	0.140191248661601	0.144757598243547	0.163593046027727	0.142429184587528	0.133769730359468	0.121685015076095	0.134860364390437	0.131443531744931	0.142070436438447	0.138726012125992	0.135540289796872
0.130340065571186	0.144558742838065	0.111626248905872	0.128808784800298	0.14242705466316	0.160439645022273	0.146466938319018	0.14063496984627	0.111842352043353	0.162271492616051	0.122082462936499	0.176762049181799	0.141344354285276	0.128595448784288	0.108565961953068	0.104899057682105	0.118848514316477	0.126654984971814	0.116386947976788	0.105385076825416	0.133039029763931	0.104995837255575	0.134529119983061	0.114366349809432	0.125895522025277	0.104131877661342	0.165829407454894	0.156620961565994	0.173630331494689	0.165737807790089	0.151197125911668	0.166769463855903	0.166363200436654	0.15753311327947	0.153012329765497	0.170910026333755	0.161751221487331	0.139317742287692	0.164940953410607	0.173775972440263	0.178408980167123	0.199721712698333	0.177100712369413	0.167418476626757	0.155931560042245	0.169519420901182	0.119806012078034	0.175682692376102	0.171409445347556	0.168467095429472
0.0572577257978931	0.0746661554818553	0.0767653055992694	0.068785796991367	0.0757058287827569	0.0879552523263333	0.0694205733145456	0.0804580753280363	0.0605152785789674	0.0928665837205335	0.0740238506487485	0.116081976160842	0.0817428692175253	0.149588657653927	0.133252589230129	0.138272548553421	0.143513422185106	0.158364287057181	0.13848904497394	0.137384906763229	0.154631906963015	0.137103303048033	0.157381367011215	0.139468932774431	0.153644263791557	0.131639582726634	0.100410808268349	0.0941399613351814	0.110587431618671	0.112620050104488	0.0903282353418166	0.115182915833603	0.10413354206283	0.0968772685320461	0.0924154486430133	0.105662799961347	0.0986051217383296	0.0814840544113549	0.190694220768587	0.19491152454973	0.202785936321529	0.225351139481844	0.204962766663112	0.190515946506641	0.179399520676101	0.19815679321222	0.145769283497453	0.196856748432782	0.195169570835531	0.195584244409532
0.0628990574392696	0.0749563721150997	0.0988348754911545	0.074471024831671	0.0588246803315555	0.0686112156823822	0.0644879536790446	0.0694272052289609	0.0793726017348728	0.0725813795460796	0.0782969913300546	0.0926792449101777	0.0690544604125178	0.169562318499325	0.152408156486318	0.162995016284486	0.162685368069435	0.178736373089295	0.16070950420145	0.161776074311378	0.175393488903301	0.160502175658339	0.178029382624222	0.162155178365424	0.172080200232885	0.154468546335681	0.0652601397895053	0.0661093129550415	0.0750569354871137	0.0807898262699358	0.0582309297813081	0.081890173509827	0.0712731274206894	0.0645325674678504	0.0568671110046543	0.0748000394871911	0.0672275234820533	0.0649129456597972	0.201515855172413	0.210639224690147	0.218161197194396	0.234951553919684	0.217494925025866	0.206061954838634	0.195884186773581	0.207558184940413	0.157302572934865	0.212925190686275	0.210704632998691	0.209243166757451
0.0466522142642624	0.0724493529281724	0.0845682317115085	0.0756444143623921	0.0681555263782097	0.0819690823732825	0.0683769171375831	0.0771160378799472	0.0738900920691122	0.0829327969225454	0.0775944672431516	0.103405685025854	0.0733477592802961	0.150953228096523	0.134062092528298	0.139333532612742	0.14434370791736	0.159039940373345	0.138357271467351	0.138471616566653	0.15592391275348	0.139177175349291	0.157935478984974	0.139807536740777	0.154361853349834	0.131315847495011	0.087234096503664	0.0779588213821615	0.096400661711643	0.0956173919027237	0.072939497492073	0.0982197640010311	0.0885029456077522	0.0817221476516536	0.0778316507176232	0.0891629577379406	0.0813737856388429	0.0802478334193554	0.191890961342462	0.197383231545544	0.204775053658714	0.226325467907392	0.206142229012293	0.193103421296843	0.181396763106395	0.19934150553107	0.147379871161978	0.199253832380424	0.197494858700107	0.196856628944178
0.0444628099208382	0.0619952258845437	0.089668358581605	0.0692526441781231	0.0673821483722174	0.0706209659744356	0.0648335127877056	0.0678630982599078	0.0750073379633091	0.0781493409361247	0.0775569366825696	0.0964848451751483	0.0671603244040975	0.17129059435284	0.156246648548578	0.158605549437009	0.162382421408269	0.176781016622911	0.159506110174791	0.15760716224021	0.174899576103665	0.157019064882672	0.177481714592273	0.162590127592037	0.171896270297947	0.153221541866286	0.0804435880745228	0.0786281462249548	0.0852646912669587	0.0890803216132687	0.0679901854366765	0.090707635390292	0.0833838992680187	0.0755817415751778	0.0745824650223116	0.0859161389925362	0.0783895106191686	0.0786818220166205	0.204220780025084	0.213857165913598	0.221054646495799	0.236878427458447	0.220282738444193	0.208745364404606	0.199699325144986	0.209926115309319	0.161317555053098	0.216133360472336	0.2129943625842	0.212461841861703
0.0528954538994976	0.074572087080833	0.0809591979880345	0.0642261242742304	0.0693710054739087	0.0764240071171405	0.0703421747841518	0.0716830168279003	0.0628492381778523	0.086513607231275	0.0695866292604596	0.106545547875607	0.0749238808417965	0.158392730102476	0.139628086699492	0.145065103411664	0.149317518728915	0.162878279537743	0.1457988280263	0.143374339938798	0.162197419165627	0.144181188039638	0.164779152454202	0.147299001837071	0.159016020404163	0.139672819121784	0.0862421083187167	0.0793348931746189	0.0992371776499546	0.098422702367245	0.075994765242056	0.101184432307939	0.0911403499360101	0.0852702198214722	0.0766050352522726	0.0923626174819678	0.0847090204968654	0.0749242634781427	0.194567204576956	0.201377759682908	0.208669326060235	0.229228181476389	0.208335701325353	0.19691766138073	0.186920430368064	0.202072980982423	0.150246742170947	0.203767786383538	0.201102472262606	0.199881800848961
0.044943873823366	0.0740161777613315	0.0722343335494192	0.069993134674298	0.0747407558892724	0.0838248014063856	0.0687665971471273	0.0795506656555471	0.0642286884901101	0.09017757420062	0.0652445623713699	0.112375460651267	0.0779207650549907	0.164066878352961	0.143647256269306	0.147902083800633	0.154607690382299	0.168062473077659	0.148755187335006	0.146402219174707	0.166872669225739	0.149520259650006	0.169348241823543	0.147872827523543	0.164293552341239	0.140437675312132	0.0987965504486481	0.0955415572283172	0.106559969371364	0.111007163013825	0.0888492468993195	0.113198431192965	0.104917776638209	0.0939856130288207	0.0913645125796909	0.107320496209523	0.0992134897796708	0.0780442114286093	0.197759512071962	0.208277816890523	0.214693005296537	0.232433594735209	0.213719295753187	0.202774305252723	0.192573602889908	0.20373923302567	0.154186160081134	0.212583297049504	0.207768229684119	0.205942381661006
0.0567792837300508	0.0887485659977435	0.0743786712383237	0.0807143821923127	0.0858768497242862	0.104353580852844	0.0828268371463498	0.0959907406521661	0.0720034915220542	0.106828344642776	0.0799463861175028	0.124807581673739	0.0922559727415867	0.145131062903042	0.130041863155225	0.131636929651599	0.136454661941097	0.151193402608503	0.131877486832565	0.129626217515444	0.151022583983005	0.132328477509115	0.152412155621948	0.134377490816198	0.148061218056816	0.124558892847219	0.111084433028	0.102252909276714	0.119793641374349	0.121007860659492	0.0981420924967805	0.123681757170312	0.113313133272205	0.107012360668389	0.104458440227306	0.116282964295462	0.106285088195064	0.0917049263310221	0.181863366708623	0.190173472450405	0.197959625076516	0.21728382763705	0.196282673977717	0.186126307430338	0.173636033009708	0.18947727696657	0.13712776014223	0.192861303135331	0.190419797201711	0.18927467512305
0.0530998709634921	0.0739968379954845	0.0893244171666141	0.0713987937482738	0.0759574285853241	0.0878322716399349	0.0768602941053706	0.0815577725236364	0.0779253674669438	0.0922234995949303	0.0695847028950276	0.10270764768071	0.0725888850828137	0.164781404170517	0.148864186113678	0.143779237534427	0.154872316933242	0.165171283462792	0.153121272783688	0.143997690634566	0.168432454096105	0.14525006052936	0.171006467018475	0.154007154539175	0.164051775281781	0.141774971160804	0.0921914856805106	0.0806336614798307	0.0992860419851422	0.0951447723846798	0.073569058670215	0.097753643952508	0.0914093489407238	0.0856679229152278	0.083732157058982	0.0951538856834273	0.083917388438429	0.0784341427264138	0.194791863113612	0.206900815801338	0.213665531171738	0.230899498865972	0.211456632056723	0.201841345460216	0.191812387735505	0.202262527218184	0.152254311767957	0.209287394858354	0.206613914086456	0.204580418108473
0.0562269277719983	0.0932095719409341	0.0790237727301478	0.0806204638699095	0.083833016608301	0.0949401949186248	0.0868316936524364	0.0872049229820346	0.0831756817982206	0.100439117287369	0.0619502704484338	0.1159388544695	0.0952154358128295	0.162223336935894	0.145275468360674	0.140899051930997	0.151878999498501	0.163420179717686	0.147537599027173	0.140499598005215	0.167182910619782	0.142129533893437	0.16962358619511	0.148462427854881	0.161987307313937	0.137327133737832	0.10721192966076	0.103934713447193	0.112095350328544	0.108114581925239	0.0995948020379786	0.110720870722757	0.106329315766981	0.0946236394133354	0.0986537721869559	0.108496720017869	0.100089709870505	0.0760238546635073	0.195374366511193	0.206567222415689	0.213216995261267	0.228930098057055	0.211676196265993	0.201253310133784	0.189766625826535	0.201422976563207	0.1509098677976	0.210973734004652	0.206654951520946	0.204554596479346
0.0631767321804709	0.0888139057853507	0.0622564329669488	0.0826724601522096	0.0898212150738798	0.103530202171295	0.0867854404433191	0.0943186248204109	0.06576352713284	0.111423664349143	0.0725643379006224	0.1294623262662	0.0918978026041122	0.150767155951989	0.131740721079141	0.129964129020064	0.140574500299031	0.153106469800806	0.136361478651299	0.130060798648936	0.155474705874113	0.131031921702061	0.157319165313689	0.136934729039504	0.151603555692023	0.127918814716223	0.119079822165633	0.112572936634353	0.127144393234004	0.126728857753208	0.107380601964452	0.129030575313631	0.122931767920173	0.110899539961093	0.10915843829772	0.125885805408154	0.118682464072637	0.0892710367383858	0.187939705831869	0.196769103947157	0.204154724111596	0.221085955730494	0.203536574084147	0.19250696111347	0.182258801497622	0.193918652893957	0.144211377190062	0.20104212162159	0.197692379105676	0.195850110239377
0.0572186855883837	0.0752245315072427	0.0661525711074407	0.0603076884874865	0.0697271702247827	0.0874651586665415	0.0710902782786458	0.0734317226055946	0.055626115610591	0.094267488752796	0.054930190919917	0.111732817264801	0.0736817749443131	0.153002591037221	0.130038873998628	0.134836121660798	0.141408979610267	0.151766067482435	0.138332794266341	0.132754167141244	0.15662880493472	0.13289511523298	0.158973639534533	0.135896147142458	0.152768387593079	0.128824270640127	0.0934629234724083	0.08425294736533	0.105015228681383	0.102884246303302	0.0788102021845802	0.105716669680625	0.0984437271859352	0.0891747722570431	0.0810179645496607	0.0996624399044138	0.0888582404418277	0.0696378002165279	0.183112957272044	0.195036799917017	0.202101748145241	0.220454108887536	0.199738782434681	0.190448121841021	0.179668674036707	0.190810303848347	0.139921802495355	0.198026151115178	0.195201214224955	0.192741828282664
0.047158378877512	0.0586747681535652	0.0804906363807047	0.0548314133508858	0.0626491412399967	0.0615930858626539	0.0622058437998924	0.0547492824529567	0.0638310538678884	0.0747642831385204	0.0616415301594018	0.0916237387595134	0.0578526126523034	0.163037240804145	0.14433515078486	0.145596023353291	0.155213797149922	0.164146902717078	0.152598044412868	0.146317934682382	0.167401454582586	0.143762898704361	0.169438442428754	0.153405018638413	0.164041264851067	0.145115867321967	0.0754501949351925	0.0703687258558026	0.0868516533204809	0.0848777835928469	0.0628422252482326	0.0875597193254405	0.0778682451267523	0.0696129138047184	0.0622613367830561	0.082169129450419	0.0745550200464673	0.0653745901712244	0.199127845246878	0.207771658382833	0.215434611239196	0.234313570148005	0.214470035678785	0.203358162773022	0.194027824457989	0.20660297614415	0.155366501575077	0.210738991154505	0.207932250061404	0.206644370334683
0.0791327703724437	0.0899917288430676	0.0905901172173981	0.0747165957597958	0.0814296854184746	0.0971278546493959	0.0858217481677	0.0919285688816213	0.0790700865714082	0.100697283231791	0.0839065743538039	0.121710447351995	0.0806468368963722	0.141361658232847	0.122008666086738	0.126023138210764	0.131714904495954	0.141863618890849	0.132891301881826	0.125878431639519	0.145860311948817	0.12465340137781	0.149171022287571	0.12939368401772	0.13910133213938	0.121507021242343	0.107705973132841	0.0979537367354223	0.121658122468964	0.112305848836398	0.0909601440485621	0.113443169201912	0.116004190770706	0.103107293421345	0.0978834454540348	0.115386163133291	0.105387508398029	0.089854950872331	0.174788703390695	0.184254535573165	0.19078318465902	0.211199682826906	0.188002970363599	0.179499071392658	0.169468488244806	0.182298604190503	0.130621583225395	0.188658862881255	0.185294766640461	0.182566441507377
0.0783648043121855	0.0724709665370707	0.109118563223249	0.0828392259182751	0.071456055353036	0.070778138552068	0.0688019111715767	0.0872659073062502	0.0979344436154241	0.0737191442896487	0.0910821183679794	0.0881525756182798	0.0623189207068731	0.156582476341053	0.139297704062353	0.137640127522519	0.1462639970337	0.154617408447088	0.143472937767776	0.138612962093547	0.158158398871104	0.139385608047221	0.161922215338107	0.141021440515856	0.153252547004344	0.134828635332888	0.0800739348861978	0.0887823339848729	0.0937170018592294	0.101937519592309	0.0708834162842719	0.103124625145214	0.0837691425779476	0.0872739081071797	0.0819602622099893	0.0853858954186916	0.0784839661633069	0.0938057989776993	0.188162011062504	0.199185339049537	0.205241035354221	0.223077331224128	0.202951948089652	0.193552212721075	0.185330861091448	0.194725003558346	0.146468884032359	0.201810476669819	0.198567093268419	0.196396744649896
0.0793358273301278	0.0907665231290282	0.101971141852797	0.0841099625662118	0.0767084277957343	0.0932711258111626	0.0810995825956145	0.089438970248924	0.0898540414835806	0.099756048673324	0.0912662104198544	0.112832759670112	0.0809313126494623	0.145483939456341	0.124394931623707	0.128905224463006	0.136941381013423	0.145218298246663	0.137371418513684	0.130696456729858	0.150463614997651	0.128113906848546	0.153768451103823	0.134221497128455	0.1448632699247	0.126525062533053	0.102389873210659	0.0946258404552354	0.113109519318056	0.102606383925778	0.0847888859299474	0.10425931465699	0.111265866572365	0.0928922174150865	0.0922875459742659	0.111418684138428	0.100376575905164	0.0902723904367069	0.175133397070481	0.187954702672546	0.194307347180607	0.206906372417533	0.191146141324549	0.183094170508323	0.173282425015108	0.180041109539407	0.137389181242374	0.190507582553653	0.188043591187667	0.185140428867878
0.0817655081263182	0.0760122753222331	0.116610991108	0.0860840333672833	0.0770318849202254	0.0661680998820282	0.0762571291335167	0.0888044923840317	0.103890532114727	0.0671414407555809	0.095402240724598	0.0804587063231612	0.0622054723908078	0.160867563159728	0.14496741020558	0.143017928566495	0.15148444757587	0.158855291937138	0.149973981907394	0.145574624643163	0.162988798043641	0.144441472841968	0.165837572132996	0.148918124663204	0.157668849239408	0.140891497461034	0.0807314376295041	0.090828807395661	0.0915305706909265	0.0994822681569451	0.0751389316501067	0.100596687464162	0.0760900287131354	0.0875441988088264	0.0823711606496903	0.0860652427377275	0.0778220465067198	0.0959191428604349	0.191784659497678	0.203263980788097	0.209964773039301	0.225380668506536	0.20672218846252	0.198500290373121	0.189316831371466	0.197297420360576	0.150313233675493	0.206102074741219	0.203541801422178	0.201171761986254
0.082537939056242	0.0762141787969354	0.105926409140154	0.0879949823787611	0.0768538835424847	0.0868432806627633	0.0717597019020724	0.0916655973677853	0.0943858605514901	0.0894669329972194	0.0963750504133905	0.103027283935372	0.0694588492514014	0.150443471746018	0.134627417754903	0.136228347912264	0.142050955374654	0.150100156476734	0.142779987371144	0.136837664377535	0.155507182813351	0.136145124089587	0.159707522785286	0.142132318710511	0.149551079357279	0.132861741093995	0.0924415808903375	0.0888604793143944	0.0998337813717794	0.102534584639402	0.0781886423336622	0.103579620297335	0.0984986103102881	0.0875156571322916	0.0859664690110614	0.0997752217511895	0.0878311381788498	0.0958666295930325	0.181886940622487	0.194214794784038	0.200763898358431	0.21437536830441	0.197522637051185	0.18958203269006	0.178357054124964	0.186445467529729	0.13894547839765	0.196404330054866	0.194504877438242	0.191708361406625
0.0738439375117221	0.0691068410496225	0.103852235403566	0.0789874397286594	0.0704743629783233	0.0621007919598896	0.0682467527463924	0.0804492773723534	0.0930498086746134	0.068579904390627	0.0860780847125626	0.0828728074153922	0.0560263989419265	0.165608333248111	0.145109774320616	0.144800397771038	0.15617622240223	0.162622188251094	0.154163045402335	0.146397730436992	0.167907008440915	0.145642595576304	0.171486180409621	0.151176958547915	0.163509288256789	0.14405271957317	0.0735740235642226	0.0816411407281556	0.0885974424143336	0.0970380123674776	0.0651376041885271	0.0995262951206179	0.0756343839275449	0.0824527105066349	0.072191338805611	0.0795530816930903	0.0723497869100179	0.0895493869920319	0.196699924288405	0.207303229839176	0.213245128117503	0.232303763439234	0.211361894304243	0.201732673673343	0.192990469735798	0.204344079727807	0.15381332540329	0.210067404714104	0.206731141828013	0.204458028163566
0.0802773084993501	0.069510110153602	0.0966620761741498	0.0878258707054554	0.0745599656915769	0.0761998363178301	0.0697450158906572	0.0913580880518064	0.0906224847987909	0.0802144525207457	0.09398973271222	0.0982402986022676	0.0605538443518117	0.160656315295495	0.141449929397914	0.139590261945099	0.149401224588481	0.16055193022052	0.145506664732532	0.138188659229067	0.160538978266632	0.142380283705567	0.165649471049041	0.14394775509375	0.155507953792856	0.134881688545825	0.086598457866963	0.094820913349833	0.100108054342976	0.107693356537074	0.0774942858830305	0.109175448887573	0.0964655785254515	0.0899510614854705	0.0881542764812061	0.0977283574820623	0.0874142263333209	0.0966114834549075	0.193565866439377	0.204277576821958	0.210016962631432	0.224469779793104	0.207893395397951	0.199010401865378	0.189227531237999	0.199168358811693	0.150520167744055	0.207427859055628	0.203781852663219	0.201293198962718
0.082517891926138	0.0734354877381373	0.110258766934367	0.0874708216041537	0.0762264392588718	0.0691535112678751	0.0730076233362976	0.0902143371064067	0.0985330090804677	0.0733188513244319	0.0957503706339635	0.0900404862812556	0.0547790829359264	0.15575072807393	0.139667674657971	0.138772858556775	0.147792004728192	0.153474867251068	0.146153611224372	0.141282480203804	0.158066044065721	0.139948597713293	0.162899822971672	0.143842682139974	0.152845654709913	0.138472044302448	0.0785061266702378	0.0844300833350665	0.0931641818373488	0.101297657716743	0.07180832425829	0.102617568981623	0.0817500701957707	0.0871003696247379	0.0800360865419996	0.0824224017750025	0.0764261071063289	0.0952651059985048	0.188931574316856	0.197966070636562	0.203733011323693	0.224414109753432	0.201337097059025	0.192435967167944	0.183799444860104	0.196076851791597	0.145224033633098	0.200674809259917	0.19739133500255	0.195555228823721
0.0873901087928201	0.0756224793566291	0.117562635803196	0.0915072943514165	0.0841483746202453	0.071568342651384	0.0794095581437016	0.0903765591208019	0.104002715404114	0.0690730139952884	0.103459559821926	0.0815517041334149	0.0618828674252453	0.164164531236286	0.148884838906242	0.151184803490015	0.157549727991073	0.165401619391963	0.155263937859116	0.151318923247235	0.16900728946016	0.150731709893099	0.172738253120997	0.15582280621221	0.163929755381165	0.1470596791297	0.0831607254571556	0.0837617300349859	0.0920646547652794	0.101594335994508	0.0739619458830113	0.101926592777551	0.0761199520519752	0.0888453997532967	0.0840527673963758	0.0817009362801425	0.076406251937796	0.103850262655573	0.195754822339821	0.205462758467449	0.21155502355925	0.231439020901438	0.2093516541948	0.200512844552569	0.188716253671518	0.202594490673374	0.151321388495062	0.207747543704812	0.205390649301736	0.202896912819252
0.0873607658826926	0.100797556500925	0.112572933087478	0.0920862579106209	0.0809832725170345	0.104108200121554	0.0854881570020708	0.0968117206248721	0.0980612724878705	0.107792167273586	0.098552235399583	0.120501615975798	0.0963256359947546	0.135872074719997	0.12338031943381	0.118341798760142	0.126225869496826	0.135390288792945	0.122949562836892	0.121235775360032	0.13672720475743	0.120244882482054	0.140259547490619	0.120407472683728	0.132399613409495	0.125926133736468	0.1107730090228	0.104463354007377	0.118591171608033	0.108162232403073	0.0987021164344545	0.109281551047634	0.114473320880193	0.100466697782559	0.10055771893074	0.117515793995184	0.10622266646484	0.097617119913679	0.167819702230882	0.179042149224335	0.184999713608679	0.202457700689286	0.183743957817362	0.174115648995111	0.16584220412802	0.173484202204378	0.145432812237276	0.181876771052713	0.17810008409325	0.175879067227687
0.0860062848218032	0.100323523633222	0.094291179924222	0.0884953959010387	0.0926095120282213	0.112307245137733	0.0939992336228344	0.104158010154453	0.0883598372326961	0.115180486888449	0.09480058822915	0.128768299227788	0.0970224927434218	0.140083022120233	0.125265555880791	0.126811603151018	0.132276342474245	0.141343099395092	0.132065962179912	0.125945808583636	0.144615833085014	0.124659720813261	0.148311366375251	0.131694432371436	0.13823559794933	0.122854413183709	0.118316127531462	0.106053350618706	0.126322102528036	0.117007219067582	0.102168590372933	0.118237346362418	0.123382913908579	0.110564870177454	0.109019645217217	0.125434526722455	0.113542613845365	0.100655192976964	0.171680813939418	0.18261725165992	0.188958180295262	0.207264847183673	0.186456692369315	0.177836771832175	0.16850697515301	0.178432339242524	0.128923075041069	0.186387857153557	0.182774927809838	0.180588843287638
0.0875482658494581	0.0829256219887566	0.123618588908472	0.0898911850875837	0.0750093343880468	0.0669790339183118	0.0794972796094919	0.0901499834560371	0.10876820336339	0.0672527016616583	0.09884991604236	0.0787435291904679	0.0642869766561742	0.165423753836826	0.150709073467021	0.152421168126878	0.156180859341716	0.164014720083324	0.156349044488925	0.1526330323081	0.169047371266284	0.151759869989344	0.173991371315801	0.156282872789365	0.162949473635643	0.149221716689168	0.0764089092753845	0.0878854179372753	0.0881995216453751	0.0965978537822205	0.0776284920760366	0.0977311992927237	0.0735606489501832	0.0865393133423734	0.0805332042639246	0.0798201334487588	0.0739459516990089	0.0965002338244707	0.188833720353517	0.200648428811218	0.207440885135057	0.224491026972124	0.204287646864615	0.196126522804183	0.183961416725738	0.195715347618496	0.143413904526389	0.202877144557034	0.200669099485968	0.198216894598234
0.082236537623996	0.0837966499434472	0.102210540560089	0.0874692834336093	0.076361983139803	0.0945730596063207	0.0772862841257052	0.0930259521706507	0.0902725858133054	0.0978466816327995	0.0960135654536691	0.111669613220685	0.0765612731804146	0.138911853255269	0.119989584642058	0.121978158728749	0.128956812409505	0.138361897288038	0.129580208364841	0.123413351942229	0.141731371443297	0.121434875084871	0.145498202435759	0.126085476821557	0.138445599977046	0.120200900435396	0.100703332291925	0.093187935642828	0.111606280149091	0.104732772490238	0.085258876682916	0.106283418146619	0.109429098758747	0.0888734983905046	0.0914822900623393	0.110012030496968	0.0989932654485493	0.0926131484211915	0.170483596203343	0.183434048171473	0.189684219337026	0.202234467577072	0.18716541383131	0.179183542387871	0.169468096205765	0.175132745809765	0.134367779985475	0.18490640897708	0.183325244721965	0.180337945229983
0.0583003286250035	0.0684889230846642	0.100611709359197	0.0718061921266936	0.0573619204736265	0.065480867992778	0.0650290703389425	0.0678323360867215	0.0841994130461603	0.0707766946089676	0.0798583699932641	0.0778724122420497	0.0645946805199939	0.16736375208917	0.154183533146071	0.160016825452148	0.159729874270265	0.170680043485443	0.159092328756867	0.157576618427892	0.173829039860244	0.156322677899495	0.178366130552845	0.162175471699269	0.169712615331561	0.153819462009719	0.0462503116337511	0.0580044401054947	0.052896052763202	0.0615376060465002	0.0504130844285046	0.0641472490790014	0.0567254824980261	0.0467266766619846	0.0516125546178365	0.0618893169850037	0.0529527782751075	0.0652752213819682	0.197730773809931	0.206539999645501	0.21519275165441	0.232481368370933	0.212729195034747	0.202499218096777	0.190360969205461	0.205126783146252	0.151543664909366	0.208453032908662	0.207084509958077	0.206081005711892
0.0708708488343806	0.0935431091304639	0.0947239449306759	0.0753040236103887	0.0674756530117518	0.0778582772415533	0.0851055559738128	0.0807257846447148	0.0795468119278314	0.0870917048538489	0.0641609004094569	0.0833904200116499	0.0836342525226743	0.160838442346759	0.14338963218514	0.151616932652397	0.152882944468241	0.163948067066609	0.152757636674932	0.149565916237842	0.16740104779395	0.149234814150123	0.171272795881515	0.152955641160793	0.163328346210787	0.147049338492417	0.0743447943176038	0.0802623363796011	0.0794318854005394	0.0791888885357378	0.0711662373120136	0.0810809167562355	0.0751054689644164	0.0689466908420599	0.0674558851979111	0.0760111087178877	0.0625745388407545	0.0535973052823827	0.196587262215492	0.206395374645155	0.214902278263433	0.231972398050417	0.21217834711266	0.202482586885733	0.19031165370758	0.204066696229358	0.151135669592164	0.208508832632301	0.207021174800346	0.205742588355698
0.0579274185033176	0.0660319848303467	0.0883292007891338	0.0690778679640378	0.0675231947988299	0.0756499508415866	0.0716568121740342	0.0645071695034244	0.0754735174367601	0.0819068819289485	0.0741121693171217	0.0965334262160822	0.0620587498151426	0.159563859537945	0.140998594165582	0.142685157438524	0.150745665122975	0.157369965201317	0.149866287012974	0.144384087784822	0.162513423067441	0.143508506820225	0.16521514291563	0.144502220402074	0.158492489266965	0.140572293770859	0.0744644813679085	0.0719792269754187	0.0802032473263014	0.0811443831153162	0.0607950402636033	0.0829911994530245	0.0745250188359449	0.066465412684683	0.0629770368802114	0.0807902436727303	0.073944867359073	0.0616216525992901	0.191422731918225	0.203560697976348	0.210134500371941	0.229062107557195	0.207834493534788	0.19901253485382	0.188299660285724	0.198899375111233	0.148598910597089	0.205469930556497	0.203159964879451	0.20071772659768
0.0495414780164089	0.0649809929173139	0.0795776944576607	0.0630813025235903	0.0542562954114286	0.0722834163191925	0.0546400311766009	0.0723835563671582	0.0567175045431552	0.0752695568074239	0.0722064016175328	0.09374039351337	0.0589216688813506	0.149580588455521	0.132198252367378	0.141158160861782	0.144133123018693	0.155454474911608	0.141992092110247	0.139484879630377	0.156685265751744	0.138300876794435	0.15993349310646	0.141927388827142	0.153615734048414	0.133969392494139	0.081826790182693	0.081987709634902	0.092748553454819	0.0955531317498698	0.072945720212904	0.098236975597739	0.0865415549723464	0.0808567259930772	0.077731065624028	0.0878202280645928	0.0823911031815299	0.0742044705550147	0.185889495774739	0.192322469009235	0.201361604904428	0.221897261154423	0.20069460752756	0.18873171497296	0.176967020720365	0.193684189634978	0.141158973974925	0.195545362135701	0.193713892345498	0.192525748794968
0.0564862501412533	0.0777445554316127	0.071407581514577	0.0622905223216035	0.0660895678471269	0.0797276192060622	0.0734887377053015	0.0745804741553163	0.0631924302585839	0.0852175195399041	0.0588665772990716	0.102068143182862	0.0728609859698826	0.155038778984801	0.136317582020687	0.140704566721808	0.144938367440886	0.157805362942963	0.143962921595871	0.138657186461879	0.161203026465856	0.139139340133202	0.163635105388807	0.142725001312946	0.157370367536695	0.135316718833659	0.0816338795767728	0.0889484822795613	0.090511854728678	0.0943274472406531	0.0766529341356891	0.0965756310084039	0.0898519883287178	0.0790417503503584	0.0794001374862257	0.0914877051754894	0.0840464949877295	0.0664714100738834	0.188468333308493	0.198905987490014	0.207443730193773	0.224388686708625	0.205211877098957	0.195492413842719	0.181755169992588	0.196074057270722	0.141485894833569	0.203270441985885	0.200920211016301	0.199442439881599
0.0544388604078977	0.0680052926264294	0.0726766913443736	0.0545823945506636	0.0692418445444281	0.0765645867107337	0.0671044505320556	0.0676901934253008	0.0651103701840987	0.085512500544264	0.0594576166008177	0.100190983933683	0.0663666048093922	0.152079443912502	0.131041090410821	0.134735362761539	0.145569072976311	0.152966580825722	0.139981612848159	0.132612141224	0.156440657148482	0.133459694097066	0.159483605023274	0.136360773212248	0.153872561005442	0.129259667067735	0.0773997245231026	0.0776396644452226	0.0889182080028491	0.0892707945036441	0.068754009373176	0.0916829668922314	0.0855652917070468	0.0770884342433418	0.072027337212964	0.0857291154848486	0.0802172014571778	0.0718275394740787	0.18831113837622	0.195006263315168	0.20216129996295	0.225145939166231	0.202305926439597	0.190264698985621	0.179184369223835	0.196169109667207	0.143279584185205	0.19872083077085	0.195500039785456	0.19428128981448
0.0729651754650177	0.0962201733088741	0.0895788933677504	0.0740614838057319	0.0667492081989708	0.0918402802427195	0.0848887177207735	0.0842306903725207	0.0728088091162979	0.0975514983957431	0.0705708897072229	0.109499206162518	0.085106555162481	0.157621696448632	0.136037948035642	0.144846958790663	0.147708165582902	0.158440866686614	0.147453572640682	0.143081411154518	0.161316850888223	0.142255397003379	0.165131789352287	0.144506066320426	0.156755885956313	0.139057344190723	0.0739739154104227	0.0730207971639882	0.0816698808655418	0.0756332049184827	0.0715889205593604	0.078012743333229	0.0771021588548871	0.060666188506578	0.0618338568973488	0.0806591375774376	0.0705521901985153	0.0437785412179764	0.191197144330831	0.203486652742749	0.210145249079823	0.225562016892769	0.207986341905355	0.199483557262788	0.186656060019007	0.197029233874862	0.145863344262804	0.207553900658016	0.204612140014109	0.201693676251246
0.0544834294595493	0.0781079560766132	0.0682095349610679	0.0619854833116623	0.0619127491336497	0.0785401151478857	0.065761486327905	0.0760340993306888	0.055974705424686	0.0875695277250027	0.058075942963743	0.0997290209896911	0.069168114735238	0.152201210095541	0.130746924259995	0.136360992715249	0.14177806773983	0.152377129436207	0.140736901188591	0.134529970649593	0.156580480455516	0.13437656294552	0.160000041041402	0.138517210746143	0.152541580163317	0.131707409942376	0.087561284571542	0.0884125657801348	0.10113824416048	0.101184787177743	0.0805635936421408	0.103771310573641	0.0961309322030052	0.0871556076499078	0.0793161941213088	0.0981116255159265	0.0904498498760262	0.0689995506202381	0.186185302439682	0.196678652782588	0.204314767486422	0.223336417127399	0.20198666110416	0.191988017147787	0.179920450892973	0.193711231284679	0.140126625844439	0.2009938335704	0.198029291049764	0.196054628987545
0.0530818538932909	0.058634400337307	0.0969376844114398	0.0723802041027483	0.0493375779615483	0.0507647980467657	0.0587720941970324	0.0659840461421711	0.0791433849916801	0.0613698026075149	0.0708932973700798	0.068216988069552	0.0489546801684292	0.173946356092789	0.154889533093339	0.158398285389069	0.165473838663369	0.169301375594384	0.164140586537929	0.156796705170081	0.176101166976054	0.154363698291819	0.181466303886392	0.161963828474768	0.170820827847802	0.1568746910975	0.0499567609806382	0.0544650684637485	0.0597368084673759	0.0632591078100894	0.0431376533219887	0.0656018597817413	0.0553580196363029	0.0463282342628652	0.0416493546474824	0.0588800858749078	0.0523345264058169	0.0611830193875331	0.200432224683296	0.213173130325587	0.218755444339578	0.237993024138485	0.218152956620504	0.207679212061627	0.199003071623918	0.208269744824131	0.159261301769627	0.214874287244225	0.210830517084926	0.208682684599032
0.0467455473206277	0.0715306990647864	0.0873582786665908	0.0619687396050511	0.0672776708128286	0.0738402398658181	0.0709471612742402	0.0661575109400542	0.0790119840866752	0.0792324705404173	0.0679067575183138	0.0932234958533995	0.0721521624706415	0.164360102428123	0.148091864166205	0.146392815931611	0.15522398756554	0.164495064185553	0.152530473987267	0.145549738813693	0.167415272986268	0.145860612874782	0.170072213782957	0.152600750201113	0.162425398335215	0.142674224837109	0.0775175751142649	0.0774733390675511	0.0795110770645943	0.0856829450719821	0.0686861466663313	0.0872296191883276	0.0737270975921984	0.072768383368187	0.0692296423215163	0.0805964845446155	0.0754724023099014	0.0661038246832072	0.199148337542624	0.207788677257636	0.214274173995534	0.236963400011352	0.212439897637434	0.202625562193417	0.191657393845896	0.207831130674604	0.152979975845412	0.212561343569667	0.208195301267026	0.205545898341745
0.0634471575129245	0.0827958684156723	0.0931143798540796	0.0641151065743584	0.0791311826835593	0.0834256047506872	0.0805800338988402	0.0716020695078912	0.0810719629934777	0.0889665608045975	0.0702116712225918	0.103163611418049	0.0798365934021112	0.164041114276292	0.147372935498855	0.151915364425362	0.155871161263724	0.166607283416093	0.154896960349949	0.150620908450247	0.169686107347014	0.150667497623673	0.172009017849398	0.155662392110421	0.164838680873139	0.146315382040166	0.0768285567280621	0.0914789568497205	0.078684472371546	0.0871085237651842	0.0794934022753273	0.0886506789215928	0.0853255118287343	0.0715652520740926	0.080706324282169	0.0924739558691211	0.0832616594913326	0.0710844496869506	0.19576761861013	0.207508907492668	0.214921268693859	0.230661914495195	0.212252760803763	0.202948840366961	0.189176112619688	0.20132610482135	0.14868293407552	0.211976628161228	0.208459482325241	0.206259382805064
0.0704365495851839	0.0834409775747456	0.0728555492607817	0.0769144983015062	0.0846351767112019	0.0974273780151485	0.0844797708046438	0.0903093515578319	0.0627306059883065	0.103073741264759	0.0745784721867036	0.115543979272945	0.0817836572638184	0.147271519455536	0.131635715008868	0.130083277163694	0.138630793804928	0.148002962607944	0.137233761935206	0.133523745824615	0.152762193498063	0.131439251926028	0.154888932444897	0.13690257271909	0.149778673536275	0.129416795274894	0.107026505766876	0.102407408230477	0.1114051118373	0.108021395866702	0.0897973933622024	0.11054048802083	0.105303499230255	0.0960506360536706	0.0931619857040113	0.114262715635026	0.108063537749074	0.0753726648735589	0.18601595348276	0.196228752287056	0.204728859327562	0.220315806852183	0.202404373737056	0.1921635844234	0.180156482845707	0.191440606510501	0.140033870513274	0.199663033927452	0.198110447184476	0.196666213970069
0.0541600670381837	0.0672441920719786	0.0938674142664323	0.0614075825376436	0.0589947843944063	0.0628282565557847	0.067703658033926	0.0549978690825532	0.0828594721153149	0.0723046174951106	0.0655117447451567	0.0838565890414604	0.0600123199144826	0.165489273094702	0.145586677390821	0.151673854353007	0.156716512798137	0.164502813774204	0.157556934010178	0.151546076500625	0.170637805748279	0.149417693191195	0.175248251387226	0.154312905886266	0.164688375639441	0.147851828586804	0.0617856155478598	0.0681716034518103	0.0701915576695891	0.0699412227748922	0.0593364120036273	0.0724446651463147	0.0621280457947721	0.0583332323576713	0.0515186616648162	0.068036604283349	0.0625773390260248	0.0629935155085829	0.195219858651311	0.206812655158477	0.213719272947211	0.232041635679461	0.210892222709883	0.202101687772306	0.190351963378642	0.203300203914311	0.150967606554288	0.209630891949954	0.207096420789308	0.204695814159253
0.0973503144123822	0.0886829977705954	0.129492364355698	0.111088262887038	0.0949021453350902	0.0897772265869107	0.0975858538027882	0.103215602857366	0.119257042225794	0.0951716345177155	0.114256708393182	0.100517924269353	0.0861761332662697	0.174302965293819	0.16280551677655	0.160791586724339	0.169861522034295	0.174183996746811	0.166587633155796	0.157553057224985	0.179254788260796	0.156658844696402	0.183038995535695	0.168616713981298	0.171953465522097	0.157218947504727	0.0574227660456533	0.0666695180833339	0.0575902970412544	0.06645543357755	0.0579462317448281	0.0649104247922267	0.0651943637770721	0.0530548789717086	0.0580774952524588	0.0660154713755782	0.0591807013577143	0.0797435103158876	0.200969632537504	0.212459099095134	0.217785061770549	0.232920684826408	0.21673194028852	0.206398067322337	0.197821631548951	0.206902167728939	0.157529006856062	0.215198284968337	0.211158802475797	0.208004731741098
0.0633106440611519	0.0701361199339313	0.0675708792904124	0.0565410148934294	0.0753457018292343	0.0800118556557209	0.0775853572413493	0.0643042591629048	0.0589069322221485	0.0927363915852833	0.0544627710359765	0.107514908017352	0.0671879825866298	0.150247939355351	0.129878313884432	0.130541075585916	0.142883686359134	0.150048412246107	0.14101819139811	0.132632550033575	0.155305381590293	0.128746871470909	0.156895008871942	0.137643030841297	0.148950531111916	0.128608431314305	0.0957831530177942	0.0908403763922218	0.103658257244039	0.0958064383071804	0.0805722688953383	0.0970249326799283	0.0961724573218494	0.081005067545871	0.0760141808806116	0.101571411193685	0.0956718981779174	0.0706240229655935	0.185802878397075	0.198350237756599	0.20433976489169	0.223056667358834	0.202304578991766	0.193376503672433	0.183798660929612	0.193827315995405	0.144541294994032	0.201737723514381	0.198333225895737	0.194336163746627
0.0824851575537401	0.100107277960916	0.0734555857576655	0.0802079647631778	0.0895986529178325	0.108509069456592	0.0958086517783684	0.0938356674138534	0.0658895701500667	0.117506615989456	0.0741177966609387	0.132637133200154	0.0920835344842132	0.142680921911317	0.120392722768847	0.116799901057182	0.131443089304403	0.140736330405841	0.129596590990052	0.118699626983542	0.14062964563386	0.121862381252251	0.147070343335698	0.122102658525441	0.132742146095947	0.10938656301885	0.117611361217025	0.109644483939612	0.128757912885781	0.122335131017988	0.104088728292839	0.124298074887187	0.122265097064777	0.108642090764273	0.10272079608549	0.124456739599479	0.115006565765255	0.0860296389334674	0.18061366222311	0.192551492258859	0.198716312520305	0.218419376897396	0.196338338036745	0.188039795191278	0.176473047961129	0.188448849690576	0.136039825843606	0.196654095981835	0.193322306172349	0.190411381882018
0.0763512173078982	0.0892755764643635	0.0669792020019054	0.0745634149086401	0.0882461451384627	0.0997670745571732	0.0906441388451842	0.0884151173917816	0.0654554536585603	0.10751040788959	0.0724570004858206	0.123601533433158	0.0810909206100043	0.132167309627852	0.11141695398427	0.113655319458632	0.130534924827058	0.142481052449457	0.124119325853034	0.119097244941332	0.139188720739493	0.112636125044616	0.140424200730272	0.123459174517673	0.141554115268853	0.110017604344369	0.111030017553277	0.108546712784821	0.121438132377593	0.121479019741336	0.100289493530915	0.12393903263851	0.116469184557948	0.105471349040989	0.0970962808083904	0.117894912905434	0.111228077377155	0.0837348649213073	0.169335649879655	0.176198177751303	0.182643335285767	0.206398581464992	0.183701405163883	0.170956758336128	0.159504194600892	0.177180924268611	0.127480964207795	0.178797542885644	0.176462872744491	0.175126533560082
0.0826458818695934	0.0972957871634433	0.101017924238918	0.0728052626048351	0.0739827866147802	0.0820405153544954	0.0906568927653256	0.0753153542483656	0.0827651414561001	0.0909690332432628	0.0682280542514568	0.100796111118083	0.0895341419218679	0.166969750474557	0.146630770957165	0.157784859406177	0.157318131588134	0.165623072620154	0.159537496306625	0.154946223957982	0.170910710776647	0.153134174814453	0.176573457731292	0.15584258833334	0.164586881256932	0.149859518732835	0.0593583260564919	0.0626266929523082	0.071495863338347	0.0662953393513147	0.0618836570829246	0.0679558491899905	0.0647799216412241	0.0567283752076	0.0506101431286677	0.0663543243288173	0.0578877213691524	0.052253542657797	0.192834854690069	0.208067291451417	0.215244133005814	0.2306916776364	0.212034582060299	0.203837529179714	0.193869882339844	0.200977482408773	0.154229000657607	0.209119167916348	0.206226183953496	0.203350386139639
0.0706456553538653	0.081145051868292	0.0754267172170192	0.0768348173693132	0.075626027754162	0.0858686625973261	0.0809927843171484	0.0833121580431548	0.0647201982268024	0.0950210818529857	0.0756992204104587	0.110932402182551	0.0745107841796581	0.144513095057996	0.126224361016122	0.129166607056919	0.13665955140544	0.149512190402502	0.133850646748331	0.133470285217754	0.14891581898485	0.128658444993361	0.151677252272008	0.132681922609809	0.15104932394317	0.127275662114179	0.0982877416506649	0.0970718918911006	0.110784058968587	0.104828543169489	0.0894804086391763	0.106295165925777	0.104797824393295	0.0926435946773921	0.0869245009736649	0.108975049898671	0.100839300908213	0.0738160975457904	0.178795845304053	0.188554714249891	0.196625548236851	0.213630437829337	0.195618044822109	0.184706757796877	0.175446467886655	0.186314401556084	0.139053013197395	0.189732781085159	0.188879353007344	0.187318515046906
0.0798280767482297	0.0861710941205495	0.0808825220060682	0.084297492234908	0.083075277180612	0.102010681586793	0.0846595581606404	0.0899683794396607	0.0769267852233001	0.106453953561979	0.0850157239634665	0.12424236543676	0.0882518526514943	0.144155672881676	0.128739648437221	0.125605595410001	0.136139663557678	0.147050682556016	0.128862243577501	0.127123246352514	0.148487910046584	0.128274563523643	0.150864164694512	0.130522713335891	0.147682738748263	0.120777919234318	0.112852399291181	0.103226584304809	0.119984883011474	0.116073452187849	0.0985794830406605	0.116729006308801	0.114887410445998	0.102868981706201	0.102361058231096	0.116774438984662	0.108784663187553	0.0901220604920524	0.182808464047241	0.189871001695818	0.197636155217716	0.218412273232006	0.197326756482787	0.185524627797474	0.175570837126742	0.190090129575227	0.138366856229935	0.192597013940718	0.190378810458349	0.189179267123236
0.0801535314979544	0.0792929378736759	0.118515211514595	0.0911873881689311	0.0679680414155218	0.0641385972361133	0.0758265287687705	0.0782162388510846	0.102260276478938	0.0670764207550992	0.0881306142596499	0.08019606869406	0.0783559831173977	0.185293665750517	0.172260436316029	0.179801209382865	0.178215526679331	0.191772949014704	0.175395543832119	0.178305059900263	0.189462401603504	0.17691952527677	0.193863016401739	0.179360115428041	0.185411658054415	0.171684764039488	0.0517350460774772	0.0662347613782073	0.0581821295508113	0.0661271737028041	0.0632538278523295	0.0677377821927918	0.0553494042505438	0.0485364077220922	0.0480699326387466	0.0550214956452045	0.0538649419541654	0.0641891617245619	0.215117889780691	0.223898944613599	0.231622839143581	0.247692484887768	0.230472705644529	0.219013847507227	0.208693989451349	0.220358156939742	0.170811539892738	0.226091595040241	0.223437564598469	0.222089010488356
0.116717237901953	0.129060824199599	0.0655009261762207	0.112703663311845	0.113514787609729	0.142190571132067	0.1183802864257	0.125984576105902	0.0860335300120006	0.142046487013885	0.10099719919712	0.165644998649873	0.127979296770556	0.128328535734192	0.108230001590589	0.117287831160033	0.124894231142278	0.146711486925421	0.116546921223563	0.121932722157129	0.138656702515181	0.120088014738325	0.13599292630927	0.119104896908794	0.140621837218049	0.107767694157082	0.157921997797008	0.15520748454483	0.168093417746617	0.161988809244774	0.148327494669135	0.163754026981844	0.163828670894501	0.145285197402966	0.145683229414787	0.167345267732734	0.160290433640532	0.126251032385563	0.165298176559308	0.174451026456693	0.181711751329741	0.197594247812288	0.181405275916683	0.169867279507363	0.158404962241919	0.170405057264911	0.127619850812161	0.177601356708363	0.175505533123397	0.173413622898281
0.0767614809499922	0.0906834885573566	0.0834404776168652	0.0826067783069689	0.0858462568631165	0.0967985120167276	0.0950321008930208	0.089098038369679	0.0729785669128969	0.103200282982419	0.0810341841591035	0.122430158610798	0.0859842799249556	0.151401668986035	0.131925981173247	0.132814285820993	0.144590624372117	0.160810738876936	0.13934088823584	0.137193775769297	0.151331720714649	0.13748877127025	0.157004819426274	0.134788742751186	0.146649578665861	0.12119036255885	0.107729844848227	0.106487651384176	0.116260138583948	0.111487764376161	0.0995250436474568	0.112081284152835	0.113301943568077	0.094596541174861	0.0956862777038215	0.117828177777908	0.110919866087734	0.0829038271463799	0.187372771692437	0.198116414908305	0.205440415293911	0.219856548930732	0.203542257031274	0.193603412707855	0.182663716778344	0.192648292059002	0.146346442691339	0.200949692167265	0.197973579524062	0.196462078533585
0.0749737879511694	0.0989179131486628	0.0894418355276873	0.076762299187071	0.0869821066803429	0.0956182290005399	0.0990716668753477	0.0813763196365836	0.0766452321652774	0.103776839008292	0.0729527367910551	0.119452651055742	0.0937141402074869	0.154039985545449	0.133760367691745	0.136445243038428	0.146588846171386	0.15454074181867	0.144116243913782	0.137805848130652	0.15836517058355	0.137038249741389	0.160137668461589	0.139308203732633	0.153812792741157	0.132800345793949	0.098019555781413	0.0945065855964307	0.107731679807029	0.103258096134309	0.0892900666039829	0.103720074022177	0.104333296026188	0.0918858728244899	0.0870656561165057	0.102152620030707	0.0963484022342769	0.0770425048736847	0.189921876718946	0.200399475553065	0.206368693000402	0.226643483698024	0.204535621802635	0.19523151087336	0.184957184368875	0.198313928559557	0.146530056470982	0.202967657870599	0.20023082084288	0.197863341591719
0.0770965420552332	0.0947916110403036	0.0551506661421621	0.0728766654117363	0.0889421210065377	0.107020085464217	0.0897924316559227	0.0875447730912916	0.0570574476923919	0.112789855670664	0.0666497966031715	0.131738196421333	0.0908126892780184	0.1412605118518	0.121186124168745	0.126752393408626	0.134299400952101	0.147110784976576	0.131736107578088	0.129230270847722	0.147131949971795	0.128332485098306	0.148175938617434	0.130841235799688	0.143971009957904	0.122350758881387	0.121710474108188	0.117366068114708	0.131811875414298	0.13173278059364	0.110524452364929	0.134505743061844	0.128656155958068	0.115485149451131	0.109503061303258	0.131282836355985	0.12123993895046	0.0885660956053126	0.178909125684507	0.1889089910874	0.196985665402835	0.213805432298531	0.194669740391595	0.184855600910785	0.173082423642045	0.18534149254375	0.133879993220601	0.192499611383596	0.190634208018109	0.188631175909998
0.0966833596539081	0.112185903753597	0.0726340442102246	0.0930329234317156	0.101802251852583	0.122844101513465	0.10874056714537	0.108609804443832	0.0747308034224557	0.128922724116629	0.0911576082763823	0.14642166426385	0.104769539255485	0.119656541619971	0.0994296432957184	0.0985103357384012	0.11562688006247	0.12533503280618	0.111703871375851	0.101343408159196	0.127333501798023	0.0998807907309447	0.127605564630192	0.109273484602151	0.123756161016763	0.096479367797731	0.133497834704547	0.12821047523432	0.147538311302027	0.140970980060419	0.125824123973744	0.142350853898441	0.142269382188444	0.127387780804631	0.122359769147815	0.145004269438543	0.135458062463368	0.105783211058811	0.160290965930685	0.169628166596962	0.176602756715697	0.196626552324547	0.174791929655224	0.164534052225196	0.152293014770994	0.167455974314116	0.113866211500581	0.173811310062236	0.170376552888719	0.167306269814231
0.0856613914342208	0.072856503013449	0.120612647001109	0.0902447856392678	0.0631086324228883	0.0455561787554325	0.0699945573998507	0.0749763419493211	0.103577447043176	0.0430753723387444	0.0854036664040319	0.0446640359241523	0.0607711698255159	0.184497025743387	0.170912424895948	0.178500803076667	0.177661717571512	0.193775489171289	0.174517532105439	0.176745522650114	0.189928437729431	0.175611872153457	0.192993096242561	0.178169096150547	0.186867232757419	0.16938293186773	0.0646698589816922	0.0947970931585926	0.0690165505190493	0.0941231418541914	0.0764899040794331	0.0962230303431276	0.0578110198668429	0.0765319741895513	0.0710087137925841	0.0680086538208466	0.0631619362459984	0.0898784811177369	0.216212077491786	0.224926581630592	0.232431851840715	0.249851129803161	0.231711540304473	0.220305980587947	0.209998180626582	0.222867605626733	0.172411010392153	0.227304081740816	0.224873527264924	0.223635033142623
0.0637377890602624	0.0671928027137192	0.0985492672989174	0.0700755893841375	0.0419762177599802	0.0537911900153435	0.0558832792222029	0.0628496686062578	0.0801203391819598	0.0535835757934325	0.066120803371374	0.0678453522901757	0.0596599090797255	0.165824166167427	0.150515742224578	0.158287541650091	0.158962714612554	0.176298853205966	0.155779528447066	0.157660547227102	0.172582187473848	0.156722493076978	0.175092627809613	0.158105993883512	0.169545240553763	0.148652309626928	0.0691788679542394	0.0822164902920929	0.0740327957297362	0.082950571990211	0.0727878233498457	0.0863722531885428	0.0743434328102595	0.0657142956029545	0.0653369511286815	0.0745762074155926	0.0651311061697128	0.0732742010615313	0.199565387066081	0.209221972334993	0.217102540522708	0.233990904875807	0.215707206830345	0.20487597041291	0.190822527515342	0.206908047844697	0.153068857125078	0.211029273434138	0.20952058664093	0.208425938499133
0.104002898308328	0.118012712621521	0.113111200644173	0.10484813168004	0.0866828114887716	0.0999035144219329	0.101611002903248	0.110016986451899	0.101853028210279	0.0933130574507638	0.0930975406594449	0.100606683466306	0.107096403026559	0.155108407244284	0.143594200004428	0.154508937196748	0.148140124332019	0.163698816112251	0.147152235708335	0.150103900817574	0.159395905231807	0.150731484556553	0.165927414803236	0.151739173097716	0.155617746333961	0.142254441973237	0.114550351222509	0.123081645427933	0.117348387443608	0.12004328022582	0.119427126746554	0.122316717027263	0.119747705118495	0.116688886059927	0.112732617925912	0.121623027413837	0.112856345693196	0.105272265672965	0.196434335190784	0.204624165367205	0.211550223072768	0.231194976265656	0.211374977605347	0.199207569618137	0.18446867976723	0.203259587881474	0.148499181541171	0.208513179182789	0.204578976909111	0.203559122801854
0.0660801861016802	0.06422313670658	0.0835331152291339	0.0726064595566005	0.0526932965493459	0.073427092147132	0.0524669817128941	0.0724909901466802	0.0679845159676526	0.0701085055609386	0.0786947914817057	0.0944228350975053	0.0591761631839627	0.154480838783481	0.138158455784469	0.145072054756053	0.147012122725789	0.165016879234687	0.144209811373904	0.145143406488177	0.160659972468877	0.144293963311004	0.162894949758588	0.14597994669814	0.15782067681049	0.136308797482869	0.0865536637144125	0.0895848359342803	0.0964750826441747	0.10704606940876	0.0778159711815914	0.110249378810769	0.092516593767073	0.0835341559479063	0.0803621835935266	0.0957840321533662	0.0886536012673834	0.0884762415685304	0.190551306577016	0.19996845884731	0.207697069417837	0.225187515162192	0.206432498722353	0.195415104052126	0.181809482099502	0.197692779085599	0.143543736827931	0.201727992067009	0.200049461660519	0.198777418415535
0.132626054110428	0.145701894441184	0.116269474231122	0.13676882280561	0.1237486466175	0.152990143521058	0.125157900590192	0.150136697867425	0.115382392313775	0.148566077780438	0.13509331131817	0.171675432196742	0.140010051959289	0.132737662127086	0.120039635181055	0.133558474710982	0.125380182866726	0.148958037348523	0.130849586323167	0.131666146433336	0.141160283484153	0.132672330607548	0.145673911637975	0.134184239760152	0.135213049543059	0.118233738490375	0.162589647596979	0.153056829385971	0.17236720144804	0.172167344173732	0.151376502625768	0.174948157472143	0.168039104394868	0.159969971368376	0.158446636187306	0.169618573594869	0.161705586627257	0.146929681449397	0.182111434567247	0.188381863574944	0.195322787570648	0.214075962927093	0.194346317019098	0.183121056339154	0.160243475379946	0.186222666590206	0.12965890280916	0.191064159791694	0.188743871799627	0.186696270000897
0.0800966817851907	0.0945047162765347	0.0735417354754705	0.0619722636131353	0.0677333767419133	0.0853913212735387	0.0792888931072412	0.0730517666922384	0.0585103413461573	0.0855581714593834	0.0581367413043865	0.116082656078039	0.082786161989519	0.146390512123996	0.126691219618674	0.141240106333547	0.141674531021718	0.16077878116456	0.138543446444292	0.139207394973441	0.156247345285786	0.13835952505015	0.157237930262748	0.139762499776399	0.153636824913769	0.129506364147431	0.104430830788214	0.112007295532431	0.119448649650563	0.119927348356371	0.105754769770163	0.122916429020589	0.113223964836708	0.104440713035737	0.0956461947578451	0.113757150180931	0.10794397561774	0.0883476907690932	0.184622867991524	0.192342952925675	0.201001340302635	0.220592962587473	0.198323309538532	0.188540924727677	0.172544935317553	0.19215092719629	0.134484188497576	0.195439235630381	0.194446459575833	0.192592590482357
0.0610107918040193	0.0655181692314134	0.091533999306383	0.0681283454788078	0.0353421276058375	0.0572363200440141	0.0476900127177369	0.0595802613580948	0.0695925644862348	0.0570809443738	0.0699002441553891	0.0784497343623493	0.0585105751463914	0.161936999376788	0.14632106356638	0.156245918773238	0.154223987840185	0.171704369927635	0.152063364057882	0.154871685859841	0.168762729840077	0.153788060056575	0.171635613988478	0.154269571738467	0.16573876049936	0.146244434463964	0.0719668093289811	0.076966447297461	0.0790897872461812	0.0887926899584028	0.0708631088091237	0.09207129289298	0.0749508733966381	0.0685280939471197	0.0637505410374373	0.0789226696950226	0.0707210222798498	0.0722422855760619	0.195536067457912	0.204356015163418	0.212462376859162	0.230327118557351	0.210725718294913	0.200033376178248	0.185291589709355	0.202697216363829	0.146701408370297	0.205917519694399	0.204848524002685	0.203649730758507
0.0607487175533618	0.0562305363238184	0.0981152879439708	0.0721848500321115	0.0503693698929448	0.0411176565160709	0.0545385494984823	0.0628274085086551	0.0834652168169302	0.0448275664637266	0.0668765972428086	0.0597346744547573	0.0429233382981282	0.167405907757008	0.152070834310632	0.154287039803808	0.160030811310608	0.170399991508779	0.157803289317757	0.153739866004544	0.173800165901329	0.15134733168876	0.176855851368093	0.159506275633426	0.169679620714769	0.151791965797477	0.058086128255474	0.077979577441351	0.06472090760392	0.0820890535963833	0.0629197776916681	0.0852494281903642	0.0603365517580465	0.0630832963563782	0.0588203546033986	0.06129748839276	0.0566345211571479	0.0719651867863878	0.20199504664245	0.20985471321282	0.217721434343467	0.236222419672137	0.216277202528997	0.205426261353879	0.191685984820295	0.20919994601378	0.15441661009166	0.211604497691761	0.210100193381879	0.208364116063134
0.0918293575794345	0.0816738860244163	0.128880659127846	0.100099489408627	0.0659771884787095	0.0493794173572572	0.0761233035965436	0.0876618487739188	0.110866676163145	0.0412143521415386	0.0953747897440239	0.0479686398145362	0.064611897483966	0.186231651811991	0.171583878624946	0.182133248246726	0.179337175715474	0.195190181775539	0.176325963593125	0.180485567482884	0.191781322588628	0.17929193753355	0.195845278924781	0.178527297529494	0.188885838240815	0.173200358865725	0.0671223752345866	0.0952710908315003	0.0719388416755909	0.0928043358459141	0.0786494604858171	0.0949390901912846	0.0633335472807659	0.0795431057110781	0.0761523335762155	0.067548707557396	0.063633913580025	0.0973008679917654	0.219714886521901	0.228537381695943	0.236044319568152	0.250950735150369	0.235292689488729	0.223716281042881	0.210526854962734	0.224895893984142	0.17277295050563	0.230653878396694	0.228152817903838	0.227044084217223
0.075272912135078	0.0657350181908169	0.114026784198628	0.0823733469484355	0.0532096010244891	0.0490654635290098	0.0642339746818968	0.0711100838000168	0.0981639995688925	0.0462976422716307	0.0816445932779031	0.0604932681917319	0.0521169526207312	0.171722230510716	0.159045501749565	0.160125873161071	0.16625062518334	0.172647600555708	0.161918275816768	0.158867357067243	0.17649456123591	0.157237372301665	0.181363170537105	0.166112020975867	0.173197682987474	0.158094913926728	0.0461128286659693	0.0651648491841177	0.054290776134666	0.0757421160460294	0.0530217817190122	0.078736359445318	0.0520821050649348	0.058499520384057	0.0505188154117407	0.052290093219347	0.0498483544285512	0.0751928441164	0.198330241589686	0.203357806395104	0.210817386945167	0.233652923337184	0.211780359245114	0.198424961367059	0.187027893616795	0.205450177767771	0.151311046721968	0.205431535411092	0.202995173414809	0.201981399360415
0.102013817910476	0.0888781756768548	0.138173370029047	0.109041874078425	0.0747287023515328	0.0571904556170286	0.0866672639477407	0.0948485843578391	0.123223443704673	0.0505094949917463	0.103302205085423	0.0400150194753791	0.0747707070720125	0.197981574178456	0.186429797951499	0.189322226755401	0.190624611255089	0.200981857655456	0.187367429087151	0.187489524466407	0.201672320038545	0.186224037020141	0.206655589334504	0.193516673752327	0.196925827794087	0.184828186854841	0.0616600401140459	0.0912541677938929	0.0643194704286706	0.0883917417532724	0.0774384254532537	0.0902796428037811	0.0572071943244715	0.0775203413533655	0.0723754410955885	0.0645517887378085	0.0627238341351405	0.0956598616065608	0.224775877083212	0.233699352359966	0.240638435120486	0.25791952819424	0.240068015866597	0.227889718523319	0.218737547886478	0.230735069139181	0.181202522022029	0.235599870941062	0.232521989811418	0.231505095389508
0.0677738749636179	0.0801669977031535	0.0970340705973787	0.0720530025152122	0.0537068542790295	0.0756862515183072	0.0639138413142885	0.0749546723255532	0.0810057535510829	0.0724924848411845	0.0805470384864656	0.0978915421042651	0.0679535991326821	0.147019327336632	0.133395415833326	0.140506220039703	0.143254546158631	0.155126976197901	0.138807907850462	0.138568159885342	0.155056509633506	0.137240654393645	0.158212981144504	0.141974671648389	0.149636098169238	0.13321562348574	0.0886420643282485	0.0866762246617101	0.100442482056922	0.101669690649585	0.0830210147472196	0.104018378824719	0.0948185200825118	0.0887850610656799	0.0845069797356899	0.0945442876837073	0.0893442864437835	0.0923062987209665	0.186053687306709	0.192267011888131	0.200705495804318	0.221260821101948	0.19984833852658	0.188316324032391	0.173410945456308	0.19319323257413	0.136911460741573	0.195793843032143	0.193475268754748	0.191764246531867
0.0704006604812121	0.0881189745341164	0.0966313337570543	0.0729226117280348	0.0571095216319652	0.0777974989286728	0.0668084501783112	0.0791401067430663	0.077709403434998	0.0735771659135641	0.0760807503238955	0.100843652290417	0.0757518930147811	0.149091966281508	0.135112688261411	0.142649582058162	0.142340664185444	0.160550690692779	0.140090338100162	0.141212723615986	0.155666125949944	0.139979898694423	0.158315307003136	0.141704183487395	0.153530533827457	0.133966211317412	0.093096548856402	0.0948480609302885	0.104115034108691	0.106701968048807	0.0911455304789566	0.109630233363722	0.100334199359738	0.0921450845281261	0.0897116687957899	0.101672103535659	0.094292468828796	0.083238240523099	0.1869699391097	0.1940643511071	0.201513627569354	0.222363190347179	0.200885754985142	0.189462726475022	0.174870239213639	0.194494686358446	0.138212227640397	0.197371094149697	0.194277265201344	0.192853688165035
0.193944802702079	0.20364077581834	0.176369871397447	0.191924389976833	0.18825863552302	0.209155492577007	0.195842648107287	0.20520691413371	0.173192326711908	0.209061953870002	0.192658485789491	0.218077577845745	0.19649446771656	0.118085018621735	0.132102740487966	0.131817629165886	0.114818635613427	0.107398913611889	0.12853060225922	0.130404404089313	0.117700728552122	0.136277583939644	0.109442881351547	0.119749489440135	0.127899753362981	0.143734687200743	0.213528397255319	0.20598643958177	0.21925690469669	0.209707600119097	0.203076448485715	0.210286211226913	0.217200582886311	0.206110951450408	0.206541663178467	0.221217604809826	0.214492475308505	0.194534606123135	0.125580775662176	0.144091550003017	0.138150430521549	0.109178453352192	0.1096821466166	0.145054276949518	0.132495820098586	0.111138429613852	0.160233396043234	0.153185973301791	0.104818544896909	0.134747761114538
0.167331064819894	0.17466615161203	0.149108934619116	0.159615880326913	0.160347588174449	0.183044065168055	0.168477815919089	0.173481830366307	0.145720699049306	0.183172627060692	0.164022528496178	0.194717330914605	0.170338420155199	0.0845989613577704	0.0880881799015432	0.0952275967453424	0.0749220375980188	0.10101266559119	0.0904785649061962	0.0948168835189724	0.092681749670873	0.09893668276683	0.0947566634360163	0.0840222843304582	0.0965105512314294	0.105009461175415	0.186337039647371	0.178469644867099	0.193403402190849	0.185943575983783	0.176207977505488	0.186704954770092	0.189662191629074	0.18274151667252	0.178825649182624	0.192530050531836	0.18468364909153	0.17086240443807	0.110995598751408	0.116454176752306	0.123232981693181	0.139223883687499	0.120420755863321	0.111599269166161	0.109165946898255	0.113370746951709	0.124203938753635	0.118200430423719	0.117176918240236	0.113796172737099
0.182937429470408	0.189789971592349	0.167487798806264	0.17498951548042	0.177375989767884	0.199116748299037	0.184149991534028	0.189090081359135	0.166025328439592	0.200409651416017	0.180330547615362	0.21117131634569	0.185027509986066	0.0895643035249395	0.0986092695240171	0.104772055988492	0.0939770838887345	0.0898445046538119	0.105827601866081	0.104356883942247	0.0928782690900156	0.108316706115398	0.0845348778199751	0.0923487632738129	0.111577174469395	0.114187993212002	0.200478599056547	0.190362391520727	0.206989648079915	0.199592033731889	0.190450954835971	0.200211088120618	0.204044250472014	0.197163191818416	0.193123084910082	0.204841457974882	0.1977395950472	0.187228436948605	0.0899670664108805	0.0957013068305271	0.088634375546944	0.10858730638127	0.0883615337198231	0.0957802623096039	0.0937874253587483	0.081155279927229	0.139837908851355	0.107741190552718	0.0776282472488192	0.091766388936179
0.188719776649824	0.198072436490304	0.171471606579024	0.183212769622173	0.183484290228204	0.205884138838529	0.190635166926566	0.195453663445285	0.168506856934391	0.206129661497369	0.185829335087419	0.216414602778538	0.191198575064626	0.0983058104036012	0.109935446026162	0.116099202945756	0.0973937665917511	0.09623268850926	0.113398440045677	0.11673549225309	0.101188580568297	0.119582322286192	0.0902299643231965	0.104897432604889	0.11695617106858	0.126418994347463	0.206942327229268	0.198503372999579	0.214307626449848	0.206368426174458	0.196946445457917	0.206736865026307	0.209643946979769	0.202234583249125	0.199133704140978	0.212940915122497	0.205150549170424	0.191769223279623	0.100798513990571	0.117747589750967	0.111311049771907	0.101748501375753	0.0827254895008908	0.118684510913768	0.108681694153552	0.0893264263988466	0.147299684908513	0.127875889239419	0.0797733972030641	0.109604573013149
0.177196644994136	0.185399516966035	0.163181836324602	0.172153730728936	0.173582062441189	0.193445253556451	0.179316256297458	0.184945208107739	0.159819652378404	0.194613486018167	0.175219377019919	0.205597811223868	0.179073053960993	0.0888687850882593	0.101892193324186	0.0995929419751211	0.102322259842214	0.0891615836992407	0.107117153152566	0.105421877765983	0.0930161147868135	0.097177609449993	0.081593197837608	0.0887002357343628	0.119501567142911	0.114586375054196	0.195772769781812	0.185142713725351	0.201784307241781	0.194078940700759	0.18407495320714	0.194560820774438	0.19832800980398	0.190184966334137	0.186134968524501	0.199646984945947	0.191441463935593	0.178193490342035	0.0927360941049461	0.0960476121711764	0.0883974666264876	0.120683307586073	0.10033915884872	0.0910408334838774	0.0807463006205039	0.0950271801671042	0.138136974998929	0.113613680454243	0.0817424780467411	0.098426399133502
0.201424514840146	0.210817959866872	0.184311137652208	0.197742220591155	0.194332862601624	0.217938690108623	0.203327778735444	0.211441280114797	0.181125373602636	0.217884077208349	0.19869139409624	0.227260137533341	0.203960652903472	0.115961609721302	0.128357918619648	0.131157695217087	0.119766599006368	0.111232880567181	0.131123072023533	0.131379233355399	0.118144258628556	0.134266132492217	0.107050251924018	0.120824124915293	0.137298061589179	0.142319748412967	0.218697536313486	0.211086545778185	0.224315824501755	0.215590225503851	0.206411071117418	0.215682233716306	0.222934554222063	0.212599755782957	0.210936792093307	0.226614606069918	0.217533782435147	0.201606971145101	0.119297177394635	0.139171505363079	0.132209814805788	0.107774733335483	0.102998482347618	0.13984722405582	0.12945692823658	0.106762572334983	0.163065839972832	0.149059100262176	0.100869055543319	0.129118237966684
0.177922713182508	0.186049097407483	0.161032967421578	0.169168271933859	0.176012108585622	0.195812011517382	0.178736633327047	0.183997898347152	0.159527370446308	0.196691716672724	0.174695251182891	0.208128940978592	0.180311719508095	0.0907629119766305	0.102732178043647	0.0993674133362474	0.10241536234081	0.0891649226239765	0.108200795956591	0.106127208092305	0.0947466334373571	0.0970695962035611	0.0823444562550761	0.0891722623863528	0.119775775157854	0.114793944205866	0.199132974447576	0.188317227498531	0.205565769645316	0.197302419912541	0.187303585923911	0.197838154771176	0.201437442740279	0.19243714686684	0.189258951505598	0.202976395523642	0.194701717596925	0.179755854106201	0.0924894668838763	0.0970038880851488	0.0883273802130886	0.117465770655139	0.0969801211956086	0.0957591535721946	0.0860947777511397	0.0892928796060757	0.139190040628258	0.11499107156974	0.078852060815155	0.0986417224914516
0.185958406193466	0.194639431409474	0.171970261157553	0.180903637804653	0.183409313041449	0.202151231325618	0.188273346635103	0.192724368263274	0.167426309575414	0.203124635461521	0.183434124334066	0.215166691255326	0.188029234414314	0.107220231376211	0.122820190534182	0.108581579940545	0.116070219655813	0.0996287469691658	0.11844681992268	0.112559097405304	0.102029630769796	0.111436327224149	0.098681875219397	0.0965988828677781	0.122021023566998	0.119734200373966	0.20710302085535	0.19609999918805	0.213147927088259	0.2052982562146	0.195166147538492	0.205578276342477	0.20952443172826	0.201534217841218	0.196930543891323	0.210881934292536	0.202574497255186	0.189212947858659	0.1152127015487	0.119804371916474	0.110678580284748	0.116594082808934	0.0943323180901032	0.117172438490281	0.1033971777343	0.105292485453164	0.146407561960447	0.137922906291998	0.0784693191229947	0.122641236644586
0.204901121168901	0.215070012075101	0.18809622112085	0.20408532643676	0.201575263236159	0.222914679330587	0.206321325383365	0.218256164765998	0.188906127599388	0.222880975870294	0.204602216376191	0.231948638972143	0.207754282254303	0.126613925215171	0.141031298654776	0.133616457456694	0.12246403080374	0.113701974005207	0.1342886353632	0.131833383335133	0.119657282416887	0.142316045503361	0.116089454987483	0.12052691299072	0.125065595541237	0.138835485355866	0.227352686166443	0.218882383713697	0.231957502373569	0.222198291269949	0.214930191357327	0.222516790981072	0.231378178802143	0.218078654390335	0.220099854157442	0.234723050906299	0.225920305500157	0.206741667198493	0.13529460031391	0.15392141229044	0.146452010349955	0.120873862577041	0.117932478957948	0.154201842187599	0.142976984085556	0.121869485751468	0.168091875958512	0.164254071637603	0.115099335531229	0.143997499315776
0.186062849417613	0.195605874218202	0.171483197161139	0.177568734386408	0.180800725451357	0.203621205131381	0.188275776184946	0.191982870487923	0.166547442920344	0.203920361359353	0.183353504685413	0.215088243835327	0.188669846500079	0.0946468013836183	0.106490041459254	0.107912874904276	0.10567875705889	0.0932741152429027	0.112215363111958	0.110505597523916	0.0980944441041877	0.105635042606639	0.0875848113452991	0.0935667653419784	0.123342369891421	0.120092897232308	0.204676051874144	0.193991568560789	0.211433283361896	0.203413835417197	0.193382666647834	0.20380998411906	0.207456691304265	0.200409674085188	0.195685306358015	0.208581291154965	0.201447313505176	0.189806310603024	0.0989265824814018	0.103751956366435	0.0971632107812525	0.105130742018679	0.0836656202580632	0.104294854141508	0.0926509453531995	0.087343609173647	0.143821687800942	0.122422790827252	0.0684340973205711	0.105105319334791
0.175923141665379	0.184173222754444	0.161033980970031	0.170369480939975	0.170893748781087	0.193190701327452	0.176004518036798	0.183756087862885	0.16114234532976	0.193553527099752	0.174477032621598	0.204320346087169	0.178205880958663	0.0808830474161048	0.0907869917689187	0.0947081839406885	0.0868474850951579	0.0810156983256863	0.0955384608952296	0.0962840935641901	0.0833026951744663	0.0925331634941652	0.0745245577475156	0.0812091738443982	0.102122108701433	0.104850842322834	0.19552883139351	0.184208104861683	0.20143982638744	0.193307063615616	0.18376245249142	0.193634711636136	0.197405156470054	0.190531904631019	0.186935804589416	0.198939656900061	0.191388940710597	0.179764275368324	0.0934446737347535	0.09448402216193	0.0925847843736079	0.127235692047447	0.104354501871641	0.0933946286158474	0.0811279775238001	0.0995057363975695	0.134604741534677	0.113713101721094	0.0870853992039418	0.0960458920136592
0.0892024406552805	0.101987878737931	0.0870792057611573	0.0839129675595925	0.0932540583773092	0.10746118674173	0.105624470391594	0.0916254080863604	0.0791520609463476	0.11258502894999	0.0814964720528749	0.123198276160047	0.0935853307132987	0.124181179063319	0.103126265366189	0.107534916790434	0.124497618397166	0.135197390618576	0.118675177594885	0.113647090880568	0.132729815651792	0.108264924910533	0.131806711950855	0.115252442713019	0.136317083994101	0.107132395675212	0.111068015584212	0.104438839852676	0.120132636394649	0.113545819551223	0.0980571870676629	0.114167794783778	0.115926606814442	0.101917721464431	0.095865972183809	0.115966404840404	0.109418537026906	0.0883944457378147	0.166842312126955	0.173048143433517	0.179053136737016	0.203199450108729	0.181096557703264	0.167801788067571	0.157431010084851	0.174627418170894	0.130573507088946	0.175725259698396	0.172899250999913	0.172365073720314
0.0824775256766216	0.073585414527149	0.111742024188378	0.0936105223073226	0.0783558657156213	0.0816684277563679	0.0827576493777872	0.0882953051042132	0.0976313770730697	0.0843975721787238	0.0959157943384442	0.0953554086593889	0.0692599610245769	0.149533227962646	0.127019914745859	0.127903721449945	0.145386036781084	0.153256771478345	0.137502630399345	0.129581138345366	0.151331367356547	0.126401442880714	0.157319765493244	0.132321255644981	0.155078182371487	0.126877748838294	0.0699095892458535	0.0683876052444368	0.074490642698942	0.0851315824029144	0.0545128279748943	0.0857548458651854	0.0691683050262393	0.0665088939909978	0.0595712522771564	0.0685590796035104	0.0637025310572903	0.0815255802835697	0.196749584668846	0.198858899879254	0.204734229435484	0.233093294047215	0.210946575386812	0.193574639359419	0.181640797018383	0.204479313382471	0.151793689524637	0.204692614576933	0.19849136369402	0.201148399962657
0.115115324123706	0.130086239128914	0.0794764467795686	0.110138489478101	0.118346192836126	0.138716645508515	0.126311196650816	0.125808468834009	0.0869847934813787	0.141793723798092	0.104119604684706	0.161436571639553	0.126926045969463	0.124412510507006	0.101102165511396	0.114058226784431	0.118918602843555	0.143231015323343	0.115505915219659	0.122713317701014	0.131259521433794	0.117149257282057	0.12988989383866	0.115519409783231	0.137677886199332	0.10607174908191	0.154825040166178	0.151082876031874	0.163824811374876	0.155561831574553	0.144701005862945	0.156655561890266	0.161169245361946	0.144599430955049	0.141275499114635	0.163614109693905	0.156288796936534	0.125103625882257	0.151460071268515	0.161369659536296	0.16890730357469	0.183434202707975	0.167659022776671	0.156986401794555	0.150409092269591	0.1568785162192	0.127602743527255	0.164535249498285	0.162140711417538	0.16064285254401
0.0929615232814978	0.0860931006668681	0.114747613660805	0.102077723624857	0.0874600202744999	0.0902883480443196	0.092411754169017	0.0959365747845271	0.103774947106877	0.0934507814990293	0.103766649876068	0.105952785235306	0.0801152193765724	0.150546059160859	0.127939647093562	0.135137222353468	0.150600408377712	0.161429424662964	0.143321688173014	0.140259220887284	0.15732564375051	0.133995318753332	0.157402181573997	0.142799966362591	0.161717453080684	0.134345352054755	0.0863078860342484	0.084749792858002	0.0911763801835697	0.102408629241604	0.0734389399687418	0.103229333103442	0.0893232013169629	0.0812708290460282	0.0743095315917448	0.0860351368605546	0.0830528581019711	0.0966204612792605	0.184304612996019	0.183012642130169	0.188240408745138	0.21410700467978	0.190999661929577	0.177087481599401	0.177764736649641	0.185992246069273	0.157873177928859	0.185789495250584	0.182354757023866	0.181082039640094
0.0800880905680092	0.087383189059165	0.0719319245978443	0.0816524155965268	0.0695397765281234	0.0905313537645495	0.0727238803330762	0.0961008396229194	0.0622648985507574	0.09231589129088	0.0834418215101733	0.114958807877144	0.0761618828361167	0.14679714236475	0.127198115895617	0.138171168547799	0.139774135169813	0.159057531018327	0.135188630455136	0.140287183454478	0.152013089394802	0.136001516001862	0.154364087402301	0.137625697728963	0.152819093864665	0.129228537957403	0.116485230592192	0.116143075124117	0.127584143210601	0.125796970994769	0.110169108063129	0.128754301623899	0.126670134449806	0.111248370470704	0.106904723230307	0.130685584227871	0.122649806548644	0.0993935866221356	0.18304339231797	0.191719425656214	0.199283544343358	0.215073973876006	0.198467981515576	0.187232218855754	0.175758487062225	0.188650062015527	0.138505535399634	0.19492771428443	0.192988665084068	0.190360173273536
0.0902355585421851	0.0979567450734102	0.112625617355677	0.103210445245956	0.0944912004129344	0.10634233891701	0.100934175377514	0.100718929956938	0.0985735601983164	0.107359836073295	0.10481931976751	0.120160523702545	0.0957572262701164	0.13873316229379	0.120738599889998	0.128908724711253	0.137831013896466	0.153257575752561	0.132068673695107	0.13324672307716	0.146352784506553	0.127136668401254	0.145448627587621	0.131554489786508	0.151763260094944	0.124738627441046	0.0983458613403676	0.0913663184872294	0.105899550363066	0.102562622062811	0.0875963314192121	0.10198856554896	0.0992886820947467	0.088165421511264	0.0859699311278853	0.100484638199487	0.0962238084022077	0.0934433828798469	0.171838963898716	0.175436290446154	0.183038888591631	0.206148449150005	0.185776197131452	0.171325326846665	0.168560787519655	0.178562751137953	0.148094475025897	0.177316031733638	0.175233584957755	0.175193715613857
0.0865026931983116	0.0851152480151824	0.121019558659267	0.0888001839398692	0.0679148159254556	0.071487294984389	0.0781390327983662	0.0794794764972536	0.101578149409917	0.0690688674486435	0.089385738341603	0.0828527562955767	0.078747079386642	0.165984095660923	0.151721034703723	0.161406438902555	0.163679345053283	0.180394691006657	0.157135736296794	0.160783145683583	0.172230385339217	0.159787946175172	0.17742870060222	0.159754626135706	0.175358792481129	0.150812446640774	0.0848138310040077	0.0879174814149985	0.0891431844324098	0.097329659677371	0.0846581023416412	0.0985948635031949	0.0872901331053741	0.0833462816258526	0.0797994052763592	0.0836332701654211	0.073058321893156	0.0984084294159978	0.202784365013295	0.20572480081814	0.213919781731462	0.237253269147584	0.217122541385492	0.201744831792926	0.187829087182297	0.209975216224366	0.155417694653661	0.208042477381918	0.206412190780834	0.208183880413004
0.0893179442406907	0.0904671268022465	0.116110724365764	0.0964784277385646	0.0760445250736196	0.0883957590864752	0.0845780025586058	0.0882060063222001	0.0973838713755991	0.0885565709080932	0.0998266960027485	0.106920617112667	0.0859967485367436	0.147334210452013	0.127142025158611	0.142257657216783	0.147365891662806	0.166848546170159	0.140370395248201	0.147409493666499	0.154344244376997	0.141473134314871	0.15477916508627	0.141180781171671	0.162073625828587	0.135495364482581	0.0826002464939961	0.0770860135461611	0.0908004575501048	0.0936530855146165	0.0730957675627525	0.0939351509168507	0.0855884966379755	0.0764170320618846	0.0712598086440625	0.0852034677570173	0.0817260551795944	0.0885455237964441	0.182323487288445	0.185013419358219	0.192414734283867	0.217048405043869	0.196504377316258	0.180698869616242	0.174298034372172	0.189449680142053	0.155453179740422	0.187098685813803	0.184472001062345	0.185656740243363
0.0633970864176847	0.0820014301820041	0.081228867609512	0.0602183120321892	0.054508997962188	0.0788606258054554	0.0667977964340522	0.0725048546163351	0.0615185177067879	0.0780172140538677	0.0618202533288324	0.101232319213794	0.076675134498027	0.145179766844983	0.123113946182877	0.133461521222293	0.141870198871567	0.156692627199476	0.135539797228321	0.132906504019977	0.150087163788012	0.131694622819735	0.154028058129049	0.133406650335992	0.151956988090755	0.124246876095711	0.0927561817843431	0.0967532427075061	0.107556990395899	0.108120619781155	0.091185546985202	0.111058014341526	0.102150703743525	0.0940969055494373	0.0865228354942793	0.102241848181218	0.0957875203714213	0.0794435667385835	0.190740448180407	0.191823036671384	0.19994602670162	0.226859750199782	0.204739563544954	0.187445063583381	0.17536729320933	0.198403747478688	0.144452843037831	0.197595826493113	0.193267487454704	0.196362083615926
0.0906796583048432	0.103326636890054	0.0916707794559181	0.0888403740595633	0.0875343112629291	0.107416759164783	0.0965943191478118	0.0955180888981513	0.0748746061711776	0.107312668846248	0.0850538494793361	0.127586661169738	0.0969664095309452	0.130924653715298	0.110436659352216	0.124681247252941	0.129037476654898	0.150290625339666	0.125203249463236	0.129332424348561	0.141681423626166	0.124632558853251	0.139168071278881	0.126280357899619	0.144668112070562	0.117534314172857	0.117615649101346	0.112155033224478	0.126468052487716	0.120758694613954	0.108012178828559	0.121596393873321	0.121369149766949	0.107861039736312	0.10320653035197	0.122660227676876	0.116749121144816	0.0968094194191819	0.169521110090051	0.176682013032959	0.184244972179463	0.203680515728771	0.183139348006453	0.17244593981504	0.162233465101409	0.176745588045243	0.137043381397288	0.178145096355076	0.177103193729203	0.175549537869017
0.0827017780896577	0.0965978271089428	0.0928956274722446	0.0859889177364554	0.0825505350718436	0.102190606683142	0.0900380023101263	0.0958309021354928	0.0793160100046558	0.102497740373441	0.0873464579515621	0.124934347712529	0.0918676439412406	0.135010962883992	0.115300986340682	0.12741874344023	0.127447404637329	0.150986698321348	0.126498339675951	0.130710015459098	0.140920017833347	0.125229325596579	0.142377003951168	0.128319432859805	0.144646660213007	0.1187998151619	0.115803501982923	0.112539670464109	0.125922967829635	0.119040238757191	0.106102633504026	0.120131979748931	0.12161034187988	0.10905223613111	0.103202710166483	0.125001059517632	0.117666544125895	0.0995337112678617	0.171064675409777	0.181051190920552	0.188769465468131	0.204808418034191	0.187512206003453	0.176538412112203	0.166014469565448	0.177175047312792	0.13267936374727	0.183126408215953	0.181370887775794	0.179223539644844
0.0767870721831123	0.091646262257703	0.094376246663063	0.0842677754532538	0.0762634823687934	0.0965572985460291	0.0860864148700654	0.0909485529373104	0.0745274460676535	0.1015742518455	0.0885344334450758	0.115375249868587	0.0843487433226558	0.150217405126683	0.128394860368641	0.141218808291512	0.145529414544838	0.167794370210971	0.144761281568753	0.147211457054404	0.159723837298013	0.142594065149205	0.156872720992037	0.144720605998032	0.161952375391625	0.135616872604386	0.0935413379473025	0.0834954391059898	0.104700630294825	0.0913470104176735	0.0858063518154111	0.0938799493415228	0.101125462471264	0.0815600708882522	0.0790022177376609	0.0994296010885995	0.0892758630410282	0.0726305585757277	0.184802156782074	0.194956900321401	0.203212153053375	0.217579261830888	0.201139930363023	0.190642019637911	0.180488192106311	0.190311738178969	0.151863749277835	0.198005926165718	0.195653721466728	0.194507605635392
0.0883766371759445	0.0697804224749263	0.114948610393873	0.0955292418918749	0.081558944912471	0.0557431647886047	0.0787581021449747	0.0873265093946069	0.103472458769367	0.0540700623420108	0.100065773445326	0.0724063125498908	0.0546903421595657	0.171778811365255	0.154967643147262	0.15676262619005	0.168771456373642	0.175962792735722	0.162368612206281	0.155581563919689	0.175513332367881	0.152169840799324	0.182938665590069	0.160608532122651	0.175858481889846	0.154114974623933	0.0686696535994208	0.0846259815653646	0.0795756610535296	0.106896910521018	0.0681537706367237	0.109242013305599	0.065357211016716	0.0844797492506447	0.0784727569071093	0.0655996449174049	0.0715641096102535	0.103868606848075	0.207301515347591	0.205135441770746	0.211506059379223	0.241395078127954	0.22035249811735	0.199797057063047	0.190693880710885	0.213820519864553	0.162604250156485	0.211756428922837	0.203603151352201	0.209647842708871
0.0791088834538668	0.0667412326750413	0.115828236151787	0.0882450002741182	0.0761264318488223	0.0547973932167314	0.0730248782216564	0.0774338129452977	0.10629287119104	0.0541397203321176	0.0869794453538787	0.0771852984775804	0.0485599771203637	0.180459338122162	0.164438570665127	0.164497982856967	0.172568985987767	0.182984565130945	0.170623870349457	0.166175457717073	0.183412749420091	0.161757290455989	0.188732866030751	0.169823948596895	0.182191988075458	0.163471237724624	0.0646462132396591	0.0772726192780186	0.0726771324166149	0.0979487487245419	0.0571629986653322	0.100569578580391	0.060678528199067	0.0761452716496448	0.0704191401106038	0.0652679248463052	0.0658497417489419	0.0881639741389024	0.208568199532011	0.219242308900446	0.223802438721533	0.244003453490071	0.223272455565969	0.212580652864139	0.204141718032661	0.21540605908757	0.16728853481687	0.221637088755149	0.217015711054674	0.214842834526377
0.0832414129631382	0.066996139853375	0.120182727402541	0.0906489179954387	0.0632788798224566	0.0376774688664627	0.0686461511709104	0.0751933961739235	0.102415427844246	0.0337879760873167	0.0889580632682673	0.0530241476228004	0.0557734214934097	0.189170233895324	0.176837947785089	0.182745176680196	0.181472002262248	0.194140584829577	0.178165136033087	0.180692103950529	0.193407951631973	0.179856830917556	0.198368328356287	0.183262010785781	0.189021632035247	0.175509729800913	0.0567894967463437	0.0869503386890168	0.0590731145563808	0.087831188816175	0.0693116410108501	0.0892701464940881	0.0470166131213508	0.0703628807337238	0.0642545702234529	0.0617885993504002	0.0630361102417469	0.0836287444871203	0.218226787730183	0.227205881678811	0.234638561042285	0.251057633132333	0.234003576883553	0.222077250893267	0.211040507296657	0.223626120844062	0.172657213052029	0.229387228878499	0.226620447646681	0.225949236237265
0.0936450580009155	0.0742618215324788	0.118751711270831	0.0985057115126053	0.0786691254143995	0.0579053252743823	0.075193516046807	0.0884448562061195	0.102884124150162	0.0518880107075481	0.10405362249564	0.0750865292777664	0.0590907126179033	0.174518784750329	0.157046155384337	0.164799055999175	0.171448295826245	0.184060804160464	0.165054743577784	0.163728715925088	0.177764942803851	0.157983080196712	0.184960311699254	0.161866059406862	0.178042832644334	0.15701399720951	0.0736074872484632	0.0904329234266245	0.0845972619954172	0.111975790384752	0.0744507991930634	0.113861118337253	0.0713324903079525	0.0906172756629447	0.0831068693054696	0.0718850404856197	0.0772024639199118	0.106280105915168	0.209470922378733	0.204937581222043	0.212021705849669	0.243973656289007	0.222930613746188	0.199768124351523	0.191068479303577	0.216687712559738	0.165230885438569	0.214815208489828	0.204001572957901	0.212775176357028
0.0691956909326969	0.0640366026252947	0.105029213157371	0.079527668855636	0.0461001730450806	0.0461885636619672	0.0513748120201682	0.0664019390174862	0.0856203986341804	0.0461204654784162	0.0764424181155443	0.0643630298876396	0.0571565429817958	0.166838758847804	0.153230169516244	0.162125656006094	0.161056303078666	0.17902947877375	0.156886382001345	0.162453676485996	0.17235741526418	0.159130889922103	0.176384510250499	0.160860512525759	0.17406733892934	0.153121212680622	0.0611058601294275	0.0785583913643194	0.0689160493019349	0.0882751154279874	0.0662997545957799	0.091672774856531	0.0665600915215107	0.0689189465442864	0.0650981716265286	0.0661533396006327	0.0604381552373126	0.0773081102890309	0.200257820451207	0.205668468156423	0.21341869416521	0.234676331282562	0.213784461961072	0.201223848767125	0.191004365746726	0.20751547639758	0.156776835960823	0.207923732895045	0.205487417331085	0.204478029876227
0.089378696704357	0.0720481245956553	0.124606827602565	0.093530445071303	0.0742018410677495	0.0539406317425971	0.0714123765560887	0.0829853322854431	0.109534361957343	0.0402213997861827	0.0997059516898205	0.0685185087481426	0.0587070509240655	0.180777325689436	0.168495356132382	0.173918947593795	0.17315777169439	0.188016199667394	0.170643570603075	0.172986383869354	0.184875295873074	0.171611922916986	0.189933506420872	0.175538139073186	0.182158877834584	0.16716144310097	0.070786914968625	0.0903568620566793	0.0802155011073133	0.107517584980467	0.0743682913871346	0.109328792589223	0.0650800817807017	0.0872757561123796	0.081916883989522	0.077590372910787	0.0785385150438748	0.103124628651109	0.212412297546314	0.221351172576681	0.228534684663903	0.246096457511562	0.227998631046568	0.216165652285073	0.205092797442086	0.218858248647617	0.166957232434823	0.223381320073682	0.220508726992783	0.219710490090179
0.0939110447339418	0.0766503348748427	0.114873532723644	0.0958170880995025	0.0768227759218525	0.0648513677228353	0.0749118147088833	0.0882553893600132	0.0985544089222837	0.0610855351471725	0.102974025765116	0.0810073019650286	0.0625472633558299	0.174427728821515	0.15671196274707	0.167317928289612	0.167700343502727	0.185052271797717	0.163819121353394	0.166181695426634	0.179280408661043	0.164187567046078	0.182764016671019	0.166337331530837	0.177938481005417	0.159360575097291	0.0776586521560207	0.0927228376927328	0.092028858671479	0.11888151106254	0.0774113793242772	0.121072814187778	0.076279076422756	0.0954001009518264	0.0850557007121597	0.0789350298485392	0.0811770616427989	0.106119945213764	0.208343122765669	0.214958499577945	0.221794250310624	0.243367019653455	0.221506595653447	0.20994724427605	0.201438933370437	0.215469552880733	0.164739504143849	0.217758158311161	0.21406163209398	0.212668396038688
0.0905716327605164	0.0778272806241913	0.112515936884649	0.0997364732685793	0.0746890784657131	0.0637041276758306	0.0731010326236298	0.090768522883013	0.0991954453411142	0.0623608124232564	0.106172473700811	0.084295083130943	0.0606640703187563	0.158160746975266	0.140829556269691	0.153184562577161	0.15573245513464	0.175275501612348	0.149265706220035	0.154340215262264	0.162329465695443	0.149297211056203	0.168756426667275	0.150852654456713	0.170342076783165	0.143949159421199	0.0701065506547051	0.0857924305290915	0.0846261357347164	0.104641034280375	0.0696360829141311	0.107251578668396	0.0699196444235939	0.0862137855709784	0.0786755708776515	0.0719904525996837	0.0726194050260361	0.101423000987055	0.194944210021523	0.195203867396178	0.202565647434304	0.229418726505663	0.20835166992865	0.190106086481642	0.179603871901069	0.202166186542035	0.152727489547142	0.199911023429989	0.19449923276689	0.198090368739437
0.0929997577936295	0.0715528784111739	0.112412044993113	0.0939215033022165	0.0806314128434968	0.0647468169560509	0.0706664168612708	0.090502464324719	0.100256948459192	0.054227399297146	0.103708786532422	0.0807449283966704	0.0604681125993714	0.175396492431974	0.161719070168407	0.166223816267907	0.166686761087261	0.180922629172808	0.164602269247537	0.166429580547899	0.179134878624311	0.164668583696659	0.183809831984439	0.168967241162454	0.17449110405051	0.160090117872641	0.0826242793338769	0.096933221198058	0.0926048873986852	0.11878738138051	0.0769496245001395	0.120810203399571	0.078407295732653	0.0981461978466322	0.0938173856813758	0.0845570709085604	0.0841989290113661	0.11300092013874	0.208791316801234	0.217916756307357	0.225275135585918	0.242766721185108	0.224496452241023	0.212652563942656	0.203478585709865	0.215573617182982	0.165503172325029	0.21976881037067	0.217204806062035	0.216060296594667
0.0693600466551852	0.061230663107175	0.104889640266767	0.0749617031794098	0.0571062439700011	0.0431163514327939	0.0596804112450639	0.0641558537948506	0.0909049110112417	0.0465068419186805	0.0768912193303769	0.0646947268558554	0.0467779871221894	0.175288019856822	0.158813028616406	0.164632132397563	0.167486584622301	0.17795115884396	0.166694942176858	0.16327591402885	0.181794808826125	0.160979592925199	0.186260902468454	0.167945539102655	0.179009906913918	0.160833989958326	0.0573930350850806	0.0754904759940365	0.0714933894364256	0.0904166461386025	0.0598267771134921	0.0928191940905445	0.0579104383573351	0.070523397236235	0.0648509023608334	0.0618564110597657	0.0584723099381558	0.0815394254141604	0.203920213235757	0.21511976421389	0.223334205621857	0.237556749198101	0.221224624843957	0.211470128582785	0.199396353783077	0.210255957985703	0.161153017841333	0.216155946862705	0.215902905872981	0.212611937442525
0.0839794821475298	0.0701043363698779	0.118844632770855	0.083483788658166	0.0707748516576926	0.0506593150494128	0.0660064685248972	0.0726013616979748	0.102242652558732	0.0444905668228371	0.0908973922126827	0.067458774675823	0.055543422655478	0.18168737997263	0.16575143131574	0.173650928732902	0.174035524828919	0.188209713122223	0.171638767155969	0.172888211859941	0.185903092828088	0.170967687826894	0.190830786839065	0.17400955761013	0.183147456846657	0.167813019327562	0.066531761543642	0.0873976268179386	0.0813905818627267	0.103714177537182	0.0713986945506143	0.106091177612117	0.0640428256055788	0.0835971982560864	0.0746144629411343	0.0726350666135975	0.0724207168304257	0.0957881743126788	0.212725393869853	0.220308368754981	0.227528898492605	0.247038841384489	0.227065845439255	0.215172695223427	0.205073293108236	0.219905271896264	0.167172613668275	0.222485502333278	0.219684094631749	0.218933059149476
0.0967943597564796	0.0754248363539878	0.12042528544424	0.10385329831291	0.0880775059716821	0.0615882125731395	0.0818958533101038	0.0920130552720621	0.110301807537146	0.0542515365940134	0.106631354209612	0.0758673260363795	0.0621507521533143	0.180551558017278	0.168508444351194	0.170725493938079	0.173045346694013	0.186085817179295	0.17114298144704	0.170317436205135	0.184473370994137	0.168327586078939	0.188858851083451	0.175368391416155	0.182611243220741	0.167263669898515	0.0787427147105459	0.0985687755160418	0.0860853151920979	0.112535146899915	0.0801756524882632	0.113398258084538	0.0724632474209753	0.0947078189266159	0.0898843528634986	0.0832216173016461	0.0856767111891955	0.109228652867478	0.210515973200879	0.219308575860229	0.225839140663248	0.242685533745418	0.226017419422968	0.213696145531883	0.201513356128596	0.214898172189218	0.164840888337795	0.220543088987305	0.217755832251566	0.216859381693253
0.0779712326031158	0.0702519265171059	0.113605032404615	0.0863117613416841	0.0574114089302342	0.0467101430287314	0.0655367743663442	0.0717788543545119	0.0968495059693373	0.0470220816532528	0.0873426409025892	0.0665832933287886	0.0555596898902341	0.168195199895392	0.152232429381641	0.164078726629916	0.163750219988602	0.182489943485542	0.157877398454889	0.165183247388506	0.173314993872523	0.161101762046112	0.177123277551946	0.161644127261515	0.177590160321349	0.155489137374722	0.0510084088761948	0.0779273569046124	0.0637826112954792	0.0895270362084338	0.0638641433772265	0.0915141931888179	0.0555743187071743	0.0653503964103647	0.0583289211426175	0.0565010479539112	0.0594980751922841	0.0787796163950975	0.205046417277526	0.209406869067014	0.216892504426284	0.240427064617795	0.218536949656867	0.204251434334859	0.193711254533826	0.212375919559309	0.161367015445158	0.212388608025915	0.208809009480342	0.208473555657604
0.0672878921201353	0.0730777926399287	0.0954420404260159	0.0777104554738738	0.0566471186163173	0.0678087638694137	0.0644827366509742	0.0730669717714847	0.0740431135388093	0.0684574352258741	0.0843833572771357	0.0921489506242163	0.0645765061623277	0.154066980095455	0.137114057147032	0.150652632039294	0.148143017640874	0.169162368237589	0.145085887691854	0.152189138066866	0.15963710782587	0.147022620364574	0.162980588892526	0.148752398161129	0.162925489829865	0.141602971677838	0.0827032303653179	0.0859347273556632	0.0951058314888344	0.100171040931895	0.0823418535034575	0.103083691055324	0.0919852147847451	0.0858378185265726	0.0773232660900255	0.0929848919405868	0.0906211250488752	0.0881305307812772	0.190451770137629	0.196111331658014	0.202628395905048	0.226062259541583	0.203533439855523	0.190828707067585	0.178267751395752	0.197662409076501	0.145065513351265	0.199498136036682	0.195979563115112	0.19444157834264
0.0825506351083337	0.0765914994230092	0.120942400053539	0.090997597456104	0.0582822837401306	0.0443834490614654	0.0685555795646804	0.0797775146044955	0.100725277475336	0.0459465122640286	0.0875128679027568	0.0589853747568406	0.0596748561348335	0.182243507936428	0.165937981292037	0.178949376150797	0.175483836969563	0.189870454125361	0.172267820145313	0.176901156271284	0.18700866150738	0.175595165685538	0.192412184440794	0.175304182604737	0.184051149933808	0.169795573961814	0.0461750830493384	0.0762707289448161	0.0564172211394739	0.0784065507887159	0.0634994643687907	0.0808408883488522	0.05288803170595	0.0651767555028668	0.0578101902199675	0.0527212127038697	0.0507002650817668	0.0802367338515142	0.211530005273603	0.220372381331377	0.227697868545186	0.246104600098053	0.226888004874111	0.215361077709477	0.202183501200987	0.218819686778861	0.164495793645622	0.222735615985044	0.219846231978433	0.218682430743192
0.0727658760685304	0.0846548524985354	0.103350301349375	0.0804960976064991	0.0581651029501163	0.0811408802020773	0.0677130080760861	0.0802437133466508	0.0818498831430945	0.0787352925303355	0.0875355623993859	0.0975149551453206	0.0726817802297985	0.149242636966288	0.129994016315842	0.143197927561942	0.146627949594536	0.165902429910542	0.140500558235839	0.144755725871492	0.154526676066395	0.135778482123074	0.161410850364181	0.137743225017257	0.16130515342392	0.132276415246027	0.0755515513707026	0.073749754990535	0.0894972949381396	0.088766556773233	0.0689118964549464	0.0918796422239163	0.0835728360285547	0.0760324900865638	0.067380222315825	0.0839502328906747	0.0783203749037242	0.0777008439599546	0.188386116217718	0.183676696918103	0.19215066917662	0.223502232995185	0.201435390533447	0.180114231179673	0.166765935863531	0.195606015381585	0.142814741051735	0.194652734452357	0.185651917537401	0.193162562306483
0.0856171779031518	0.0804680710186457	0.125766183336741	0.0950155854755979	0.0621513645274502	0.0499661574111633	0.071462586025845	0.0850903841077926	0.104482056802979	0.0431754423462155	0.098884482462522	0.0609951564714067	0.0616568069022208	0.184938270893874	0.168516897830106	0.181312392648347	0.178297574539036	0.192422921407003	0.174820817479381	0.179324892284948	0.189283234056807	0.177885706016998	0.195265737196335	0.178309591713101	0.186582838201766	0.172549974344559	0.04872072934213	0.0731113853646647	0.0656082240038158	0.087964512722538	0.0620431865081812	0.0897698151303324	0.0527577066909804	0.0694804939652978	0.0601907889981818	0.0579458507174703	0.0585760534106525	0.0876751426895018	0.213884501110039	0.22246593629107	0.229680594251457	0.248931768290254	0.228958955455488	0.217171549699712	0.204953313609318	0.221304990603193	0.167434930463186	0.225346203145364	0.221701560321005	0.220847066939448
0.0651024695728342	0.0813716496242884	0.101290208867095	0.0734097802804202	0.0557773999289398	0.0698710157479765	0.066860732803954	0.0748770293075688	0.0809659239099973	0.0687866425956417	0.0787362254839846	0.092609701970678	0.0706373040740053	0.159331371083457	0.143171191107805	0.15545075822848	0.152816354056623	0.170718669398095	0.14930408007165	0.153440548993663	0.164919718030544	0.152276653563678	0.168289479269131	0.152740334689565	0.164289340726733	0.146611928134716	0.0712605962565199	0.0785903338262783	0.0847577552924938	0.08783733411833	0.0730537088273129	0.0910636096217708	0.0821128868347895	0.073557390793487	0.0725376923234137	0.0829735864857558	0.0753112711664733	0.073694857404162	0.195888606000495	0.202845835467904	0.210081219120704	0.231299481990994	0.209709113626334	0.197875767696976	0.186699056077942	0.203207639259468	0.149469287963812	0.206053198643248	0.202391240699226	0.201136694976993
0.0677354325708439	0.069964864681343	0.0926584276829368	0.0831258557526639	0.0583679263109067	0.0703169113375726	0.063384812703966	0.0757259713784843	0.0759866300836343	0.0710917715238104	0.0836475799885152	0.0914663159258332	0.0624977849413698	0.161194768274394	0.144532826710357	0.155231885526102	0.154009778599876	0.173226466141501	0.151111314192604	0.154606011454607	0.167195569375231	0.152741797180057	0.168820484208344	0.153657621732755	0.166300114747255	0.14630864958023	0.0782954686641237	0.0829416500925357	0.0897026535576494	0.0976437450610026	0.0725160666124185	0.0998330251241687	0.0853586263153862	0.0759192307650618	0.0713860441737587	0.0886256699320095	0.083060172009178	0.0800907574119871	0.197270974500659	0.206592631596441	0.214118666183512	0.232526777989823	0.213098759129867	0.202107996951205	0.189881580659152	0.204689905524365	0.151850134817544	0.209126921712335	0.206679530110487	0.205334911335837
0.0750581926937676	0.0608776873398793	0.10669321556639	0.0900184612757791	0.0640171616329373	0.0578703285718451	0.059861639870894	0.0840807085749503	0.0891123490383665	0.054972713723321	0.0982508349894199	0.0789897131215373	0.0519676831556985	0.16039997920724	0.147922874750853	0.155457777319531	0.155621837479537	0.169532825805898	0.15020663033148	0.154123514973974	0.165203142469307	0.152869759777741	0.168696256304924	0.155512654604137	0.163486834692209	0.14757413762001	0.075198297167447	0.0884069643917118	0.0847368364687089	0.105435453080524	0.0744761599585506	0.107149947325968	0.0784238699761372	0.0858303847469619	0.0797643226283296	0.0805355005389236	0.0795810258268524	0.100736704203493	0.201964121449242	0.206693476052205	0.213773104760713	0.237852616235202	0.215034451115503	0.201307389121239	0.189507716188559	0.209700609973304	0.15444458865136	0.210434422065769	0.206504747716805	0.205333362810396
0.0737409300358553	0.0822292718596737	0.0967194997981254	0.0829450639021117	0.0615740122017879	0.080377343656249	0.0677575504654898	0.0805519145034489	0.0797658241118442	0.0772293748668252	0.0886452693929731	0.104613917912043	0.0692977873821438	0.14645748578553	0.129909366343105	0.141603844574689	0.144468504869413	0.160778155538572	0.136567389196452	0.140495271640278	0.152476820824874	0.139125052532248	0.156579465189679	0.138219825660683	0.15584494136894	0.13258429576024	0.0923586932948376	0.0888821263863994	0.10641474636956	0.108799697740712	0.0846184864823535	0.111922659774501	0.0992144463725298	0.0924940512805082	0.0866099760894464	0.0989319538313312	0.0911925366560078	0.0893731630479159	0.189388224303063	0.191429853253022	0.198654731347906	0.225035447662948	0.202424098329077	0.187049169916479	0.172040409867882	0.196494695833407	0.139210188211244	0.194988362494564	0.192004405990039	0.19296177236492
0.0785989217861638	0.0721813769199423	0.116982671289732	0.0912053013372162	0.0653009131720732	0.0585209680721407	0.0675999809483582	0.0826017973039779	0.0988527843165752	0.0575269634061552	0.0979327234214688	0.0744969913872163	0.0646474727709624	0.166672313697289	0.149176926071156	0.161234806367808	0.164693441934192	0.184352242203251	0.15869432289603	0.162825114322767	0.171370434573252	0.156118393635424	0.177034716359962	0.157748105752001	0.179471103828952	0.152034434513006	0.0577331419589394	0.0749091281404805	0.0672394381703918	0.0917038230961075	0.0633609806725738	0.093726170286249	0.0639976306164807	0.0712150063962516	0.0621849549073983	0.0642446405377981	0.0633128589541297	0.0881447507308165	0.201869873395584	0.199462743637295	0.206697404650146	0.237571433994094	0.21526889176886	0.194249456863802	0.184893843512685	0.209523791400905	0.161509962665981	0.207765799125319	0.198783714637862	0.20498078770239
0.0711965207171119	0.0691680147649222	0.10707981755081	0.077965726053564	0.0528029328157733	0.0559371895854627	0.0611920969980499	0.0697738811202369	0.0887270595998699	0.055618771409406	0.0844617499600851	0.0779297282103731	0.0607331014287737	0.16304379262846	0.146832246679504	0.159350319794584	0.158400826910889	0.174611679749076	0.152956381705482	0.158390950882377	0.168734858638161	0.156268441109584	0.172494354102484	0.155793660563268	0.170328484688396	0.150301189359901	0.0632459254118396	0.0748725931137695	0.0756810080317314	0.0902367929878577	0.066235459294963	0.0921184840837662	0.0719598970259193	0.0691634785135355	0.0616943516450574	0.0726000395100818	0.0692561726037617	0.080525605994767	0.201305425535082	0.206050884288996	0.213708319814586	0.237467654035809	0.21470972220427	0.201750558543674	0.187624959399476	0.209236407155092	0.152557609341608	0.209941363506764	0.20664189977368	0.204963868225397
0.0873551680062599	0.0797261952184899	0.127862081756284	0.0968313560548688	0.0679965416363573	0.0525629109133647	0.0748615465353563	0.0830053397865827	0.110392054864623	0.0528141451617996	0.092613128776804	0.0589675744192012	0.068342440333581	0.182489011464004	0.169911233905366	0.17877198760721	0.176277275320763	0.190343675164493	0.172410938588977	0.176733680586142	0.186975605964392	0.175439025747431	0.191418293463189	0.178245063578804	0.183905898135416	0.169984843284968	0.04734818602639	0.0709604825727331	0.0527918735349883	0.0762444273613233	0.0591421161413425	0.0777997246062327	0.0454079793912282	0.0611755337314148	0.0550558456069516	0.0453573262513489	0.0423178242424386	0.080386390615934	0.215388670167364	0.221504010068563	0.228967507552562	0.250413831322781	0.228871447201311	0.216411911370503	0.206588336816945	0.222613273072923	0.169599938929906	0.224180061592347	0.220789180348488	0.21999363066399
0.0869312331894551	0.0740840079150083	0.116562682302242	0.0871808631905048	0.0672803425801558	0.0524040175462505	0.0702600501542851	0.0804682268834168	0.0961212569813257	0.0481762310538334	0.0956342796742373	0.0662909162991643	0.0578419072631723	0.17870776161442	0.159876324780213	0.175670017150464	0.168795793734824	0.186251443870296	0.16938216350127	0.173409807766637	0.184799151815253	0.171228578758596	0.189466035135005	0.170528710838472	0.181115826254633	0.164868648680688	0.0602412509600048	0.080684614419131	0.0730656768165025	0.0951881423940894	0.0632048143657478	0.0977744294550224	0.0591551887853818	0.0760887670587585	0.0654766395850695	0.0667909888048849	0.0668604595946432	0.0940465815993096	0.205421217581509	0.216966722223458	0.225109128565394	0.238172645085715	0.222824613464164	0.21319875808963	0.198124082736966	0.210384126938424	0.158623503980011	0.217402266199248	0.217621112169685	0.215652072380805
0.168081127288597	0.176223472940183	0.149230569705176	0.15829597802594	0.162252883224966	0.186594273658823	0.169433952799356	0.176110282343849	0.146990929728071	0.187727053194932	0.165366014424131	0.200504948729811	0.170579033951495	0.0850347761894551	0.100896124946774	0.101727443333567	0.087293112044127	0.0787193227871361	0.0951637099183115	0.10123230105708	0.0869159423076206	0.107728131853884	0.0780269494805406	0.0880846754374777	0.10145411957555	0.110782178705963	0.192423292804157	0.182245994058286	0.199027120634263	0.192295026233774	0.180665535595417	0.192957357669082	0.193188636893172	0.187040641713056	0.183615259157303	0.19646061779664	0.188827884895798	0.175306980662646	0.0852392827797913	0.102457687441934	0.0956048962378718	0.12083319469842	0.0947382688339573	0.103611835626157	0.0885031832782811	0.0883769190819835	0.112655627029653	0.110507942965971	0.0913045618756721	0.0919979995713495
0.179492932633233	0.189564866843567	0.163638946990528	0.171649770374409	0.172285149023209	0.196831167478362	0.182623155862848	0.189297266320204	0.156062896687804	0.197430856614299	0.176687302430873	0.209593915021129	0.180955881584135	0.101897250142529	0.119254289983112	0.11147974192966	0.105811945140558	0.0926184679750517	0.114999315012957	0.118546554324338	0.101894617168378	0.117752159495977	0.0918525372213482	0.0997642622213923	0.125245682759071	0.128284359397493	0.20077382087312	0.191339864011407	0.206978839105799	0.197547601992416	0.18767398105861	0.198074851448569	0.202294689325602	0.19380198919949	0.191746889113613	0.208416889403301	0.199694678803483	0.180711434437891	0.0983249562225117	0.120233133606605	0.112418176351856	0.109794757271656	0.0905771541841893	0.120646338523404	0.105423621551332	0.0849433702282853	0.131035716940667	0.127399659344549	0.083893762279687	0.107842960378925
0.167582397819047	0.176637130581689	0.148109626943783	0.163626326355064	0.165864869169158	0.186622958921504	0.170698901978425	0.175758078008572	0.148274369899539	0.186622304539295	0.164606297346054	0.201544174902138	0.169540132283422	0.075417741328904	0.0887618256165482	0.086877295385801	0.0911414052336908	0.0927821289718875	0.0932005615408673	0.0919518733874505	0.0818876265346146	0.0881709070946684	0.0813913489421726	0.0775821988122883	0.108351274145753	0.100155426068086	0.193674386062233	0.183247904310205	0.199964419431958	0.19321006901226	0.18144481729745	0.194471267819736	0.194538066550201	0.183916814256134	0.18293899000348	0.197675153960345	0.189854042165073	0.173921607133027	0.0988732963287947	0.0820140154126605	0.0895328364261012	0.116699934733456	0.0962925325896275	0.0769150227370289	0.0851691171215052	0.0904802386324433	0.120524358456086	0.0902353706464209	0.0839545402698816	0.0894170308294749
0.144487719418261	0.152605344026125	0.126050754610444	0.138400761982533	0.131699429037536	0.157200641342023	0.137094092465203	0.150142694972948	0.125406727027683	0.152764020107367	0.141968604612254	0.173005670367519	0.144893695972913	0.125338046408029	0.107802221321644	0.117578515579186	0.124222611668158	0.145621620605657	0.112659486170657	0.11793129698636	0.130336341757867	0.1072246369247	0.136337729160968	0.114443135539505	0.136217869239924	0.103218935040982	0.164729269009194	0.15754351633865	0.171755816339851	0.173735340971455	0.156317604552637	0.176237539704007	0.167441870751938	0.163993910982738	0.159474020967646	0.169378078713364	0.164797523704561	0.154573353642314	0.137157208106263	0.145852483891518	0.150173623228883	0.185055906295364	0.159922373065193	0.133429144745624	0.122950082042826	0.150467658904251	0.0816033503256089	0.154157378049223	0.144384444763928	0.156752546546714
0.157576544859984	0.168363331135753	0.139086191006558	0.149572134787769	0.155709407266334	0.177128354401139	0.161103944071831	0.16571305645685	0.13688971039305	0.177697191940149	0.154888859520063	0.192050163756074	0.161027734059944	0.0736716973772325	0.0731505549259463	0.0737635616585772	0.0736720206714701	0.0904336395628303	0.0811125993549703	0.0793314659327125	0.0817743607932287	0.0739081760841042	0.0828198566864963	0.0645686274441945	0.0915835729966204	0.0852877158338269	0.184999839708419	0.173477338720152	0.191306424252093	0.183774521194478	0.172371343212084	0.184697668726405	0.186547643490512	0.176600914993641	0.173610784028763	0.18921692353388	0.180647595922734	0.164568126582158	0.110824604890298	0.10612246776099	0.111609857977114	0.140817062898539	0.119928204264425	0.0998022515663099	0.0917554031332991	0.112179405842076	0.115509597326484	0.115162349023365	0.106382473959364	0.110618278437581
0.092582505126892	0.0774769046764431	0.118181258871966	0.103225199856805	0.0754758812503342	0.0644882543625818	0.0763046754895112	0.0975997937375509	0.101461876884264	0.0553934996879783	0.111653271292956	0.0773781854494458	0.061985282264308	0.174962259471175	0.161106267206932	0.172122923477027	0.167694345409787	0.184090870686586	0.165809562053623	0.169931556215814	0.181085532631401	0.168781182188536	0.185350637556983	0.168310737288928	0.1778858815416	0.162530336491022	0.0708591217960177	0.0854372791695679	0.0789158612796003	0.108147536465146	0.0620356126731872	0.110093162806942	0.0687571788931806	0.0869326401905245	0.0802861851623375	0.0703588925002527	0.0711714945611273	0.106979889946533	0.205679508135763	0.214389957577208	0.222490723764709	0.240327894888688	0.220680734009731	0.210108535204818	0.195583811860756	0.21307685002207	0.157145959899463	0.216024057135672	0.21460193856627	0.21347896845576
0.164539804110425	0.172990374410183	0.146531447371888	0.155097664154634	0.161586362924071	0.182258693008241	0.168379907112674	0.171014887566109	0.14654710910904	0.182691817639993	0.160063373957661	0.196248252993725	0.165356013459246	0.082707023989095	0.100163831324004	0.0818429337895406	0.0900035112913649	0.0804022477694186	0.0922582579103152	0.0891721670754566	0.0779665514397234	0.0917207101802971	0.0817990610014516	0.0745080344501985	0.0948765480681214	0.0954055181085929	0.187759855127644	0.176001161256965	0.194234161749349	0.18590963409554	0.174399303182778	0.186447724116782	0.189127941332842	0.178438748351886	0.176423165440015	0.192139090157925	0.183707346644014	0.165903657316657	0.108671282620526	0.113742477129139	0.118470566525352	0.141573323368437	0.119404395072022	0.107547207600414	0.0958091230009507	0.111921489137093	0.119626958824217	0.114392446257687	0.112235975411716	0.10994762510341
0.167809380200469	0.178248825209331	0.151081002664472	0.165154963840769	0.166303517712606	0.185388888858314	0.170307536049982	0.176892380613737	0.146314868703036	0.186110885079497	0.167004001874654	0.200593184856034	0.170495018899311	0.0819757629892672	0.0992749990184739	0.0891526562673003	0.0906311639701487	0.0785010709539313	0.0957258005553569	0.0923473145985537	0.0788805072406157	0.095839834631532	0.0747542073709352	0.0755800435992171	0.0965086387550938	0.0952137319545727	0.192831583501986	0.182307692279584	0.198807354948635	0.19232346550054	0.181830628359847	0.193898587859054	0.193797926225108	0.185712086181459	0.183676850613505	0.196273017638126	0.189569078714321	0.173563736850846	0.0974752083095088	0.10202956344366	0.103194519229209	0.129928348162289	0.108272242901551	0.103589665864417	0.0877593663287637	0.10186253227321	0.12065947849366	0.116542497388044	0.0973057910442529	0.103514577111447
0.194837725435792	0.203826378921718	0.179331698961192	0.194000539433629	0.190356744929884	0.21150768926769	0.196093692654122	0.205652645809588	0.18314848833487	0.210791099660637	0.19525801509447	0.222286063957136	0.198346030003891	0.104141501594258	0.121670770573079	0.118737755102964	0.109628242227524	0.0971746514821552	0.115785481863879	0.118330847236025	0.102850418714573	0.124247684461915	0.096853669086712	0.107606823149445	0.116674779988522	0.128792639710683	0.21282796490693	0.203293043281482	0.218864147442327	0.212977089462837	0.204716092429447	0.213779593972775	0.215034612418551	0.21018335269497	0.205738557442777	0.217256534642017	0.213511667927889	0.200277775067671	0.108538097018588	0.119623826752272	0.113113790160305	0.0997280007392021	0.0866927918791036	0.118217708266063	0.107292123058268	0.0965004258813838	0.13407748118026	0.128355574405297	0.0837903735821983	0.115419183258284
0.152764446774059	0.162554954450022	0.132433514373287	0.146512267668743	0.152062372188528	0.171341461099604	0.156417382034008	0.160143918787265	0.13555183253513	0.173115208458117	0.149427675992317	0.186878858701864	0.155465686129315	0.125507651557775	0.103297379329	0.12011580218845	0.127427694539734	0.150935705313209	0.120477806296795	0.120696812673424	0.135082518767537	0.109254856462525	0.13699268931558	0.118390743434873	0.140269714957741	0.10441228473291	0.176868325476605	0.166521669145779	0.18228878611503	0.177232210965289	0.164034379999504	0.179255346466262	0.178661687112132	0.167461354240533	0.167758133427808	0.18018574250049	0.17376468008078	0.158468111987149	0.124623407518362	0.132403519458904	0.139293204318029	0.169180995677893	0.149274541443947	0.120878250448521	0.121773208150877	0.139375220926968	0.0907947285144906	0.142995366532177	0.135214226241046	0.145814044802772
0.181127390515938	0.190529649329349	0.167138370135934	0.181339468110993	0.179467087360499	0.198691833910309	0.181685087195982	0.192458462709551	0.167337622288318	0.199247318526082	0.182383300664277	0.209010213570845	0.183884625762769	0.106660518086399	0.127437579892567	0.114116063147484	0.114685536675698	0.0950681324742002	0.11755660597305	0.118441016301408	0.104822305927199	0.119911170274411	0.0958205029783707	0.105589046216161	0.124508675972506	0.13341036907132	0.198904481805311	0.188854363672509	0.204180306460703	0.197176278944641	0.188677311881249	0.198371598227329	0.199928758260101	0.192670094431089	0.190204558263604	0.201868715265526	0.197968632157502	0.18110194829856	0.108833231656107	0.121209997004858	0.113011969183655	0.127749960975881	0.105315772241282	0.12009317483631	0.113577181607816	0.0999319315442365	0.138375590375345	0.131067084326518	0.0986498407118747	0.113333726795853
0.175433606804573	0.184817851465224	0.158384265379752	0.170144271892419	0.169315778052362	0.191985828683074	0.175124405925953	0.182999436627908	0.154898528058447	0.192308782406844	0.174274942309448	0.205708071790842	0.175989723466046	0.0889685912448528	0.110053763200998	0.102333605893213	0.0961546878151107	0.089249626698174	0.102723709288369	0.107615410340312	0.0897415072797644	0.105837820943907	0.0807516441400177	0.0904345633813115	0.116751991994182	0.116875806122088	0.198838124678857	0.188272910015615	0.204397649081204	0.197503952081807	0.182011651243146	0.198962339650307	0.199086977458795	0.191735291597204	0.188967530995977	0.201442063633718	0.195751695096802	0.180540754821267	0.10877625745219	0.118525548113612	0.11342055239395	0.114331634679159	0.0927826070655343	0.120028317239244	0.100698712117876	0.0957070665679737	0.132589400360337	0.128470013482667	0.0839431568707959	0.114120685571353
0.171603497348235	0.181572417786364	0.155775390705319	0.168363912125207	0.16963582693008	0.188250326737684	0.173523213129935	0.179583897630874	0.150762032212175	0.189875269413112	0.170953799888959	0.202623936541294	0.1743643020534	0.100628819065122	0.122088096177509	0.114658269788212	0.107770748410981	0.0943261652418255	0.113883050241077	0.11649033992017	0.102879423588299	0.11848695390376	0.0920540843402017	0.102059472290981	0.12322210061146	0.13000930184312	0.194670073418185	0.184096198120374	0.200638880374764	0.19365700577575	0.178564124632671	0.195035536147832	0.195338687249134	0.187258083384818	0.185694563890159	0.197760556900769	0.191916983197609	0.17416541592116	0.0977321698158666	0.110596298399872	0.108387717632711	0.11103491494242	0.0904165785423198	0.112156068941965	0.105072467320311	0.0846883524694309	0.124806389478495	0.120132531222573	0.0870675219637205	0.108632775964829
0.0709198004158054	0.0606927632442498	0.103693772432791	0.0790077174803796	0.0756039952955297	0.0699430570489824	0.0742041504465372	0.0741095610216969	0.0958860986212364	0.0780638045207571	0.0854156797852828	0.0869015657270356	0.0692766066980217	0.172979106334956	0.157528162605101	0.159253317896367	0.16331196743289	0.1737206576602	0.160268096444594	0.155776616521055	0.176163691729672	0.157376227903899	0.178913777157758	0.162096303031513	0.170393290039635	0.153475076165803	0.0601019374170673	0.0617736859593946	0.0581001256398468	0.0814857568658279	0.0479832823134721	0.0826554337189232	0.0541887914212016	0.0589845103819007	0.0498581810658786	0.0602552879980003	0.0563586661968537	0.0750145652829189	0.206264132887121	0.216033850213612	0.222270979775857	0.243273840629619	0.22083662600567	0.210805584708175	0.200527232956878	0.214381923871597	0.162336890458178	0.218647693256256	0.215638146278711	0.213420797747422
0.0727860373331433	0.0848003429262937	0.0548238654877007	0.0811726835161016	0.0807632115914588	0.102106222985992	0.0832079286168059	0.0929734743318061	0.0603794989168628	0.10912825793325	0.0716195670916788	0.123359398264224	0.0847041308534471	0.143331935299711	0.122232709180832	0.123165737267128	0.131884172564672	0.143534528192097	0.124747226992093	0.12265655158003	0.146532530185992	0.123954517392382	0.148724040183222	0.126295413608858	0.141768418926821	0.117655009841802	0.116872353067902	0.11212810613113	0.12547731875869	0.124803837397729	0.103383225456219	0.126992117421701	0.122152291574453	0.110086158148206	0.1055393109877	0.124894533661539	0.114824352209077	0.083898176745115	0.179120434239831	0.191214382540363	0.197944623684765	0.215724671885073	0.195795156549771	0.186414910840766	0.176063652549091	0.186147265858924	0.136628696867891	0.194564103149021	0.19207927995688	0.188234234527869
0.0654965286110555	0.06419420097322	0.10597359746618	0.0802358962288785	0.0649137933233286	0.0627752794190141	0.0627471572940326	0.0721784158020197	0.0883385233412417	0.0724683103628326	0.0862036382554798	0.0706833298963744	0.0656984278466167	0.18078303649742	0.166909257878538	0.170727027713029	0.171715340669316	0.183691134259142	0.170431160561358	0.169302390826067	0.184150703466118	0.167870116460428	0.186925829626297	0.174434020730167	0.179447917962781	0.165676998672259	0.0648508869551461	0.0709574238061027	0.0660367830867727	0.0794924643522599	0.0579891103786359	0.0807257809366241	0.0635499977032969	0.0611990734467054	0.0586636796535724	0.07153293304497	0.0656881239972539	0.0749182618910009	0.208439425783241	0.21949993516642	0.226942074877946	0.241661357352007	0.22511803529003	0.214767137956178	0.205264349922815	0.214149548174501	0.166555654107015	0.221894072321841	0.218962015387513	0.217962111418407
0.072263982468887	0.0546958737415862	0.107632773499318	0.0875456898000353	0.0689791564222755	0.0568938481400964	0.0553945785850885	0.0789159155724092	0.0894994969733015	0.0651009921213691	0.0946896209045854	0.0572676627937004	0.0508447159921041	0.17718568347497	0.163660042820007	0.168125101253026	0.169087965200785	0.179286501936367	0.166813829889054	0.165367761563519	0.180727225122088	0.164509450105755	0.184327418682355	0.171473737568374	0.175955277351679	0.162589782033605	0.0577638060784701	0.0737957809660902	0.0600354197161708	0.0857114374063812	0.0550159748215751	0.0880581263975963	0.0556658349708634	0.0676792996616018	0.058977913725463	0.0649303181867766	0.0603602727561975	0.0791157629192643	0.205359372711275	0.215336717342518	0.223016025351042	0.239747638225861	0.221447976009034	0.210522834675592	0.201041181853209	0.212146846330772	0.162126189632216	0.218466677779505	0.215012707070586	0.213957367404293
0.0635824513130258	0.0738362890198456	0.106057197960926	0.0830727629879695	0.0752971190873355	0.0785928953459213	0.0750983616216886	0.0789312912928611	0.0922984115064965	0.0854249541729336	0.0856080770610638	0.0850884898666488	0.0741463654917909	0.17582867819148	0.160926148926024	0.16456126028897	0.166406187205361	0.176562090229903	0.16585864061845	0.1634711323988	0.17882911499844	0.162238023418872	0.182305053876869	0.16697990484032	0.17330253276294	0.159313880578124	0.0710584441229071	0.0663589638255407	0.0685071049912279	0.0758282996178396	0.0636890706103167	0.07627410825999	0.0660917593421886	0.0606717969542071	0.0570751341619855	0.0722910619545215	0.0651484125836027	0.0623241284308169	0.206540006405042	0.219501388202218	0.225549493870094	0.242223998089008	0.223499474436494	0.214586885440325	0.204586696990851	0.213105622420377	0.164698001472067	0.221126496032074	0.218619626724859	0.216251754392711
0.062530608007397	0.0556112077175505	0.0951996041499733	0.0808287783227998	0.0588120030004408	0.0625189585997134	0.0516706947164478	0.0731369629876663	0.0749697733437536	0.0684343250267515	0.08702236653057	0.0720694262274883	0.0574364524531039	0.163632932022426	0.150057086723802	0.15782321433105	0.15549626217163	0.17069778160603	0.15337445544084	0.15522648054535	0.169170468419342	0.155002902593539	0.172121916818374	0.158012842275464	0.165744168842573	0.149234547744164	0.0739571299467201	0.0766406154656333	0.0779817875961546	0.093535580755196	0.0667305486334494	0.095155862670142	0.0715737246729668	0.0726755510690003	0.0652689047622476	0.0798075563345308	0.0743578133779902	0.0837572119789002	0.198339021039946	0.206873327076573	0.215214854082492	0.234471056604992	0.213133265067026	0.202514154334805	0.190805089773034	0.205722366227305	0.152547877532112	0.209461739248134	0.207284603689865	0.206415450481355
0.0705180694160248	0.0671946414728329	0.110335309784761	0.0839083119121243	0.0645503726242773	0.0654885109603243	0.0737733168850142	0.0718661652940769	0.0962248034912533	0.0716864964104555	0.083854468383428	0.0769936357540863	0.0696559858958966	0.182707706648365	0.166820538357701	0.171220801112784	0.172676278467888	0.184356779185262	0.172226809202589	0.169506054719625	0.186070840743647	0.168476433514899	0.188885542527853	0.17420120113614	0.180190016883295	0.16462770096251	0.0571774140396885	0.0672341181052257	0.0535147455561725	0.0749689811103037	0.0547398550177814	0.0759536943860419	0.0527009384031659	0.0553111657640302	0.0489997112446034	0.060159020966778	0.0540745138467353	0.0689284457793527	0.209392029552799	0.221730748571003	0.228349219265128	0.245485496201075	0.225579810493675	0.216552061334248	0.206307283927956	0.217479822860532	0.166150921393289	0.223554511854136	0.221374361424141	0.217037260872181
0.0739895309818814	0.0599971849949797	0.112469342172277	0.0809766746491501	0.069580313619714	0.0602077396999455	0.0714503117573764	0.069990845992648	0.094433605522084	0.0676272488951607	0.0930502794618538	0.0812663213804605	0.0690734905810491	0.180872045679724	0.168730733632134	0.173336716241672	0.172387173641142	0.187163617762161	0.169735470715896	0.171898801019757	0.184455697870791	0.170267028735309	0.186854753113615	0.175695757402747	0.180247688331096	0.166879609067427	0.0620709247335588	0.0711137916877852	0.0656329416715422	0.0831713049369165	0.0654385876256644	0.0841405939493141	0.0601405062840801	0.0633817189261401	0.0577730527441061	0.0711228350694116	0.0680059761302479	0.0742899850729644	0.215601227940418	0.224995385127521	0.23218896765626	0.249202212390935	0.232075196677851	0.219472752210847	0.208757837882992	0.221906153765854	0.170402462103453	0.22708127521355	0.224259600907844	0.223396542628673
0.0742908476070037	0.0721885662995894	0.109549012074058	0.0772001451214569	0.0787033887739322	0.0762124584981425	0.0806088675584352	0.0730418782516787	0.0960737395948127	0.0850298923742045	0.0856889327530324	0.0942676225159253	0.0764393564091515	0.178802800052686	0.161244165715168	0.167819460717679	0.167928815517048	0.180342908441805	0.168565851670535	0.165840920967972	0.18264176569113	0.164959549508412	0.186210653511265	0.169374032285159	0.176978421086938	0.160788389021221	0.0645041486210824	0.0635079621070934	0.0626782842749324	0.0805093975826174	0.0508533027306653	0.0814133614289125	0.0607465382472213	0.0604949680310777	0.0550988873261959	0.064399028271173	0.058608569045461	0.075748149582401	0.206615446310396	0.220170691284437	0.226729300361285	0.242202752616457	0.223343402626542	0.215015491318459	0.204103141063295	0.213567777153949	0.162589525180134	0.221681603521403	0.220027930567504	0.215598515002144
0.0687085601551917	0.0654867754412492	0.0991970920095191	0.0795489712556274	0.0768366927125458	0.0749258789790109	0.0746686185399521	0.0721611667325397	0.091318032940949	0.0812822018996032	0.0825593418159508	0.0915607120130082	0.066448808301027	0.169987229447931	0.153653924663828	0.154351901297585	0.159696192189785	0.170891749443279	0.159678446730211	0.153185103388419	0.173573486559818	0.152828272028438	0.175634462624817	0.159784097819752	0.168365354342166	0.150203440454117	0.0654772437615786	0.0667341629940615	0.0669938307643036	0.0826629771043897	0.0498201377248162	0.0833899295498269	0.0620359306986607	0.0605903646594293	0.0556158953425451	0.0687210331508974	0.0611741794955418	0.0682601316906103	0.204663971703627	0.217456753524171	0.223841837474362	0.241166878177561	0.221383177163237	0.212349719696638	0.20223573600635	0.212559672435952	0.162231928958183	0.219819073984239	0.217333734308263	0.214873900128298
0.0734773377764041	0.0771901159032493	0.110327182023778	0.078869070160812	0.0779022981784761	0.0776637975082697	0.0820742466778034	0.0715851770639594	0.0998657440963168	0.0838088829331986	0.0860484919230759	0.0935924605148737	0.0781082580145544	0.17420457680763	0.158070132019865	0.164166895141338	0.164617969308823	0.176348312168671	0.164777196587394	0.162443448575574	0.178206241822033	0.161870496737993	0.180465528511848	0.164905965852559	0.172178385925697	0.157210687145709	0.0620668115970058	0.0579525991877032	0.0608209617944612	0.0738876337760484	0.0559282568966885	0.0749186956639511	0.0565071213038214	0.0540308122160192	0.047762065172987	0.0582651743227611	0.0550110406762248	0.0642378184213727	0.207760514886837	0.21927426925679	0.225946734278208	0.245088750319664	0.223083961229681	0.214432937656469	0.203878831756778	0.215564831557121	0.163908009263397	0.221033324188226	0.218963727338401	0.21624709872548
0.0720133928254424	0.0709458198441921	0.109208340723608	0.0783714173710682	0.0727321787911241	0.0685925733559147	0.0800205241366602	0.071218890408167	0.0980130434270967	0.0762869915836221	0.0859186633135423	0.0857057978848531	0.0754964800797607	0.176104471828949	0.159675457351871	0.164415928793935	0.168383338088266	0.176358921365723	0.166288335622907	0.161869951372631	0.179988728859205	0.160537652853407	0.183371633053435	0.168780462002699	0.175294698824449	0.15935887220531	0.0565936799515232	0.0519744992669917	0.0556866775560728	0.0656415599240477	0.0539467539092185	0.0671875051871015	0.0537937329717915	0.049125396371711	0.0426375491607172	0.0496227261724217	0.0497140089706975	0.0639081756158345	0.209207177428415	0.217970617213894	0.22465020427708	0.244622813028467	0.223636659711103	0.212479462912213	0.202050588798349	0.21692959988917	0.164726902697485	0.219498253678361	0.217349414691994	0.21383406763107
0.094174261914445	0.073184527865367	0.118615312739675	0.105587739623406	0.0770257776296033	0.0555643490747326	0.0769036154793095	0.100244495502745	0.102335345630836	0.0433974611108855	0.111922022926842	0.0689383109966922	0.0573485235442387	0.174294408346411	0.16246294628631	0.171070677989023	0.167317186447801	0.18608053637087	0.167233124127034	0.171213157615608	0.178897355216772	0.167995320296776	0.184012049204502	0.169978193980006	0.180031280686094	0.162227574297961	0.075167276233823	0.0938884886365653	0.0799426570727201	0.109423246567399	0.0745218346933956	0.110645537138681	0.0730130172505886	0.0902575371925137	0.0860532947310485	0.0782989181954715	0.0804431817057408	0.112758660819097	0.207679924542504	0.216421110178364	0.223638073071135	0.24050981608184	0.223038451675114	0.211027945497316	0.196598623992943	0.213333436849233	0.162174959862306	0.218561386035221	0.215634630105934	0.215007232288382
0.089929645367035	0.0832511731966627	0.12385308586298	0.0941209952849073	0.0628589938452215	0.0546072051938792	0.0730002835551954	0.0815870721048774	0.105040395891842	0.0547890284145225	0.089494987766271	0.0736847060311188	0.0709311600898948	0.180571656789798	0.164089362772774	0.177547348544371	0.172971427990898	0.188553751856191	0.17267645504236	0.176206177059958	0.184303627602347	0.17390954216773	0.190010213784482	0.174072279997209	0.183323818521151	0.167668131265557	0.0505984056163477	0.0711313316905656	0.0577841656957188	0.0739267770649417	0.0642212466512506	0.0756584434168744	0.0614496727821981	0.057359750098647	0.051639477551437	0.0568579007316545	0.0517538805527506	0.0782450155369751	0.212761040346713	0.221568228447969	0.228651773183966	0.245460448745478	0.228615420255924	0.216514741686628	0.201590017468793	0.218062077830898	0.166724128036124	0.223596270610842	0.221016651116555	0.219634934517415
0.0772526733888135	0.0676717920873758	0.109951731046508	0.0863441087746825	0.0553584468904105	0.0466875628765596	0.0619668518254518	0.0773266752320161	0.0923925753023159	0.0415486359059181	0.0893315049346816	0.0707630048617505	0.0537717082986418	0.17481672481241	0.158773133091603	0.173873637668969	0.16785355394386	0.183222410931087	0.169274866057287	0.172329083854977	0.180333626077891	0.170298599424109	0.184950809891057	0.170226781846217	0.176951921881282	0.162638474093433	0.0594818613598258	0.0812049388159427	0.0692595526729185	0.0894082431613281	0.0664824521590552	0.0910665619571265	0.0708687840970036	0.0698420693746341	0.0624884327182287	0.0716172976184213	0.0695119339078211	0.0869426151628673	0.21027817482955	0.21924443787211	0.226536105375411	0.240991501732836	0.226064660038427	0.214493539866635	0.196962305020972	0.215627294897822	0.162774079159716	0.221389301142557	0.218948193063307	0.217678015057895
0.0860809982744448	0.0696758189535132	0.113965778726803	0.0972939751135501	0.0707108283119361	0.0545637235157765	0.0704014969605298	0.091932517236172	0.0948388109094078	0.0454565126861372	0.10400408840035	0.0740636570341715	0.0527055398848649	0.171432663831547	0.156674735570603	0.168393906814073	0.164024872054652	0.180519150590523	0.164409854933948	0.166671075523087	0.177804506947378	0.165168224405472	0.181646051813302	0.164426414867908	0.174740974815696	0.158525135818094	0.0712989027710325	0.0892280764211898	0.0790775925070619	0.108571186662471	0.0669221611722221	0.110973027625586	0.0715553764670815	0.0859843620601573	0.0814468435983111	0.0733560748161652	0.0743663920875141	0.105569679748961	0.204485290026473	0.214368684883114	0.222432936943981	0.238112172529189	0.220542236004209	0.210241957737554	0.194697111774643	0.211015649817025	0.157189916682358	0.215921376542697	0.214787996646076	0.213620621669054
0.0830478786954837	0.0730539036995272	0.118858808337097	0.0978936793582448	0.0683252936920993	0.0593817286715787	0.0676008470375983	0.0923241533632238	0.0976845569928059	0.0581470007113176	0.104598467634261	0.0787273831316442	0.0551611932023513	0.181181521750885	0.167286462522245	0.178624745503382	0.174030784380381	0.190792211218172	0.172461820127506	0.176808006922036	0.187655878513316	0.175583110398316	0.192091479769741	0.175054265073945	0.185570609037957	0.168626516109351	0.0560359167557483	0.0704680422363597	0.0606437519509332	0.089869798880992	0.0562875254909652	0.0918218436066244	0.0620107190650407	0.0682283334897092	0.0661328631315888	0.0587498986544401	0.0566633142731537	0.0869935800517466	0.210315226909157	0.220208460794209	0.228443832849311	0.240641372795008	0.226571496259193	0.216362892275806	0.198899356825834	0.215595474770997	0.160050953054775	0.221954490236784	0.220779590296301	0.219570617959827
0.0828583761758812	0.062896394113757	0.108767272658513	0.102442793626011	0.0648167739297021	0.0606637849465401	0.0648893833298262	0.0989733844638693	0.0909840742613505	0.0569025924672738	0.106876870489528	0.0740554653041252	0.0526820564361988	0.171590794103191	0.15806958854289	0.164649665310829	0.162084080192247	0.180076420100732	0.161027807473485	0.162885448152484	0.175981015100662	0.162720576874612	0.179294005840654	0.16308700006428	0.173141735527268	0.155541591101768	0.0732167928636923	0.0897517218186147	0.0760750613234044	0.105821667189961	0.0640711622721628	0.107093129840469	0.075831627910416	0.0845640079369613	0.0805182038565225	0.0748625395584751	0.075928954003568	0.104730580103205	0.20653001978411	0.215641386964793	0.223478265677349	0.238463938868235	0.222193441091893	0.211130940167546	0.197319946177951	0.211730460692884	0.160246193695547	0.217670399163424	0.215618636782594	0.214179849997012
0.0704049649698908	0.0603433447455147	0.100546340864793	0.083119509322547	0.0496194747989093	0.0569814724801295	0.0534670543711091	0.0780519476293784	0.0823376458145733	0.0515772052386591	0.0864987421993125	0.0772179440779204	0.0507771234850542	0.162096960082461	0.144873791619651	0.155577518835929	0.153686694075048	0.171046672490366	0.153739759208599	0.155564439423007	0.167343001579371	0.152241602097696	0.170339725968421	0.153139366987928	0.164200440364778	0.145746337188786	0.0701688168253294	0.0809728457674003	0.0799647236916167	0.096886441055269	0.0621233358351652	0.0999483698874397	0.0767349090436054	0.0738927110593204	0.0683062395209977	0.0809619796347307	0.0756408743094092	0.0862662298842947	0.200254791975154	0.210256313898409	0.218246790990033	0.233948287434628	0.216410423529132	0.205836094909124	0.191067277433175	0.206701507968971	0.154956883848842	0.211257483597937	0.210593425192381	0.208575070592189
0.0708327408318179	0.0547667479173025	0.0997250255102692	0.0882185536181612	0.0512476259307905	0.0565196086317193	0.0537496111470472	0.0841714008103804	0.0771678138295054	0.0533104687240393	0.0940448354631906	0.0780559684510033	0.0471454544611595	0.160326611238609	0.145031376685073	0.15409370644472	0.152047894090911	0.169125348472759	0.150588570741812	0.153430138144473	0.165350020949104	0.151705367887211	0.16937773095455	0.150852242323026	0.16271164324822	0.145227020068266	0.072866431632466	0.085707338474483	0.0810699004586523	0.101587866468907	0.0673999687647963	0.103371416054966	0.0813039187479955	0.0810046955836364	0.0759295773744085	0.0820707500181669	0.0772028719103247	0.0952966641362104	0.194576055002505	0.203664317422563	0.211036435241688	0.228477396072568	0.210138878090292	0.199066332248179	0.18309663990587	0.201238994852326	0.146441218859381	0.205560238511063	0.203673848686556	0.201984339452259
0.0827824798804492	0.0608269239540016	0.120205898231981	0.0815661338030768	0.0666705784151536	0.0526143420833141	0.0703869517675582	0.0700364323171248	0.0988195543261871	0.0540028717088645	0.0952264404800164	0.0764459433464165	0.0621607868498474	0.181695912363054	0.167798897854629	0.17815062867789	0.173769950284725	0.190779672117389	0.173019873956487	0.176048399375991	0.187815712331942	0.174669798445368	0.191571405539315	0.175139196596776	0.1844428951359	0.168420407218486	0.0542690573573949	0.076567528133188	0.0649004839071984	0.09065183797431	0.056249169209462	0.092250494728068	0.0604898725844697	0.0699131146369548	0.0643015441798985	0.0594215128088716	0.0567885371639396	0.0912070821650643	0.213835901457655	0.22352220797304	0.231479103428204	0.247744931515365	0.229670645895216	0.219353695045383	0.205852038214532	0.22040288804513	0.167144009936553	0.224964454301876	0.224127582154435	0.222708715968918
0.0848017111087924	0.0727950583953527	0.12305707622915	0.0958635167671645	0.0717656389006636	0.0473384040835113	0.077179381795624	0.0834243882380534	0.0998700652356626	0.0547829651228266	0.0948986302498062	0.0508214466191845	0.0655785716901461	0.192768262878074	0.180539493727906	0.18633696758261	0.185895600506606	0.197690224852438	0.184958593065925	0.184252971954621	0.199396577961667	0.182844165495238	0.203591738140149	0.188741329273848	0.194288841766456	0.17948549386326	0.0620075578565738	0.0854763807792605	0.0592720433961342	0.085393584234262	0.0692107945571915	0.085924876163215	0.060189935591207	0.0689325016276976	0.0694254879432431	0.0581705822478578	0.0532259940213385	0.090311999006395	0.22072613836093	0.231982207132249	0.23996976812371	0.252923295597744	0.237580365507216	0.228057671316721	0.216833997383903	0.225956371717677	0.177016123391043	0.233396759578557	0.232114161933913	0.229915261475111
0.0817192409644869	0.0561624902042465	0.120899079166654	0.0859923796876982	0.0693347378759604	0.0462831905369992	0.0723450675664043	0.0717386778972286	0.100182846940846	0.0482111803031848	0.0975949098093331	0.067718471212819	0.0605738346795387	0.188792321463297	0.176197974828193	0.184301787583783	0.180847026883551	0.196027028911086	0.179429980959239	0.182460662456162	0.194445018746348	0.181546771488189	0.198601245211048	0.183154254930194	0.189776536943593	0.175029285184864	0.0599238570165555	0.0820902562482536	0.0663398344057544	0.0949206918017083	0.0637844955166479	0.0963046217282823	0.0573553451141479	0.0750413643139788	0.0696505176399718	0.0642863030100878	0.0651578400653496	0.0966487818832295	0.216280065068516	0.226638362635048	0.234717831312894	0.250606820231468	0.232745541590911	0.222366097775317	0.21111029649653	0.22287468259651	0.171830482749585	0.228139351303304	0.227034130104253	0.225474608784853
0.159025190508137	0.165752220863564	0.143763336242426	0.160916262515319	0.140936950689226	0.162117652389149	0.151670261838278	0.168305324402969	0.137856379293761	0.158689750559247	0.159039362236037	0.181489644595713	0.152607308007353	0.140999515073924	0.121652390207649	0.137546605538145	0.129474331399138	0.145440654183634	0.127137713540406	0.131612563406045	0.142085130177192	0.135297040061822	0.149516356874356	0.131349598103372	0.13777334118608	0.126371993522074	0.171228678546997	0.171747188889096	0.183793715617437	0.175604909639717	0.16775642549805	0.176418534905319	0.181695316226001	0.170881759057096	0.168076033719509	0.184708487829932	0.18106830978893	0.151192347177926	0.17616589519702	0.184741773650788	0.190274319907525	0.20534336502307	0.190557629141448	0.178688042079805	0.171700996996334	0.17823269531627	0.141163338138269	0.184814638805358	0.180437366748931	0.179282411706994
0.144151484745163	0.148648474024176	0.126616782082186	0.138279098314293	0.123853524079583	0.147267516708792	0.133988972142193	0.145678232517333	0.119114243441496	0.146013917919629	0.138804947064997	0.17244887234433	0.135032013199647	0.108604667831144	0.0886349950147523	0.105125560535453	0.10622622576398	0.124929346279335	0.10120565906434	0.103997786901289	0.114828974965588	0.0995495161820517	0.121145677641276	0.0970755865061646	0.121563249321155	0.0936940354708707	0.156903456590558	0.152635827963086	0.170374033576864	0.165210275454301	0.152253409601169	0.166189360263514	0.166066837290571	0.157389642882231	0.151274516303934	0.1663152622949	0.161155483647189	0.137075319691259	0.157091704119345	0.151830006525784	0.158269620882983	0.187562872400508	0.167073705115676	0.146500064767526	0.135010856652946	0.157648076617215	0.11701113382577	0.156587136759314	0.149952510397462	0.154786577771781
0.146502619738922	0.151331511491927	0.130636048917248	0.141638662242844	0.129212651006199	0.152957619478569	0.137592220599064	0.150091482708299	0.122010865618076	0.154242514736135	0.142508619648364	0.177625560373162	0.137842497458908	0.0993002463492987	0.0891884088983682	0.0901795283467781	0.096399370489376	0.110208887506024	0.0897064250238393	0.0901536859813308	0.103637505942862	0.0844734443105647	0.110401796844379	0.0850422908807683	0.107692164230993	0.0996171625277708	0.163687962759776	0.158692306121357	0.176528743000272	0.170693524432587	0.15636653491525	0.171566983338632	0.169458901253812	0.162166556694559	0.155590963180866	0.172306673881442	0.166048056503196	0.142452089876002	0.148785068322369	0.14194319876026	0.148498735205697	0.179676721484444	0.15920448335352	0.136407534690575	0.124828016894527	0.152232473973945	0.124468947351032	0.15101537267617	0.140624949311101	0.150120379666756
0.145996579122257	0.150445792227796	0.129177191778483	0.140198854860366	0.126603439167894	0.149225575383673	0.13722003076124	0.14713431523408	0.120863525944358	0.147429977949877	0.140611206077088	0.174112800121423	0.137718677757524	0.108744263434177	0.0889377595099438	0.102769340802893	0.105571409312826	0.122357300724133	0.0995532302183875	0.102214787505453	0.113460094749088	0.0972569216604124	0.120544104454596	0.0952055944627462	0.119846208875237	0.0939046442811169	0.15865713897448	0.155289331459486	0.171652490234109	0.166566924341206	0.153647637030762	0.16759598859626	0.167604129338111	0.159175167262579	0.153231619556628	0.167662611370096	0.16225716953506	0.139032714997042	0.156633500036744	0.151174397752856	0.157412600242562	0.187019465568645	0.166628319509457	0.145522927782576	0.13415455459189	0.157645450401489	0.119264595989767	0.156205231095712	0.1491078539312	0.15495254641862
0.152578339663057	0.157023914291885	0.13343249160945	0.146291795776944	0.13631315507803	0.158139239392543	0.143183311922843	0.155075025837942	0.127239081618149	0.158609731324301	0.146055761191814	0.184050908011716	0.14460532661231	0.0906778673760373	0.101380338546956	0.0950085657258391	0.0905026924653273	0.101331564959597	0.0965414001437201	0.101208810566324	0.0960379528254834	0.0995461193970375	0.0990606535006634	0.0841707754313224	0.109227800576554	0.113125482071131	0.168957719550006	0.166270160156885	0.181692013458834	0.176155874822865	0.161806101769196	0.176531252320813	0.175006704112932	0.166662035060908	0.159375083969554	0.178576616134422	0.171873574553561	0.146121134724669	0.132106204449854	0.137441758551164	0.144354000385939	0.162884936435395	0.143307899697531	0.132702508848107	0.123402990721296	0.135614020275893	0.131234401628516	0.138615457387564	0.136757328702791	0.135742007436833
0.112193216850517	0.112406302849751	0.103876480562485	0.101321199467287	0.0960009110991847	0.114269322256157	0.105188665208017	0.108485736188149	0.0940408971371408	0.113523982304669	0.102892359272194	0.140888316972338	0.104074935369323	0.129124976044891	0.109108301851939	0.125663875763839	0.127985218047616	0.149250896745041	0.122824314989663	0.127687678446378	0.136418208753195	0.122784206663447	0.141196563084712	0.122707393702692	0.144032400714655	0.115769478157927	0.123655101763656	0.125686856692515	0.136614923905514	0.132544244455144	0.120019554046489	0.133229528419825	0.132074384416338	0.125664460172718	0.114385704101851	0.132212416294463	0.130380383316878	0.113768917431683	0.169169141612764	0.168880936353231	0.176079645829387	0.20265078211374	0.181701825712428	0.164122299470018	0.153541898894017	0.174079482371445	0.129393868493379	0.171913502534786	0.167768857697206	0.1712672600137
0.154651563367933	0.15839060797715	0.141510198363601	0.152736184307964	0.134989345461682	0.158595947667424	0.143818059859306	0.159256484744524	0.132709988512809	0.154173563309919	0.153391170693599	0.17788680326913	0.148246951215438	0.115057451670184	0.104060587534463	0.110386421566923	0.108258542486293	0.120948450485708	0.104249699507814	0.108367203333425	0.118824006837936	0.108447105383682	0.123154870770225	0.104862790386561	0.117554204590513	0.113084999335775	0.163418903462535	0.158395546504692	0.175487184500964	0.169576277783166	0.157268753267201	0.170381704726241	0.170929435391412	0.162827695645633	0.158221788255032	0.171523625380631	0.166023180404716	0.146703408424772	0.15774363946015	0.161821743419575	0.167963920310553	0.188789641408949	0.168309590847511	0.156834224290451	0.146725593353217	0.159244331281729	0.129534383369169	0.161252059125713	0.159952869422375	0.157311035214586
0.108350327804975	0.0980841814541533	0.12150635120404	0.109761183672194	0.0909928078366448	0.105117340298731	0.097483411871256	0.105874403293448	0.114035541654918	0.100412623601655	0.117646965928854	0.127762651464997	0.0982024619151693	0.149258697900041	0.13135261250185	0.140697576727555	0.146190736603825	0.161682176217839	0.137117639413435	0.138621714530584	0.151442717513899	0.132770192334921	0.160292358236823	0.135293431665849	0.156651027945989	0.130186363193833	0.109266681759822	0.1106897117352	0.118925373223276	0.120464767079042	0.106233367363813	0.119680066056303	0.113694977295729	0.112229923399143	0.103047374506537	0.116220656699028	0.116127276813175	0.122799429899517	0.190279291902787	0.184076224011739	0.190016230099737	0.224506744131905	0.203187770673137	0.177698381799338	0.169377962543816	0.197322137192023	0.146141122258647	0.195177351812957	0.18214025667403	0.193290673348129
0.144644253978055	0.148518038920186	0.130766553387467	0.137867292697389	0.124739932620569	0.150126967945824	0.134390365132646	0.149375692179229	0.119727445676523	0.146567901112791	0.141515522795439	0.171904514585074	0.137075849147167	0.118805319098097	0.100777874905506	0.117763734731814	0.102637125261694	0.125553023832684	0.106769621860786	0.11129316512215	0.122832676215576	0.115807726394388	0.129985201304317	0.110826444273195	0.114426545575315	0.105025174445936	0.160473973693288	0.15454751824738	0.169680449749353	0.164507851437599	0.152330414187776	0.165264679763793	0.167412397986105	0.159006733542393	0.156894277636668	0.170923386432373	0.162461207658836	0.142137485243667	0.155776177619389	0.164498013119594	0.171636481529175	0.185924764230776	0.169401724864816	0.159803123899045	0.146963904988264	0.158194657279644	0.116451764254889	0.164969271406762	0.163963530604448	0.162846807267474
0.147056662021622	0.150262316670459	0.132069533272219	0.14329863192227	0.128567794198033	0.153309499002586	0.13523412411912	0.152416482145291	0.127206115571628	0.148795738812484	0.145278158835671	0.172553771833715	0.140939099570362	0.120737003474021	0.104372672759868	0.11821181829558	0.107052376300302	0.129238020437617	0.107921377779177	0.111968865452826	0.124357926059016	0.116573898762219	0.131331972571076	0.114882124500116	0.118638617558056	0.105622766037718	0.162239152039885	0.154150122314092	0.171832836740778	0.165847496035015	0.154707707295825	0.166587176987436	0.168179869601605	0.160474070368412	0.15697299470435	0.171143539858275	0.163052610818723	0.14388295290429	0.163884341760493	0.168984203371152	0.174548489161925	0.194390738772776	0.173858106562198	0.163185218530387	0.153736759627356	0.166982153401753	0.117697876785103	0.169843314930451	0.167061626393875	0.165808075121395
0.149726465925485	0.153292088062722	0.134534315780183	0.145000121767209	0.129721067236373	0.155465418046485	0.139378115220537	0.153124383044352	0.125874863724259	0.154817122079448	0.146768922268101	0.179077749487806	0.142086513310583	0.101265443558517	0.0956103247398883	0.0974802782763856	0.0948973035959416	0.109322937009705	0.0918490763536242	0.0951118819492615	0.106582395064862	0.0955376701863472	0.110578135435628	0.0917047348624114	0.107256063289697	0.105583156138211	0.16512145212267	0.159578097832037	0.176525372545338	0.170938347485412	0.157551091675711	0.171361848045761	0.171141060563401	0.163425957570453	0.156486402160951	0.171835555036551	0.166164965825936	0.14479245023624	0.147823050344785	0.151826260695939	0.15910321768683	0.178941320751317	0.158322418040541	0.147136229517998	0.135936586253655	0.151849076867698	0.126007654832962	0.152729436838276	0.151329672576095	0.150788614357874
0.163569033237134	0.167182720516614	0.149641387593971	0.158080288189099	0.147170195396188	0.168731095776006	0.156442015264108	0.167124538435582	0.139773385098296	0.165838389890381	0.161586711516802	0.189013910696426	0.156260167774274	0.106292942951918	0.119539304289013	0.111241076247711	0.106727104075815	0.112864697313505	0.112053944802027	0.114819938850229	0.110822416293978	0.116764235881393	0.115173735282431	0.0990408257451318	0.122134002108948	0.128326659229772	0.174494738364553	0.171605564259333	0.185274613476293	0.179491833825525	0.167413982558551	0.179658386260868	0.180183021531075	0.17446219558992	0.168758360176034	0.180254148419016	0.176299103089784	0.15843228293909	0.142579521077039	0.146159611689472	0.153465115668471	0.173975799006143	0.154006775201198	0.141731063493625	0.129361972444678	0.146142679000431	0.13719465598687	0.146813652404021	0.145316115277686	0.145180561909284
0.0779067631676382	0.0644041201569459	0.111101008464674	0.0991710518218591	0.0638378110202975	0.0619967057589903	0.0549478493455262	0.0902281692897225	0.0879753372406503	0.0635999102966326	0.103878670739726	0.0648934834741025	0.0554884987435106	0.175636400946697	0.16335945920635	0.170735226359236	0.168226378155481	0.182619081340745	0.166183085451498	0.168924129511599	0.180239000233586	0.168229637632452	0.185409369945441	0.170275933795294	0.175928877619748	0.162330625988342	0.0645998266846045	0.0803237780568953	0.0673785460064474	0.0909144593788858	0.0631247468762103	0.0938511957436386	0.0677692522222278	0.0746837443293264	0.0720635595867508	0.0719002280211105	0.0703981651844913	0.0855296403686838	0.19805874053881	0.207143408730142	0.214474840609395	0.230707789326829	0.213746351937228	0.202070510706962	0.191644343912701	0.203148397273079	0.153557339365265	0.209129121920587	0.206564233898419	0.205744608163014
0.0826098710331482	0.0677759867434751	0.110444222846717	0.0946717117936548	0.0717646324988767	0.0659917950667269	0.0688948891836142	0.0835793240372863	0.0922163847898928	0.0710624377226873	0.0997073154106024	0.0846459073144807	0.0620171972086988	0.168806758688742	0.155615317314	0.165019160471327	0.16065496797082	0.179884433114917	0.160020599013255	0.164548821616882	0.175258428001211	0.162076283354413	0.178915134179902	0.163401079358741	0.174178282815522	0.155615670110451	0.070354314306961	0.0821833737379831	0.071793575371253	0.0966090038453904	0.0631158462876986	0.0982358110529462	0.0706971253882372	0.0762139780959205	0.0719827729979725	0.0765752390643234	0.0722367917903084	0.0876167040094885	0.186413587469828	0.196720963491906	0.205446352989932	0.219406810762604	0.202389537652462	0.192461811969445	0.183971256237782	0.191740951742369	0.141696989293893	0.1978341583932	0.199921843946516	0.198234246303204
0.0771050365123257	0.0642632602336586	0.105196699933424	0.0923320658817283	0.0673312352260513	0.0662057835762135	0.0628984728678333	0.0809001261909086	0.0842228722022162	0.0687253760879866	0.0954315288514753	0.0808960502283666	0.061375018023677	0.170695088967623	0.157182526906838	0.165321730983803	0.16111893417197	0.177826722846698	0.1607133275512	0.163449356995653	0.176253582911212	0.161955093719097	0.179264497737579	0.164180379327921	0.170835230848909	0.156389839765376	0.0685867532487739	0.0770269213771272	0.0707134067225373	0.0924797560884463	0.0590723706982447	0.0940666495894064	0.0678866591278409	0.0724268493546983	0.0664011679690728	0.0741908282515138	0.0669702582435094	0.082138623325203	0.190351185068108	0.199903017837687	0.20784275488696	0.224666770438613	0.206172438560266	0.196214089508339	0.188192825327205	0.196662611188667	0.146618386033684	0.201115635814419	0.200729373291639	0.199308744170188
0.0780042968949835	0.0633180757520557	0.107256064282618	0.0960048347487597	0.0652894272649831	0.0539785574907945	0.0611854698874006	0.0835366860292758	0.0866048830682452	0.0559715544269606	0.0983877131260198	0.0731798343057286	0.0505086142277168	0.172917227352892	0.159671452186981	0.167383650641521	0.164224286258001	0.17851884252903	0.163634090916395	0.165999904707977	0.176827575285591	0.163898443880488	0.181670189039275	0.165406202896381	0.172380841348702	0.158737699943291	0.067999492848668	0.0818103943875594	0.0731858340113763	0.098053435713433	0.0626913964938572	0.100196509811031	0.06372404225914	0.0777355804544321	0.0720592851852208	0.0716375303424614	0.0698453998888584	0.0865785185207266	0.193528099304421	0.203849782742001	0.211781055850769	0.228588579680598	0.210607082460028	0.199822589652152	0.191671132860753	0.200011424808594	0.152178991731225	0.204652200755669	0.203266335143476	0.202030337441448
0.0830093253306243	0.0739639748535507	0.119487076326729	0.0919463941720394	0.0708666946910534	0.0543600080524441	0.0706497728595019	0.0791255087727995	0.101440129130632	0.0562465183911648	0.0950091671631629	0.0690885340411628	0.0605606638099749	0.179898122874438	0.167209980014404	0.175625055983621	0.171428717148119	0.186602777905468	0.170748461710784	0.173646433097396	0.185274587527023	0.17205113303941	0.188951101007157	0.174312846516501	0.179576437094601	0.166672803076106	0.0573639589384397	0.0776365442752378	0.0636936033403087	0.0881273214696802	0.058823376108239	0.0898283147255909	0.0494250337919626	0.0678306605926192	0.0632493288265865	0.0610800400616484	0.0618336193600795	0.0809176170044892	0.205210632884528	0.215410500019906	0.223451679733155	0.239044024896981	0.22196652038397	0.211745516688047	0.200719070951442	0.211032995779305	0.161735099786262	0.216736692522123	0.21564429706282	0.214101472318802
0.0775810698634177	0.0631552696391761	0.102261788328057	0.0861794673658186	0.0666378354931988	0.0686840236047313	0.060654844534922	0.0780597921362163	0.0892571334622973	0.0663269044751303	0.0940333032411743	0.0909762140575852	0.0612849662790679	0.161834307797408	0.147433000812056	0.155013001071204	0.153508624412812	0.168763541212438	0.150246305376262	0.153007348726551	0.1661528703671	0.15284805475756	0.17100245080327	0.153073590729505	0.162470687862926	0.146623975483098	0.0773550712414945	0.0876707184470364	0.083494199843783	0.104692992509676	0.0729127881536642	0.107218513385229	0.0799297666637837	0.0816585736693649	0.0738425942277351	0.084950453879197	0.0833088282057696	0.0968555573996936	0.192042551961003	0.198427569448525	0.205024461900277	0.226344275263426	0.205367897370576	0.193191686248376	0.181684312372113	0.196836658149039	0.144846296938043	0.198413200448975	0.197022336229636	0.194690270300887
0.0691705712267803	0.0663683735064973	0.104590202163064	0.0759309846414821	0.0591463289538627	0.0637706866747118	0.0576757379373802	0.0654119362109343	0.0864395369885978	0.0672338020132193	0.0828203274044498	0.0789908305622045	0.0615327935217958	0.167673141866926	0.153738111579447	0.158294791089124	0.158577697636382	0.171458053430958	0.158490024999979	0.156489759818551	0.17416044547456	0.154794898650963	0.177336213154963	0.161611954242055	0.168505136842881	0.15329716718312	0.0640989815032304	0.0624176615383025	0.0681296418898361	0.0818314531867389	0.0525047160835711	0.0836108721760629	0.0617416108903618	0.0626495535882111	0.0574058277511255	0.0678805249539566	0.060262134902984	0.069697766175011	0.194359318950799	0.204002854302423	0.212101406408218	0.228646056237493	0.2099516546769	0.20056475244038	0.189264496584834	0.200931273907824	0.149941751820224	0.205582394392238	0.20457347435148	0.202812400321434
0.058929604093956	0.0584637753524021	0.0976021121541824	0.0845348636235546	0.0600966970746988	0.0630130502626876	0.0553399470108747	0.0759315189296064	0.0816468871922716	0.0671954119211605	0.0866431795899763	0.0802137875586368	0.0547915781294444	0.171825142426941	0.159426040039234	0.163944471253936	0.163820078557387	0.177137351964658	0.16233146144621	0.16252671521644	0.176584903872374	0.161234997440743	0.180652547004772	0.166278235700111	0.171985122977202	0.157636668469602	0.0742513918933181	0.0796154339320706	0.0741891561441268	0.0892842226321034	0.0652992367645278	0.0921293174034531	0.0738136582957045	0.0694652971858262	0.0685003778350034	0.0810096436674357	0.0759739218847198	0.0791440641551954	0.193199019292274	0.202798192708471	0.210768342742767	0.22554228717428	0.209426546340142	0.198565181362379	0.189314997621407	0.198590854144021	0.150055918342862	0.204808653674335	0.203062522058841	0.201559077947111
0.0773317822722022	0.0641260454318179	0.10837927202385	0.0910498779892343	0.0622380704957813	0.05962098036319	0.059128578836701	0.0805645657743452	0.0869486775320792	0.0601179049456948	0.0960030516528825	0.0807409143036416	0.054569670969847	0.166892566803982	0.152837383416264	0.161116721771556	0.15923223779625	0.174646440457852	0.157931864880319	0.158650932891069	0.172523909926871	0.156250612591964	0.177651146852533	0.160074117321862	0.169394961954384	0.152124409724388	0.0645454779530026	0.0768301740059699	0.0696962768927972	0.0926027032380007	0.0591080324891514	0.0943106535126819	0.0654224976603642	0.0729387816030168	0.0675108081385152	0.0706320287501295	0.0638124204439146	0.0849629499554224	0.19541543603613	0.205284367408878	0.21259977392565	0.227270814022446	0.211291628834237	0.200848303907234	0.19087779448705	0.198372916821104	0.152072180825604	0.205538095193865	0.204679189348295	0.203172020322346
0.0746081921515856	0.0706654918168865	0.109273109582507	0.0881503100522003	0.0596463239031178	0.0617313436201691	0.0641089961092268	0.0759418076889958	0.0922549357535512	0.0626584323423668	0.0890590897952017	0.0752015936351096	0.0646084044145761	0.172656078115634	0.163456307580816	0.168931426300065	0.16860182162954	0.182679138688165	0.167373172019542	0.165913486536103	0.181922766103642	0.163130978634261	0.184752388117006	0.171697451290647	0.17501905467223	0.160577021572423	0.0609501258519489	0.0732642275957222	0.0621669710655007	0.0780809753537306	0.0602383848997391	0.0810726022704914	0.0594969277097865	0.0577712697371602	0.0563872736429363	0.0680469126401421	0.0630079437517659	0.0691689846333188	0.202543386388948	0.212942258777063	0.220143828823723	0.234098056238806	0.218462158028906	0.208407691407579	0.197795216911735	0.206157212358927	0.159300920226327	0.213355691392875	0.2125436593743	0.209961566787599
0.0764632495516778	0.0643752072736758	0.109521771666293	0.0907241522552529	0.0665447939958464	0.0576903182792416	0.0626652008234563	0.0790224654169306	0.0904000011068812	0.06081690234157	0.0948762052339317	0.0743610164552687	0.0556095258035115	0.174049818756496	0.161095176343962	0.168605019920479	0.16537832131691	0.180214851736202	0.16464801750933	0.166641080643003	0.179579009158882	0.165539084439803	0.184004292442621	0.167749772315977	0.174475788952003	0.160248076720245	0.0588474257581553	0.0730419378983754	0.0618358479661525	0.0879709654337775	0.055104491413565	0.0898285116289929	0.0597086206528641	0.0666877170948941	0.0633212398390097	0.0654570329255956	0.0613833599002382	0.0788010040203996	0.198859189521409	0.208726345735625	0.216043341373875	0.232166946166291	0.214591861548903	0.204296221262059	0.193119985324811	0.204175315729238	0.154098476037463	0.209278929799512	0.208160176415992	0.206704540334201
0.0787320384113447	0.0646093347647671	0.107941780670905	0.0942507339371358	0.0672108863698595	0.0568698839721478	0.0629273342877662	0.082342808324076	0.0913534495799661	0.0586737117266449	0.0964017032088346	0.0733029628754015	0.053232942162308	0.173541884016375	0.161053048710077	0.167228127148447	0.166413201654343	0.17949899146954	0.165137383511552	0.164875738462397	0.17913725161325	0.163891674439591	0.183683055068955	0.168807240817651	0.174343408310223	0.160062964759704	0.0631098492209001	0.0806282712642681	0.0667020440761579	0.0916400020386167	0.0574717101002331	0.093267387390281	0.0647616604222414	0.07069507739948	0.0688939893045931	0.0692305052344218	0.0673786065715251	0.0823957675708451	0.20034188627846	0.209442477641289	0.21687127988978	0.231796332849134	0.216023138976893	0.20483666101794	0.19517517268254	0.205316129947604	0.156218837415863	0.211596559444969	0.209107494095424	0.207816654698801
0.174811130885392	0.185717729888243	0.15656420511572	0.17311388221488	0.172768056268778	0.191064948719001	0.175667845858641	0.18815397547597	0.160072605191629	0.196920078931872	0.173797050946655	0.210892864841349	0.178328096848886	0.112406468309571	0.125237561719971	0.112785738554925	0.11861124291783	0.104810931257385	0.124095230582125	0.121929051958249	0.109940600854509	0.123191588399191	0.100161451078501	0.108383392865993	0.1314779597281	0.131667732859084	0.196857541013971	0.189122217356765	0.20777263262171	0.198860979195994	0.186098586193628	0.200021443129197	0.206865271470018	0.190556742752956	0.189152146225329	0.205606237256622	0.194951024685577	0.174826417240211	0.118257673986981	0.135198617778509	0.127207858429346	0.105150014994127	0.0985899724361498	0.134085190184649	0.124437984928171	0.104172173391069	0.157754042323769	0.144599828892101	0.0949456726349726	0.124871315011368
0.181687426943254	0.192257166684692	0.16170150404998	0.180215407406625	0.182108120590067	0.198756477987031	0.185516998510622	0.194729220457621	0.165078015844282	0.203457516474059	0.179845836491681	0.218605624555065	0.185573785680437	0.113883090524873	0.12603816263392	0.116002523375763	0.121457416945708	0.110001980222686	0.126393399542837	0.127199505233928	0.111234616088038	0.127535859905049	0.100214487715332	0.109180108820321	0.129324209674843	0.128626364900665	0.204234095036803	0.200787888696171	0.214559173496545	0.205483045722959	0.195642776693043	0.206289333424388	0.213710379452167	0.196348291975998	0.195504383822264	0.213087804069219	0.204670820017186	0.183343914891652	0.109175852308265	0.112417267264947	0.104516147463514	0.112880804186728	0.0940195718942884	0.111467244427034	0.12076712183943	0.0869261326087302	0.159821035979838	0.121301980861263	0.0894350242262333	0.101722000052056
0.155819438759263	0.165590825886951	0.132163981656002	0.145749168996874	0.158296150785787	0.176563425770078	0.162227229596719	0.158211611515602	0.13329198077327	0.183281805025165	0.147353795794836	0.19853368548174	0.161946805042313	0.0859263472975572	0.0969144390277387	0.0854586175351651	0.0951030426145578	0.0899807570816328	0.0976576771249842	0.0981020618330993	0.0832632443262262	0.0990635121295162	0.082109951756042	0.0780097296090098	0.103495216113964	0.0983931903291355	0.183083397913133	0.178447393426075	0.192418664426181	0.186450804241024	0.168162317774305	0.18733330299793	0.186300283954172	0.176640291461424	0.169048439799188	0.188948932570058	0.184034912405481	0.155410152846095	0.114998491581488	0.121052966923863	0.125675399223277	0.149721796986831	0.12612925532341	0.114494090195529	0.103255724779588	0.119663317116771	0.135133822342563	0.122582533901315	0.11840048760166	0.115205189759483
0.157657019602281	0.167689173838148	0.125700136491464	0.14755674098264	0.157086309010497	0.175182523971958	0.160645314438106	0.161065966252827	0.132501576668761	0.18169995390264	0.144776143421563	0.194395152747664	0.162552296172991	0.0948719174737354	0.0959450154896647	0.0850439891494521	0.0939107762088226	0.107361926939686	0.0957961249118565	0.0972580662235221	0.0945693551073186	0.0969328088732399	0.097146293809616	0.0783834097684525	0.100044173280134	0.0964662678368313	0.180285572045323	0.175258146804265	0.191779537881571	0.183406224189576	0.171730035516857	0.184426570130561	0.186967337312066	0.174109386093802	0.168546687419682	0.185606173322078	0.18014423660606	0.157015896543095	0.123894164056306	0.124734746764162	0.129043797997194	0.152537651313245	0.129804107554976	0.117936983904826	0.118904519639948	0.123869232307463	0.137113885720373	0.125826352351224	0.121936537395094	0.118597066160006
0.137091999046937	0.148833288398601	0.110305824977388	0.122583954807646	0.137254238418426	0.159046738564684	0.144592379049032	0.138501312292614	0.110098031140149	0.167370351579213	0.123050290576841	0.182632597569692	0.144473646158192	0.103930771519747	0.0774368266961748	0.0846403844864981	0.100958369008208	0.119023441915998	0.0931436268990733	0.0893616437983182	0.107267856959046	0.0867555266454133	0.110134425219129	0.0854902030662871	0.113456395639436	0.086124303057704	0.166185652413859	0.161521167238551	0.175663195667729	0.171406430673806	0.155674240405019	0.172514862032634	0.1713615604592	0.161036771283793	0.154513437165939	0.171881649643371	0.164601571499608	0.142113685582698	0.13699195751802	0.133913253167196	0.139001558459504	0.169800204170808	0.1456369952992	0.127405801076236	0.116705466411997	0.141476394405894	0.116062071482682	0.142605613117153	0.133182486164457	0.137775410850756
0.174785501929011	0.187688729128876	0.149760701247111	0.169899189103282	0.176265804795469	0.193595684948301	0.179089788292085	0.185581237798448	0.150510593198763	0.199137133086656	0.167799614091851	0.213884938982548	0.180371528465214	0.110764388770768	0.122567314918845	0.112613222923242	0.118222017557315	0.107665712892873	0.12390203565958	0.124193806550039	0.108544834875637	0.12406789881911	0.0976375834645009	0.105763519012062	0.126974055922764	0.125426517247449	0.201736792208957	0.196412585010126	0.211613402830998	0.202115012997707	0.191766673716071	0.203056045399951	0.211021137236871	0.193358316379052	0.193694254154057	0.209922711012197	0.201416732538775	0.177281675371867	0.110966505005389	0.0986521925201198	0.101433721708711	0.11635372786621	0.0990401874274178	0.0978818731482708	0.117091208220194	0.100870915600649	0.15632635195914	0.107076050728351	0.103198973123291	0.0903453504892651
0.153369208185114	0.169389307870715	0.132791202182998	0.147687087868599	0.154809223759219	0.177393670739346	0.161079264148779	0.16357996618011	0.131238816185608	0.182935681771449	0.148078099152647	0.200989524614725	0.162573962921298	0.0970431734267319	0.103352767800035	0.0901585637937966	0.0992656915763092	0.109124633841635	0.10408417611821	0.10194882958513	0.099755064352671	0.103541257023999	0.102268653877066	0.0860307848807505	0.109085465924706	0.103882147583098	0.186141848607764	0.177765654794053	0.196943358229153	0.188937601669898	0.173563617737013	0.190022069841972	0.195107997223318	0.179364402487128	0.17637599871312	0.193703417636882	0.183754268884697	0.160046160965939	0.13215360087015	0.141045290531096	0.145777774823844	0.164722885208686	0.143399841249062	0.134325454548521	0.122038867331259	0.135820594296262	0.134524529730894	0.143846195771469	0.140216935075387	0.136609078913198
0.174329608573929	0.184094911092511	0.153271466859296	0.168285948455885	0.178806391148531	0.195031216045837	0.181730415225832	0.183593236607624	0.156189881281521	0.201799343260016	0.167839991779007	0.215341446105599	0.182834314249691	0.108801523847231	0.120916788953313	0.110753818173595	0.11600776019248	0.105310230365762	0.120350882030456	0.121595206830706	0.105370393343292	0.123267679387724	0.0945738117583742	0.101579020800412	0.124321356101949	0.122182762637546	0.202696203321372	0.202516865119547	0.211493390825887	0.20627924565762	0.194067645558761	0.206952067057293	0.209305826179447	0.195081673211023	0.191365334696953	0.212128450008659	0.204881561592198	0.180109878474374	0.110770671037701	0.125098322610113	0.122401966189996	0.14163318413759	0.120822280798618	0.124062615756924	0.116853297957204	0.113829055037479	0.155486067996789	0.136432845826333	0.116787144611963	0.115073680674199
0.179941027020129	0.188648996855991	0.156577213648416	0.171283562333721	0.181280509245721	0.19693565981633	0.184761676024403	0.185998341583226	0.158451533613167	0.20320249565199	0.171731072853002	0.216788479194827	0.184676763213103	0.113335357438881	0.124480405930414	0.115599815832009	0.120301145483817	0.110552723585822	0.125688374484324	0.126942589519426	0.111586798857947	0.127097333689173	0.100008030676038	0.107124418752425	0.129826174894911	0.127168567344477	0.205265599445186	0.204561643604671	0.213417859235344	0.207437319405277	0.195245809595378	0.208303242496845	0.212648639668025	0.197009675883037	0.195455300090154	0.213272783565905	0.206781965799768	0.181802346010102	0.108273060192806	0.119618922054551	0.111650432752182	0.115930465817941	0.0965306779428042	0.11936138748412	0.118874790678303	0.0881960184906225	0.157594450556158	0.130217589610914	0.0923253407157058	0.108427617830163
0.155037865530977	0.167232093770909	0.139326125282412	0.152786422183587	0.156170441242788	0.177164716715504	0.160088454689255	0.163790453252129	0.138503664638588	0.181971231211924	0.154658062243713	0.19713836636365	0.161999774652227	0.083861966788373	0.0960720532728056	0.0821173387652821	0.0956601734460219	0.0897535758231624	0.0966717774298734	0.0940393829789973	0.0809482544836068	0.0955356539218564	0.0802206918161538	0.0769443831585165	0.108468628902922	0.100822870715982	0.182003580433311	0.174462203854975	0.189693861816751	0.185058185787789	0.166464359804631	0.186105479924439	0.18709268005661	0.174704637822177	0.173501924799579	0.185923578366376	0.179106175641901	0.153579193160966	0.112577743479505	0.112837863520934	0.117297500420189	0.146026894296795	0.121525387668823	0.106609863578439	0.0940016408610916	0.11685213888991	0.131781763500724	0.117852220808428	0.111581712410498	0.112214043403926
0.167573172608602	0.175832206257969	0.143775258428087	0.156105217666862	0.168282162945813	0.18405947444299	0.172581584439118	0.167865701542498	0.145397552853753	0.191079359381561	0.158042619307953	0.205475145961059	0.172012081310608	0.0990984014775061	0.113202975668522	0.0986829679936702	0.105711337227446	0.0917818710070182	0.110964431769741	0.108843719929301	0.0959420417681546	0.110317730409503	0.0856401816782718	0.0908983499468346	0.114439236972931	0.112103240700616	0.189517762571968	0.186110442342567	0.198511140566601	0.193028346491246	0.176356506801883	0.193776917313721	0.194625602338954	0.183561045998517	0.17724123988935	0.196605526519232	0.19023661071562	0.163068509075286	0.114495857908953	0.12473457064997	0.12652662056831	0.148921756786805	0.124789189344338	0.124294307193721	0.112326036120704	0.118809389358714	0.143797224337933	0.134382706910273	0.11914811412856	0.1163629709594
0.175947667967506	0.182459488313435	0.150587076290817	0.16383722385493	0.17591024762914	0.190715043409406	0.179616400216453	0.178423231080443	0.152698785305893	0.198177329724071	0.165202817594792	0.211554875516916	0.178706266469123	0.108855623956853	0.120097459408064	0.111390184086655	0.116313479939849	0.105824258155335	0.121872640495193	0.122823097092724	0.107056063614539	0.123482212726256	0.0957130213741176	0.10270180291236	0.125891561438363	0.123085469227557	0.198970505883811	0.197808395850213	0.207366087318371	0.201363071766071	0.189124144931414	0.202174809175728	0.207058184045238	0.190462123540449	0.189288560824611	0.207756281109129	0.200899166601439	0.176301875823074	0.101446418294735	0.120203989337646	0.11407086873378	0.129987284176571	0.112287680213262	0.120096824039697	0.113904462669923	0.101296636491015	0.152008834815508	0.129008376389083	0.107098110829906	0.107718000207751
0.210869952275368	0.221016736398042	0.19596960368106	0.214284344733932	0.210298890554965	0.226920824451654	0.213554793180816	0.226183624207027	0.201296554387623	0.226541504679315	0.21392713105157	0.233644274109787	0.216654541085011	0.147916439087377	0.168928815315651	0.159326870295518	0.155504381384354	0.140038498887202	0.159456518252151	0.162893870040529	0.146835861688216	0.163286550683833	0.138119074437732	0.151201836100863	0.166005563580335	0.174778062190244	0.228145718093983	0.222235886102055	0.232309828161839	0.226012129053805	0.221574768413145	0.226541557987925	0.234174356902813	0.223250122614204	0.224894129735573	0.23621096269777	0.232000237222243	0.217744748192056	0.108312841731825	0.143281732092211	0.137187717723589	0.113187449755277	0.109160336644468	0.139819790521897	0.13943969939983	0.1040597438932	0.137008556017253	0.152004221881032	0.107880628464264	0.135238190341168
0.182088776763158	0.189172656326379	0.165970591842849	0.172881476420928	0.181447981264793	0.199877974136319	0.1846906331494	0.18743268548622	0.165876259729814	0.201539847108341	0.177783975566419	0.214674505395341	0.184259709966365	0.100381132756775	0.115266823213849	0.102553650205253	0.110153396489968	0.0952363001105705	0.110552969175518	0.109306870169619	0.0953808436461807	0.107282922796224	0.0915057918755652	0.0887214890008766	0.115534146253982	0.111223317945219	0.203490937471002	0.192629003410655	0.208668690325738	0.202791379609277	0.191310891347618	0.20371409313812	0.20517001990708	0.196136474077583	0.193347267991512	0.206829115362796	0.199139267510217	0.183506955343907	0.111297488745857	0.114312163409868	0.105565574060465	0.135174162335488	0.113344957370551	0.11100968219242	0.0953838568023302	0.108385134925973	0.138481991195129	0.13195462424317	0.0956069038566184	0.116712038173212
0.220470519620552	0.228674854541263	0.201912052589065	0.215780375251269	0.21914907528493	0.235781804510998	0.222219315788196	0.231862918412748	0.203979261263882	0.236330150823411	0.21918944079194	0.24776515862321	0.224713985969266	0.141079854624458	0.160432170806932	0.161240476693966	0.152039678953535	0.144539587822771	0.16147406970436	0.167389899836333	0.14914535369728	0.165239679628101	0.135260755281606	0.152775621957339	0.173140373297109	0.174163772074557	0.243012642000468	0.236425137692705	0.247207427261331	0.241321433624989	0.234132438355279	0.24230431149855	0.248101063709061	0.235983797255475	0.238127020251542	0.250280583589189	0.244133604080849	0.224711279295116	0.134873640432614	0.15405886217311	0.148912530713379	0.11980508250575	0.11772613303667	0.156264377728915	0.142822662725716	0.123366907610614	0.177252380288087	0.163547549131386	0.117568354176097	0.146598571268691
0.190848686304538	0.199381215950395	0.175580209895918	0.185454999013201	0.192790735668226	0.210893642853157	0.194424525192481	0.199135759031402	0.176524484893775	0.212408629710171	0.18861921412483	0.225551263975308	0.196042505467988	0.114848010692393	0.130735601892383	0.118721770211346	0.121196368083542	0.105428299356503	0.12136049320136	0.12598198518617	0.108715360487283	0.130572260372562	0.103113694351402	0.105429633491213	0.124924970275882	0.125436890656353	0.215117861472249	0.204478167500639	0.221006370301098	0.214528758051728	0.204248502507092	0.215164219708219	0.216559521342683	0.208231100715356	0.206388357915027	0.218860189893318	0.210750704102348	0.196678267121619	0.124434697657941	0.13756789695795	0.130270280964745	0.138857348930174	0.115464590254885	0.137839086130524	0.121756946233784	0.112946841171122	0.153045185963145	0.147012446652714	0.110837501900538	0.129435949062998
0.240552151703942	0.250896772820133	0.225812689851551	0.243418628628832	0.241021134961572	0.257696825385216	0.243383493287161	0.25635319663448	0.23166814069607	0.256762708846096	0.243670875350032	0.264499517916026	0.246283364846319	0.16659823688382	0.185312613976687	0.180554827565137	0.177089788161389	0.164465929792229	0.181468233093458	0.188368340188279	0.168305393266055	0.185831421558477	0.155960733973231	0.172505865730557	0.192331611329672	0.197045566830976	0.258243742740345	0.25104611118453	0.262719734776015	0.254350833324059	0.250587719201163	0.254693809350923	0.264417618300505	0.253302305316624	0.255978641053571	0.266402749164233	0.2622769889158	0.245381044427529	0.146524422664478	0.168515181104385	0.154953592970217	0.138800387870058	0.118800498727772	0.166961036529541	0.148270912503073	0.126849113256851	0.175178498780423	0.177171188813768	0.121163119478561	0.142585279781049
0.197874348717485	0.205691094765137	0.182053141058774	0.189499977613895	0.198497113901114	0.217592432712052	0.202739064032637	0.204927564851719	0.184125280660881	0.21940334128307	0.194504339610416	0.231717698304404	0.202004497190795	0.12276628365312	0.140832276009149	0.128372331069489	0.129246393553257	0.113861057633874	0.13281094554048	0.13534547463708	0.118596816326792	0.139784428077611	0.112635577631516	0.116367188806382	0.138463192040413	0.140741239282289	0.218716969302821	0.209447133116913	0.22388494393466	0.217556689150644	0.206466597490849	0.217860174125901	0.220499007819524	0.213174051138765	0.209486573250596	0.221417894493409	0.213956460910119	0.203735494035646	0.127703061898634	0.142956375060918	0.135802257824409	0.115628457345529	0.106827365771495	0.143786399107746	0.127559698824586	0.115719926957089	0.155657941837333	0.150935357664312	0.104974300444626	0.133813525119624
0.221721150594314	0.230947032734105	0.204110079155736	0.215802964752488	0.221778408290344	0.238699120783732	0.225293843338305	0.233862170762301	0.206457310659431	0.239419999485401	0.220123287408884	0.250017859420179	0.226297611802851	0.142191338880317	0.16129037281665	0.161488423816546	0.154168834314407	0.145023031009389	0.163822812894386	0.167198747479001	0.150030638972016	0.163785494827046	0.136702429980348	0.15349000035388	0.173414402582821	0.174415816322579	0.24183095380147	0.235975076707804	0.246900843091464	0.240582569518627	0.233468341835316	0.24124209713017	0.248010403408602	0.235796700347848	0.237530131357355	0.249936382220133	0.243670025944635	0.225408951139447	0.120621083626126	0.130343846962954	0.124277303786089	0.0962113788844135	0.0932420927429208	0.131097128561929	0.132949149811673	0.098388122369892	0.171504500691671	0.140373570997077	0.0932081690391113	0.122111627576122
0.189137681891958	0.199513761037706	0.175103967800864	0.18344480686605	0.192544662180573	0.211521153426701	0.196468670522013	0.198964181779154	0.178249418157996	0.213257655649595	0.186489762986367	0.225554756969538	0.195852408151787	0.114538800862679	0.13192942177715	0.1235566784542	0.126418275377815	0.107687130583273	0.127313449105519	0.129282477163345	0.115462622898496	0.130174107172155	0.107227669125439	0.112705229821083	0.138660629033923	0.138294181359108	0.212695523961492	0.203448947715169	0.218010551687285	0.211527629921261	0.200597328084192	0.211579292647103	0.213986915392676	0.207032826981027	0.203849299722115	0.215403889903244	0.207962718225266	0.197440170965039	0.124679536030608	0.135298395361471	0.127966758635641	0.112757810512387	0.10394637696273	0.135408249217558	0.119855633172782	0.111844832306741	0.151061493269182	0.145156920745246	0.0961535423019383	0.129291945567743
0.172215118218005	0.183801784499887	0.15315887663044	0.16512517611003	0.175530061439683	0.194968701256454	0.179723394608024	0.185449244280169	0.156031550206305	0.195810289399891	0.171344634621718	0.208558776726825	0.180083050280397	0.0978035775463201	0.111584182798953	0.112407074679064	0.106151560651427	0.101905737557606	0.114000181797865	0.121079258015011	0.104084512147747	0.118827384584608	0.0922659960594276	0.103936607645848	0.128314281092697	0.124416190957778	0.203534599064586	0.195951933063078	0.20691539461876	0.200242857987285	0.192552516496397	0.201441600928272	0.206647884089645	0.193086921150469	0.197039013821577	0.21002634923585	0.201740038761165	0.181045577642243	0.0844525938623081	0.0998283989962098	0.108422315724996	0.115314171253845	0.103740384533053	0.0923058773663961	0.0917859625861094	0.0880917914956933	0.116456490495278	0.103441605235026	0.10572341599164	0.100247420172292
0.178001222762284	0.188235120368431	0.163775383506146	0.170337557660207	0.181673826104029	0.20013232331786	0.185121736112987	0.187247303281952	0.166733271036933	0.202104417003453	0.174576301935855	0.2146733837197	0.184756062226731	0.106198407556369	0.122996226661733	0.110993029609283	0.114262217817708	0.0970727248295633	0.116020175547786	0.117071918152788	0.101163399479845	0.12215029642659	0.0970650315654238	0.0997997127124151	0.116953060319066	0.119258759103346	0.204411737387915	0.193283626411665	0.210397362308071	0.203445728808159	0.192675714418382	0.203932938556795	0.206246338868855	0.197711763119456	0.19513169055935	0.208281982968208	0.199173028775983	0.187162322652354	0.114673394806232	0.126219834828705	0.118911058861078	0.140162955458129	0.118494877448543	0.125759008057021	0.111923237114002	0.112386824642272	0.141374874935698	0.135743908543407	0.110944979894559	0.118998298511691
0.180901232230392	0.191059512737028	0.166434866467326	0.175611745697672	0.185563642604547	0.204398820032245	0.18858166162567	0.191572541565954	0.16987791507467	0.206061613927424	0.178728170363576	0.219181652522766	0.188955119648061	0.111720798345775	0.128888156608562	0.11656199098454	0.116131630068969	0.103500574293784	0.120001939251501	0.123478930110098	0.106796227727391	0.128018541573095	0.100221991068484	0.103703244795422	0.121949651087996	0.123846452691027	0.207979045359332	0.198969652102553	0.213711930082543	0.206765452784623	0.196017956849948	0.207474758841768	0.209929086099989	0.200414807315506	0.19884926137151	0.214122623934976	0.203261222104122	0.189482402666355	0.117191912269723	0.134535130115032	0.127544933634446	0.131031269130337	0.110533393755555	0.134944352785585	0.118870830431906	0.104847908493048	0.144258963559015	0.143119863778024	0.108124006299298	0.125171436242212
0.172647282582053	0.182867970684302	0.158673918890528	0.16332760775377	0.176026606197314	0.195743226851482	0.180535244989663	0.181679947433613	0.16097787287141	0.197420842941294	0.16999423323258	0.21024125699229	0.179894084197901	0.09668568336383	0.11010721094795	0.102176060955462	0.105141521117112	0.092250177440955	0.106983022801627	0.10914789189438	0.0954621571467489	0.107305317224869	0.0872615775381404	0.0883868790995383	0.121316007813848	0.115078547259776	0.198018633948194	0.18837310678033	0.204007955342052	0.196938301686881	0.18612675960606	0.197398100426377	0.199329323419899	0.191783251314664	0.188484917299929	0.201900756381349	0.193190634959285	0.181334942225804	0.10690983987672	0.112745032326011	0.105505837471406	0.128120979030861	0.106938687863736	0.112629400365279	0.0959332783928646	0.100641043174126	0.132175456051769	0.127646068497377	0.0937146053719021	0.111847555759427
0.183769124477752	0.191484203157549	0.167149291298181	0.172294777864458	0.18344175919935	0.203203983065499	0.188642954545633	0.190062137410181	0.169518214591038	0.205076722507201	0.179359754408134	0.217813262667083	0.187557980642556	0.109514915569699	0.122823201483909	0.112793187555513	0.117251630962868	0.10228466993422	0.120078734671394	0.116896297273008	0.10472478360734	0.115732836381175	0.100796839559643	0.100450425319	0.125045606817817	0.123225732125906	0.205439978533602	0.19420141334963	0.211092349079187	0.204831884374878	0.19467484971987	0.205693859584608	0.20750213657315	0.199286381149246	0.195278995968109	0.209518477651437	0.201365187447038	0.189462598680187	0.11415937406964	0.118118155762128	0.109492936519609	0.106288063340635	0.0939810126690809	0.113530609036584	0.0992646053377668	0.101752593434625	0.14057988516372	0.135128290232351	0.0771026562341302	0.119206451902805
0.0936624972512794	0.0764375320774836	0.126661229990985	0.101579821155216	0.078735186556911	0.0633112798093778	0.0789934119421871	0.0931036627284922	0.109332445973684	0.0597666145673046	0.108686660505615	0.0769391340832058	0.0648576525233115	0.17761122210249	0.165384160578017	0.174100717364029	0.172766740770696	0.186621425782056	0.168197584717565	0.17201603661641	0.18270666367216	0.17100292963985	0.187353631241419	0.172903903197273	0.180580902013624	0.164637711614248	0.0567153026607126	0.069861982873813	0.0636832520087329	0.0898317017338431	0.0606457902086449	0.0917021949926441	0.050153975244633	0.0709100130075049	0.0624297861693944	0.0526249930163805	0.055339592469661	0.0928915857325978	0.211476961986906	0.216842630459704	0.224337190837183	0.246423389306452	0.225480946418675	0.212349584570189	0.201368164323325	0.218901783934841	0.165482333791469	0.21942695766008	0.216657789705551	0.215168934815688
0.0747977759509079	0.0657095551779816	0.105274850567513	0.0838818180513473	0.0674339433277028	0.0656501533510023	0.0644437849729068	0.0756316069509915	0.0882267832948919	0.066800786381591	0.0865308217790949	0.0864697125223862	0.0625133442778692	0.170517081284496	0.153507040578731	0.163146789590956	0.164776942250671	0.179995398680633	0.161491321369647	0.163158830241593	0.176582213233643	0.161201668146499	0.179437577765625	0.162163875373396	0.17519175905076	0.15392209670446	0.063062408683257	0.0740837551643037	0.0719744312127653	0.0948557045613543	0.0547263679977504	0.0965329841217526	0.0668709136565595	0.072703492464143	0.0637549846041302	0.0634480146019926	0.0611915274241639	0.0859421350257569	0.20507208798326	0.211344551703969	0.219268536290247	0.239726864998658	0.219294084448966	0.207118453939234	0.196782011782318	0.212593529255035	0.161042168393522	0.213138967721223	0.211638595304874	0.210048508638159
0.0753082008675572	0.0691854709578724	0.103498813719289	0.0865834007070022	0.0764289044275287	0.0756461394445107	0.0718484553394503	0.075251502526556	0.0887443708885531	0.0783440010998967	0.0884752425697583	0.0940243861451548	0.0731196374012687	0.16497251474355	0.146373650470597	0.153189532133228	0.161961806207129	0.176362736493353	0.155170789422956	0.153692427784169	0.168854574965206	0.147803454839628	0.174261769227138	0.151283717590432	0.170682320332773	0.144011015030833	0.0725787517736087	0.0775276807926981	0.0807578533035885	0.097799491553584	0.0664397768392402	0.0997413498933525	0.0733533956931004	0.0750933108118112	0.0658716892902338	0.0765059743183644	0.0735939011903777	0.087911258096596	0.203010159198542	0.199207480842203	0.206832193534267	0.237920433014777	0.216843845943765	0.194863748001501	0.185340728201589	0.2105797380369	0.159158697762655	0.208450983501146	0.199331998627851	0.207080510986461
0.0736109777165044	0.0846738913542631	0.100609110670563	0.0833006847357445	0.0769002674611983	0.0839928133211947	0.0823035136836306	0.0815938665703036	0.0870297232521461	0.087000613089454	0.0926774127287936	0.110449513112655	0.0820102659592441	0.157205006017263	0.136378510193711	0.151597778653742	0.153871722142887	0.169564437082486	0.149063445721298	0.149603204316035	0.162613108518744	0.146443290426294	0.169665729200233	0.144813342220977	0.164251935944395	0.140750140173855	0.0852489258618545	0.0885950568739774	0.0939450706486066	0.105509042169296	0.0808882545479433	0.10643334638488	0.0909264536124795	0.0887925427740478	0.080142363415674	0.0876526526332363	0.0875915370900619	0.0974865246638953	0.19222825587374	0.191597537104066	0.199775621990003	0.228582352534975	0.206919348385777	0.1876056146632	0.173974561683848	0.199846358215836	0.145269533936627	0.199752217618737	0.191882687033406	0.198129264722388
0.0706378204746363	0.0708534373466662	0.0975269450263616	0.0860999930803104	0.0669933079468751	0.0777264771159999	0.0683686259438323	0.076324068446352	0.0847155257382095	0.0771695130768404	0.0870341261236257	0.10076483540732	0.0739830463701729	0.160719534604402	0.143772143617365	0.151821718296792	0.15501194471816	0.171734733251958	0.148146684625262	0.150427487697134	0.16503071231619	0.150287567205961	0.169195585347951	0.149636564289995	0.16713263240846	0.142190852515816	0.0843680357150352	0.0858745278723538	0.0911363569549378	0.106194834747595	0.0768333001671633	0.107769586795536	0.0859603681791948	0.0828700340942548	0.0766221417959985	0.0892241184312135	0.0866502770819819	0.0923770715667309	0.198182719533264	0.201567642201516	0.209437550385402	0.233215762139175	0.211907220790633	0.19720293228922	0.187669206510685	0.205681043102513	0.154832738100676	0.204491025386772	0.201650499701665	0.202340101047276
0.0584419619859334	0.0700508049560581	0.0892182729998517	0.0750440039526295	0.0581156472306641	0.0678148932513754	0.0630950874246749	0.0736791939796625	0.0668594232157372	0.0713497435532447	0.0823234682138678	0.095439373777085	0.0647392050590251	0.155232851335512	0.135471619023505	0.149849912028019	0.152471199536531	0.167184201346907	0.146925667860982	0.147574932401059	0.160792017427919	0.14642350575857	0.166968942924475	0.14580224436781	0.162318583101852	0.139888581879619	0.0779102444176718	0.0797504574917945	0.0893736887844711	0.0975481271299624	0.0737129797046604	0.0987473963193086	0.0864588945344216	0.0784977564482246	0.0736732939815106	0.0852693296513199	0.0808801848968998	0.0793772114100822	0.192894132693887	0.195007633213288	0.203110289176585	0.22880794580812	0.20719747643947	0.190932121820423	0.178786329243419	0.200458119952983	0.146640301941991	0.19982232613991	0.19534112519195	0.198044072168357
0.0948347131812102	0.104411009402624	0.0978221269142883	0.0961855529421679	0.103737293889316	0.114716889087718	0.103850148768184	0.100700459249601	0.0858293446797717	0.119561188591125	0.0899558044927652	0.139680742513439	0.106215532992013	0.170919512012507	0.15183350302614	0.158957691766216	0.162511737885735	0.180203235401176	0.158754472670455	0.160833309606068	0.174208114211451	0.158300946126987	0.176905497488035	0.160194375749418	0.174145952019969	0.151286515411019	0.123831006726579	0.126690342140551	0.127755722607551	0.138013440115093	0.113933203862054	0.139163448592086	0.123333309523894	0.119810340161658	0.113364254078246	0.126940993876826	0.124354826374904	0.10113594429637	0.207553394458542	0.2160337861984	0.223434080734094	0.241825224191893	0.223091524510539	0.211684726196841	0.202431963255892	0.214052617604646	0.165362497099878	0.220434628665631	0.217022821128543	0.215338208330462
0.0615820337389112	0.0736550981128277	0.09094655921539	0.0724324711234502	0.0593235696994548	0.0707108051758513	0.0629217180240849	0.0702299612424509	0.0676729091232774	0.0733423664255592	0.0802682731872628	0.100527662175862	0.0677412551774498	0.154986340503061	0.13432671884621	0.148842059058455	0.151697795409326	0.167052709263077	0.146730251168368	0.146713156847951	0.160781882003147	0.145200411460246	0.166880522294048	0.145203610397995	0.163373190150844	0.138464457182372	0.07449913634554	0.0710850251467328	0.0866904726726841	0.093807361764283	0.065591867186258	0.0956418646284746	0.0820868091616352	0.0767095010158144	0.0712514082207922	0.0816218219541695	0.0757803010870663	0.0853889512025878	0.192288301161546	0.194161752723926	0.202315849167956	0.228524553779259	0.206408177122519	0.190272145174302	0.178010697721001	0.199968925395455	0.14634846928062	0.199760809145205	0.195332808576861	0.198029150742149
0.0705848586659307	0.0820508883929185	0.0711570873647041	0.06809048182816	0.0699822605067159	0.0897776609792025	0.0725761438835292	0.0764655847155043	0.0606010885275662	0.0894829605754969	0.0721853521420115	0.113797264702756	0.0803603819012392	0.148000294548611	0.128774479746749	0.138724867945977	0.143775255036274	0.158854115316697	0.137054608595134	0.13898149792407	0.152830148572557	0.136933638203305	0.156853242180887	0.138202195117171	0.153936312122451	0.129835849794485	0.103835170021197	0.105060008258608	0.117078016824141	0.119848599799725	0.0991860655635098	0.122771941083214	0.111219485329263	0.105632266307541	0.0965301750056515	0.112309949396078	0.108627623516146	0.0937095921692974	0.188739013668499	0.191794515828322	0.199551220819846	0.22476997647597	0.202021157301515	0.187525425990354	0.177309529642278	0.196622022139798	0.143264829718046	0.195522254659332	0.192684876497142	0.192848109114882
0.0735036239441722	0.0691134084916034	0.10217208217898	0.0864348469719418	0.0692494248097335	0.074438210962042	0.0661173867229688	0.0770261652026453	0.0870320340857322	0.0744408551760953	0.0899276711760604	0.0909760351697982	0.0701938260267378	0.162822415428637	0.146639704683641	0.151778683811904	0.160761332605559	0.174747154978587	0.153173423573356	0.151457513059413	0.166888749319731	0.14838928214885	0.172253200188092	0.151777066080809	0.168924160005044	0.14302843311354	0.0756180631831339	0.079222243787672	0.0836880235604617	0.0977632698634589	0.067400404074151	0.0993529426159123	0.0764379548076529	0.0768350082963508	0.0689392847633546	0.0787344206221939	0.0752349644744899	0.090789972000878	0.201049325253413	0.198781782663664	0.206131040512786	0.235875587463777	0.214908461630487	0.194179596837285	0.184757435671615	0.208559352416499	0.156719962494047	0.206555028579421	0.19838237771488	0.205038580409659
0.0740460318915366	0.0643506724991342	0.103276405849904	0.0892473559696271	0.0704051115689368	0.0676257544238093	0.067655473902811	0.0793358969958684	0.090356182917922	0.0671508622947583	0.0933832442855202	0.0849166687036733	0.0651696149117862	0.165776852797265	0.147372239904991	0.156180414401805	0.163234761773811	0.176787530057659	0.155675957207343	0.154865192504361	0.169304284664337	0.15239853149145	0.175340559302689	0.154450685318647	0.171543046862939	0.147151645043754	0.0679977478409238	0.0808896945122329	0.0756948879673643	0.100612809425799	0.0653441651262154	0.102338274077758	0.0709409357084704	0.0761359681412549	0.0677768546313127	0.0743693636019942	0.0720947490042809	0.0897556118935818	0.202460299461956	0.201607334691762	0.20850781456202	0.237147259430937	0.216341684097672	0.196415981422156	0.187754558789821	0.209989741457365	0.158295167691818	0.208049609384321	0.200645567242272	0.206338128630072
0.0602758427557338	0.080469949159496	0.0862448467497419	0.0657644888824329	0.0721606158409249	0.0817479359911077	0.0757015452932532	0.0695392084261612	0.0720507875531367	0.0883313380167816	0.0676830133939384	0.108861364357568	0.0796564412152595	0.1655206990647	0.145825863882918	0.153875874739088	0.156294777064427	0.174061200964448	0.154766870871394	0.155297046276885	0.170131571199149	0.152671319468176	0.172393700563451	0.155794860934772	0.167601560393267	0.145425821146698	0.0920850754046287	0.0949389769144625	0.0997248581208423	0.105043925817189	0.0839924408288975	0.106345701195445	0.0934547702364504	0.0883322126857642	0.0805732739096177	0.0991436829577533	0.0942345234196439	0.0789450546645508	0.199764177382817	0.210145775143096	0.217697775625366	0.235065652499681	0.216584685903435	0.205852526913127	0.19627044677782	0.206871145139019	0.158380839764184	0.213430844209221	0.210810985461806	0.208853685614671
0.107529097370889	0.11797947135188	0.133015220909498	0.107945751207967	0.0918659669518953	0.105380609117973	0.104780489482245	0.110775600389227	0.113718119004015	0.104667938903928	0.104534155174554	0.116555270634082	0.110194393319565	0.138175926672717	0.13000274552346	0.143827002919828	0.133132983559284	0.150381169117577	0.140229169857095	0.144862663735906	0.145160108478131	0.142912079169845	0.151615846973618	0.141674311925194	0.140573708597935	0.130369953465518	0.115252127455543	0.119008589276242	0.114103047804131	0.108828254041967	0.116201516254848	0.108414913959428	0.117515602522677	0.108488247673819	0.10981816146616	0.116385601434077	0.107947544585503	0.105114918790946	0.179806055613319	0.190506130040645	0.198217029323693	0.212881354126899	0.195849608839318	0.186095580768463	0.162845770793256	0.184192172036669	0.131840064908352	0.191363547183167	0.190548856269966	0.188060549094782
0.101768841502984	0.114442355509946	0.126189840366368	0.0986908335609355	0.087846638964962	0.109210921059051	0.100183956029198	0.106512016158974	0.105678790005559	0.106869721510003	0.104553135924058	0.124913878902704	0.10603337309805	0.128675250056988	0.116294559576535	0.130983188851988	0.123040705967601	0.136590623111365	0.125299304660968	0.131771215326821	0.133945346077232	0.130166455708156	0.137594369683383	0.125126706154287	0.133437479293816	0.116304290093025	0.112941290872502	0.110441889921445	0.121094936430586	0.113432481076787	0.110149345903557	0.113651565326257	0.117026770641903	0.109176845744077	0.106564975258025	0.116843358585542	0.112006966294518	0.104848611533933	0.161653306500464	0.170709930848578	0.179390957836715	0.197256898799369	0.176857213043982	0.166895281622603	0.149455827231098	0.167808296470991	0.113168041211492	0.171392278027706	0.173221670101941	0.170865216718667
0.106518371209014	0.110877287926669	0.118714813378401	0.107657249685873	0.0962352537786861	0.116145296587204	0.100924962597203	0.115870294846038	0.102565913955217	0.112517515278956	0.111932266592438	0.129823113283039	0.106719444645075	0.134024391524386	0.124767534542603	0.142518758822654	0.125279207274393	0.149278994380993	0.134289558937523	0.138953503542604	0.139880658269251	0.139262381529432	0.147665090624795	0.138676464293741	0.13517032140345	0.126150225002692	0.118296426546215	0.111348114066944	0.12539772781407	0.120628814226897	0.110435856558	0.12170848079595	0.122354362607215	0.116428881639987	0.113566527531097	0.123147877153225	0.119115349642367	0.114033478886961	0.160847075640989	0.176118124503641	0.185074424338601	0.20198996496768	0.182074665933003	0.168340728175679	0.155557457393765	0.170129758686064	0.111756746607767	0.176466869718698	0.179249427201559	0.177630436764673
0.11308739155654	0.106854696674172	0.146999269472963	0.118025691712995	0.0891620271569868	0.0932506051179196	0.0961775323006938	0.108159543853164	0.128584276307998	0.0915724469823599	0.117079400408469	0.106090953134504	0.10196930612997	0.16238717318305	0.153329939118352	0.159996741465017	0.158165592978805	0.169419408392874	0.155257755428622	0.160336970858457	0.167436921740088	0.158324359944145	0.17244456609871	0.157437594767079	0.164269225541193	0.151012263213148	0.0963330512195652	0.105277206053462	0.0933527257096324	0.105115941250472	0.0952754238852393	0.104018106783467	0.0961147428048151	0.0961672758925628	0.0940400049189967	0.094507049732153	0.0891406455311983	0.116478667662675	0.180360078393574	0.190976799910569	0.201777597577326	0.21534280798675	0.197961360959551	0.187136590641834	0.175897617964678	0.186238692290699	0.132487918042754	0.191927904528041	0.194920292924191	0.192435083647874
0.105746858375345	0.100620563850309	0.13345572359548	0.111563670634606	0.0895355385375466	0.104902771519786	0.0937420977981089	0.10678669986691	0.115907428969903	0.100960809756537	0.121895579329039	0.121422593905122	0.0977363365933164	0.145359273257955	0.135367260344561	0.152176201680071	0.136316436118863	0.161646790407409	0.145142719918577	0.152728880225241	0.150122134762156	0.150451203899012	0.157633620751205	0.149167177683104	0.148491594534942	0.137379494704022	0.104132797382323	0.0982612188721423	0.107043438411465	0.111885138249213	0.094135528794291	0.112311278315546	0.106432176402948	0.103458320040961	0.10087451013144	0.105457799627264	0.102480254040158	0.121819177651158	0.180011643420256	0.188107231642652	0.195313978121179	0.21490257914731	0.194257680891948	0.182982913439674	0.166039457707621	0.185138723621255	0.134065997769402	0.188685629145712	0.1884154452715	0.186602122419587
0.0983100853360472	0.101083437550367	0.131124280351144	0.100055735230318	0.0744774307495458	0.0877570451245474	0.0895192884345106	0.0920444004598427	0.112463502168404	0.0870935456368304	0.103687130813543	0.107427958247697	0.0940707731250355	0.156103414512785	0.143450449163959	0.158265776043513	0.149951388886535	0.165217343861226	0.151914034618757	0.157520481196973	0.16206400914167	0.15659116366702	0.166606398852517	0.154369207631823	0.159666937710111	0.144052914320609	0.091006480389131	0.0940542313726588	0.0958651366953207	0.0958286390111646	0.0912751971326212	0.0963559405807955	0.0931710866205298	0.0885093687146554	0.0880619681033668	0.0920420639902466	0.0864311448085697	0.103955181500657	0.18954340854015	0.19990096619052	0.20790813196101	0.225564515842156	0.204843792458219	0.195372013881058	0.17434949664859	0.19609114150846	0.139598222104763	0.200490192281764	0.199815577075643	0.197872169588744
0.0945545574462892	0.103274935998172	0.123276468749477	0.0913808617917435	0.0770676694754306	0.0959251232865926	0.0916296750804093	0.0939252928944934	0.104593831032101	0.0941699809584652	0.10168850246008	0.115697611716717	0.0962280567582559	0.145481682287948	0.131773801249399	0.150833806702299	0.14056595495754	0.158457786589903	0.1451944705134	0.150701228230191	0.152223805798513	0.149569071021561	0.157808348086584	0.14721856705479	0.151853943452817	0.135965315461867	0.0986002110948607	0.0975616741253657	0.107109220422887	0.104302955209292	0.0973779559238028	0.103836873087164	0.103936211005129	0.0967922337857842	0.0935779682828829	0.101584898319921	0.0978372305151767	0.103406646684038	0.172867289564009	0.180773347381105	0.190739326907347	0.208078621409366	0.18797961923615	0.175814500381808	0.159244630278493	0.177560782194054	0.122877565877413	0.179212326762935	0.184369519239872	0.18297285080577
0.0949108405444904	0.100096046934468	0.123222283622696	0.0988903496936314	0.0837509270087488	0.102082296648127	0.0906469602597181	0.102132479148435	0.105323127746612	0.099541890441673	0.110764525876865	0.121558360027355	0.0935137400496229	0.140900250302217	0.130639295027642	0.146563040476638	0.133652003319302	0.153311383409238	0.141701311694786	0.14770925276109	0.146457858760311	0.14624081453501	0.154040604636971	0.1440639154788	0.14257329402274	0.13332629761918	0.103541379095112	0.0967351394783332	0.111397779005791	0.108697132524496	0.0947704648074834	0.107876635590769	0.107696895669687	0.101394758745014	0.09981756828611	0.108310541422109	0.102240381632803	0.111071774607504	0.179357400278245	0.188165375400804	0.196640348641579	0.214160860025566	0.194544982195041	0.184171817655306	0.161084785577361	0.185892214715852	0.129968314687304	0.190145019361529	0.188948712556824	0.187025821851766
0.100764211077191	0.0950193866287143	0.127433666039448	0.105957549866237	0.080199924661387	0.0989567522382065	0.0858011482023995	0.102906983966446	0.108001117256165	0.0972250378263365	0.117071537265089	0.118633149331197	0.0874790526738712	0.137570990735602	0.12583805732292	0.147744173411564	0.132334122547248	0.157702128588582	0.141839880307707	0.149750370098607	0.145767737822007	0.144138973453798	0.15092570847753	0.14424734723226	0.149025332999087	0.132027726908203	0.0989740206182841	0.0902093497518399	0.106475339107627	0.10742118097156	0.0865466757126211	0.107133130526434	0.104481576691803	0.0970058755517589	0.0942660880350391	0.102395297775152	0.0959016875585881	0.114752732286516	0.170194600302223	0.180290408310724	0.189290094366886	0.205577500036199	0.187088217079307	0.17687755613303	0.156133934887015	0.17734141921443	0.129360619585886	0.181172939584206	0.180795911324027	0.179690713756394
0.102730339450726	0.1077747474613	0.117718733675521	0.102401809122115	0.0922717023559738	0.111567029050758	0.0975469183026649	0.111282592972498	0.0988877191935638	0.1092350558655	0.106210845326658	0.129438841124163	0.10050212720747	0.128895669721642	0.118233403464423	0.138187496041288	0.119220631310133	0.141035961647667	0.130527232304034	0.135955289449251	0.135215162158982	0.137629580224895	0.143819259996794	0.132369595116398	0.129077802648719	0.12124119692165	0.116972915486096	0.111203258239453	0.123884872492852	0.117126506458231	0.107226707842189	0.116855933575399	0.122395162906881	0.112148519313358	0.111777089986955	0.123135062470241	0.116892828698604	0.107793500910146	0.17114328760546	0.181314576318056	0.190299766122694	0.204231029523364	0.187289826826202	0.177432790512153	0.154987588491505	0.176525251117284	0.123814646288749	0.182890559574247	0.182383174898749	0.180450282592272
0.113339151967916	0.119929956559692	0.111511804723626	0.11092409464458	0.100707501033574	0.12581114706118	0.107118404845152	0.121806417693799	0.0998429287934817	0.12324047056989	0.114152955751705	0.141781418336349	0.112265154539726	0.108784272287182	0.09402223098384	0.118867761515584	0.107426062306385	0.13288770520666	0.114663386542438	0.120813026233583	0.118280326234217	0.117058854332053	0.123998281241554	0.114596451092431	0.122559150303718	0.103505236657923	0.131358971035537	0.1223438711357	0.1383972350444	0.131208534898479	0.120986347863697	0.131272085810201	0.134263293117465	0.125999158278558	0.122994276123197	0.133979993049949	0.128844208468028	0.116132313449276	0.156689959203756	0.158076002997178	0.165885596602158	0.190247937502037	0.170116008587519	0.153810143469989	0.130640273140353	0.159247499325006	0.115018655888599	0.15939667643222	0.157668221354774	0.157938448022063
0.104932427232948	0.108415339608319	0.115677341370013	0.103941696216221	0.0944997460022394	0.113609238571652	0.0996174875260719	0.111661218277293	0.09957376147981	0.111342238957222	0.11228238874239	0.131237314011213	0.102662537883061	0.120725664327865	0.106030084002092	0.127738448555368	0.118259656525543	0.137970690033746	0.122008509098159	0.123051969902348	0.125891802620295	0.123434640209131	0.138095869002732	0.120934029010743	0.12632774922256	0.107791538210072	0.117434082071802	0.109242610729368	0.125592057979135	0.118205642944612	0.108236711276985	0.11817880127711	0.122617690608868	0.114845912857432	0.111732884667083	0.120648244477321	0.116478051131764	0.112057261110882	0.171130428102568	0.16862331813122	0.177430259224136	0.204393561491262	0.185066345563328	0.164885235932386	0.1427127375739	0.177234292327441	0.122938610409552	0.176362912914845	0.169481601315118	0.175571488529028
0.106531109952497	0.115197286674057	0.135600703702365	0.106684183314779	0.0925331511078641	0.102153354104862	0.103352338287846	0.106920883509361	0.118030221945566	0.101221272046488	0.108751981139563	0.121175587311361	0.11001933311656	0.140364575247045	0.129973531601926	0.14506035253036	0.13438904149695	0.150010531888628	0.140138014669218	0.145828214819724	0.144393565686241	0.144113973389046	0.152053178453927	0.142145134361736	0.142469754892099	0.132316795877806	0.105792332737806	0.109141071747637	0.112445287784808	0.10802781322729	0.107580772764902	0.106813318359939	0.10930864711863	0.10206879614437	0.101112600941283	0.10940232097348	0.104260233176471	0.107390218071422	0.171088642695302	0.18047186838113	0.191793035042515	0.205158422167241	0.187853309472852	0.175700207985816	0.162016174104657	0.177691816257618	0.123646870698376	0.181709994885232	0.186007770319912	0.184261594629848
0.072823044049438	0.065312116192816	0.0846381555895685	0.080633441456667	0.0487100356370103	0.066525945562354	0.0584290417651614	0.080643734367202	0.0724890829957896	0.0661497185337155	0.0858452114354841	0.092575989994469	0.0568811447604153	0.14498751017182	0.126892880931334	0.137008817146035	0.135733424123058	0.151607290984756	0.131610430407412	0.132838817691029	0.149951559528228	0.134777662018043	0.15394166200226	0.132357534564489	0.147422597635346	0.126229087205984	0.0876541491402742	0.0887766965716799	0.100999545145204	0.105850468626349	0.0827033176048222	0.108502202897305	0.0959653160425947	0.0860249037347887	0.0781357527222002	0.0991312609925327	0.092542562928277	0.0921211809490761	0.185159796240254	0.192455119128909	0.200851651744631	0.219738714518084	0.199187430761979	0.188323286234443	0.175059181081612	0.192270632740602	0.137908629909224	0.194497176277531	0.193109257053453	0.192103357033128
0.0787499765162461	0.0842522298469523	0.0664291566337773	0.0770170297031289	0.0849526724951895	0.0979686649112073	0.0860631879230927	0.0916094694593134	0.0725493495354058	0.103893307929501	0.0802159314035602	0.124055308175752	0.085737938352639	0.149382596998134	0.129731004925292	0.129664330574885	0.137887564802178	0.160366416334583	0.126118903502321	0.132611257669866	0.149183669661083	0.135275420231963	0.155995560663454	0.130504198138219	0.146335930742993	0.115858424527742	0.120550817403687	0.128027689672181	0.132161485641937	0.134248547026887	0.117747919937975	0.13674786518939	0.130485107416985	0.117147669364974	0.114537127218536	0.135989948832186	0.130256364039293	0.103434589633029	0.186142846385089	0.194911454678558	0.202848469824259	0.216725290047888	0.201120229745507	0.191049178982993	0.176555339357549	0.191136090331224	0.140259048732119	0.199151087422708	0.196414917081777	0.194904567692939
0.0756364737754129	0.0622582772318367	0.0904695479728769	0.0937657919084328	0.0566889580943113	0.0708739112432074	0.0540810623450752	0.092457047764159	0.0777046988879692	0.0694173926391094	0.0950676894567584	0.0897934612775419	0.0558713997870853	0.150231542887326	0.13209519021625	0.140354167961849	0.141134041390626	0.162370360301697	0.136510303341118	0.139769768657434	0.154209643194299	0.139766620020373	0.157398000008128	0.137628100410497	0.156192824603367	0.130121422029548	0.0947529542124297	0.103777757298675	0.104793273996206	0.115932366204022	0.0898339916499957	0.118691710349921	0.102657514699778	0.0953259693449042	0.0890135135782294	0.108300111331953	0.102567373152598	0.102013801248835	0.189268010564397	0.197726741632967	0.20491436601616	0.221179038729121	0.204560942936666	0.192727351008711	0.179897339800868	0.19453918085876	0.144641296623168	0.199928191804679	0.197638062586533	0.196514688670986
0.0895071439515913	0.0734761892058349	0.106900964671808	0.0972354664496445	0.0638543899528932	0.0569993431721604	0.0680163239939418	0.0972639197138439	0.0898180605653491	0.0515500354718761	0.106531939926875	0.0687140156323264	0.0509652270883498	0.160758483043422	0.143963471047039	0.157775401066127	0.153316973005726	0.170945185373442	0.151618724224344	0.155783211639771	0.166537074213341	0.154196220653275	0.17138487228273	0.153449946878853	0.165713960721627	0.147764514021289	0.0818832046746028	0.0998337311839393	0.0974895081044496	0.116190701337192	0.0847569396881216	0.119022893776882	0.0824019442965233	0.098549095884163	0.0874894618628528	0.0915411400560849	0.0898460872057538	0.109907824885335	0.193621656549472	0.201826659118663	0.209814623998416	0.227949625057006	0.208323045330192	0.197530462666413	0.18296161732689	0.20079775384708	0.145341587257036	0.203562597856872	0.202032283211328	0.200980777015833
0.0726038047731623	0.0621351890555335	0.0929957126408948	0.0905505623059168	0.0604298119110254	0.062582528480254	0.0477293246367757	0.0907653069342765	0.0777500802603864	0.0641993179394093	0.0953151164047392	0.0734562089549661	0.0492005723188268	0.150648125162314	0.135700341930794	0.14388573263592	0.143618891580626	0.160611118378934	0.142293187721267	0.143848418923365	0.156672277991954	0.14149768209465	0.160543665736446	0.143105170713799	0.157160995123135	0.137017187690487	0.0896276003011731	0.098831717956663	0.0984671745527211	0.108522064184236	0.0814545682758333	0.111637341346935	0.097853390158114	0.0870997504097658	0.0860574555652574	0.101213387074493	0.0946273666899701	0.0948084154108991	0.18878887319196	0.197513174899181	0.20561642391269	0.21963989937926	0.204318972926897	0.193444300707983	0.179655519366371	0.1940235027027	0.143609957017412	0.1996603140532	0.198164397511734	0.197035970081271
0.0770793144252633	0.0620933867485043	0.0902326396513218	0.0890948799221313	0.057951461443899	0.0710010167896701	0.0509611079538264	0.089685384331234	0.077666585337608	0.0719035495365083	0.0940792477216105	0.0894845472355212	0.0557073678300119	0.148126086492359	0.129453064062353	0.143184836899865	0.1401400870041	0.165358659595349	0.137468594481129	0.144370518210434	0.155217528981804	0.141093111397887	0.156623689888722	0.14015770496608	0.159308812737495	0.13211056397745	0.094685492783185	0.104048490569123	0.106602642286298	0.117931726355707	0.0892317275835823	0.121029789475833	0.104079564665697	0.0957846234217972	0.0893314649944282	0.108514195197589	0.101376300166353	0.105757701231616	0.182509554771063	0.192094248981204	0.199957959935983	0.215561385138644	0.198506015026357	0.187670105826635	0.173491143774961	0.188298737456634	0.14092739515735	0.193843904358945	0.192166015171388	0.191177768114356
0.0746934724407085	0.0620212595551775	0.0932936349432083	0.0882966571344108	0.0583889423106795	0.0571649954465237	0.0592354648040234	0.0871702387900085	0.0764916997244185	0.0569121312711578	0.0944088149410854	0.0771079939723765	0.0442558155160063	0.154255550711636	0.13534791317496	0.146951629197401	0.145319744172021	0.160305156931103	0.144582500332575	0.144986030944431	0.159901032846346	0.144259745266639	0.163799164767946	0.145734587169126	0.156443963750851	0.138494266107423	0.0815254798395936	0.0971544086320739	0.0961883236782874	0.111494905813719	0.0815775076734795	0.114538938389768	0.0828083024493564	0.0914603701962853	0.0819476568842277	0.0903924373954313	0.0863191381234369	0.100529166286046	0.190567739527772	0.199727535816047	0.208050266772267	0.224920946375368	0.206031670809386	0.195602784997806	0.183479080797414	0.197855032848742	0.145151658916302	0.201201536619949	0.20014302211919	0.19885423946258
0.0873409460386584	0.0704948071838478	0.105042235388561	0.0916093268158642	0.0676688895332164	0.0663854110562905	0.0693447948864988	0.0894824710886516	0.0910964140070596	0.0637404735739867	0.101184563437821	0.0841126245219256	0.0558560339953501	0.150380679822033	0.134304053860964	0.146381774319759	0.145173624158038	0.162724299679248	0.142327166092334	0.146070159297605	0.157229013018665	0.143059341507298	0.16125984767414	0.142780617230763	0.159107297160291	0.136620615547377	0.0768203418060801	0.0914757037119969	0.0880701113496784	0.108368149692109	0.0710828565500789	0.110802939279213	0.0804484001257196	0.0896618785030321	0.080129043800592	0.0821669929494749	0.0794266539861243	0.103017931761717	0.188045629353571	0.193948810601034	0.202179070699544	0.222433613676434	0.20222843634862	0.189952402149265	0.175729562050372	0.194841182980166	0.141606288754427	0.195372792826397	0.194684905628561	0.194041857337787
0.0955146486288734	0.101704249929183	0.065789550635095	0.0925659613624259	0.0910892539697267	0.120419064894283	0.0954136177712751	0.111196964739292	0.0672860163766308	0.120067574497062	0.0913188826064655	0.142919450652726	0.102338084236427	0.127880516773642	0.106685401319175	0.115787322913531	0.118966774440925	0.139376790235584	0.106959804270058	0.114797294446153	0.13609231878263	0.116775602855577	0.136442321625192	0.114149762512722	0.133651589237327	0.102945477503401	0.139266784942187	0.138287194322294	0.148418961908768	0.14513312805097	0.128709481916183	0.146631396071071	0.146253302140476	0.130048256646058	0.127127994162343	0.151217615196217	0.143364422852769	0.110399119641942	0.169074995278479	0.179412951549811	0.187569893775494	0.201696697374793	0.185389855386464	0.175641639040024	0.15883794969381	0.17421902446557	0.119797557210118	0.181925873726662	0.181443097334992	0.17841839218444
0.0699699852976908	0.0735579160503524	0.0626544991873168	0.0704501733022329	0.0629314241898387	0.0911652550926902	0.0662672270086439	0.0840947086268173	0.0528282027717808	0.0963629150190843	0.0720547864527235	0.115390646177099	0.0751000401493153	0.135436118597753	0.115686323066017	0.124048057032516	0.127215920322111	0.14760061313475	0.120180466471278	0.122130102736434	0.142160623932868	0.12404276047316	0.143606517716148	0.121209317405891	0.141475871319422	0.11160046424131	0.112015236480949	0.111449595428911	0.124107703821031	0.123537859911569	0.104569102601765	0.126350493731772	0.11965427419482	0.106485131799986	0.0989830310966087	0.121861922641564	0.115250263046729	0.0879747402896885	0.173478373293219	0.18130150215121	0.189635356547061	0.208858937485384	0.187609540277762	0.177511736323901	0.165792619387973	0.180617518219097	0.127906040206299	0.183873943882568	0.18205813065541	0.18095308950423
0.0637513693640935	0.0609261145147211	0.0816444845317473	0.0773600460110113	0.054419643324698	0.0738264898482878	0.0497946934079159	0.0786955227133993	0.0664750838323949	0.0776631615431027	0.0817407983424926	0.090381653544505	0.0573548127652254	0.151482404952767	0.133053826394701	0.143598628281208	0.142116566268494	0.163451325431135	0.139893707108132	0.141068156246159	0.157752703213221	0.141897951099684	0.160049033571969	0.139905668222076	0.158136541628905	0.132343506844275	0.0958250179757397	0.099455020942178	0.105164225358962	0.109241739303142	0.0884345520496043	0.112166665945297	0.104480913014241	0.0914064085629266	0.0885848818958888	0.109478542608435	0.101428369820713	0.086290133260925	0.184723153572564	0.195272918696736	0.203168383739698	0.216743919523292	0.201078695151233	0.191347343365387	0.177173568078706	0.189773143176512	0.138210731678419	0.196557147823616	0.1960829013423	0.195018730036559
0.070425774514807	0.0651367615002522	0.0783714282136261	0.0818421199562603	0.0509306578062335	0.0817857522117085	0.049462069711904	0.0843942042096226	0.066205199327579	0.0852085140121602	0.0866036351750601	0.0963070081916901	0.0655076772646206	0.145646658290881	0.126222767113637	0.136591440990049	0.137553190681192	0.156679459334386	0.132440819749694	0.134161504039635	0.152246599626348	0.136143278468834	0.154510095612457	0.133433497633699	0.151233137795893	0.124789784965757	0.0998771552691651	0.103140813092168	0.109478877705056	0.111184093722798	0.0920791683178603	0.11418228839427	0.107542291440942	0.0919356120534542	0.089106256500639	0.112195571983185	0.104541180992324	0.0925050163231809	0.1814062739798	0.191255639528991	0.199395733650392	0.214078854653518	0.197404898593525	0.187325395585856	0.175665386860459	0.186758210242141	0.136870038851203	0.192986429136397	0.192140349882345	0.191117797799678
0.0617590087717287	0.054227899480635	0.0732947396924146	0.0752843542470202	0.0540270569268146	0.0718171839308229	0.0457606482505603	0.0810249597336107	0.0651686313896158	0.0767013175443891	0.0813121836162124	0.0919670216476544	0.056797833716309	0.153967898976663	0.135462201597052	0.14317283833836	0.143882696532239	0.161253292448351	0.138322207312906	0.139930937737092	0.159986502051836	0.141887375615768	0.162514385073525	0.139799226920631	0.157562895335199	0.131202485153307	0.0948397759358544	0.0975418594957746	0.105400738840352	0.110758092024866	0.08533363083289	0.113858382976329	0.104307966621733	0.0908785954386884	0.0894194267152529	0.107397023623894	0.0972030718669096	0.0950212026006871	0.187407637731659	0.198142068910895	0.20612515501824	0.218917037191559	0.203421100077894	0.194262017518366	0.182105193057594	0.192601749918334	0.143023968360099	0.199621477903925	0.198674347215847	0.197412991830665
0.0832526827720997	0.100747056022829	0.0687206445021127	0.0840256844050367	0.0915494147106268	0.111942655112171	0.0969175874564086	0.101552398390318	0.0667657235115018	0.116253322209443	0.0873857913506936	0.136960804703863	0.0972666475279497	0.128976645222047	0.104588777829191	0.111614814797305	0.124085880099497	0.139664968385004	0.118336669832545	0.11401938290894	0.13459228433396	0.106398195922404	0.138716627925626	0.112491482717919	0.135314006731591	0.104566985590946	0.128861947754822	0.126635455355482	0.140521933182033	0.140879485841399	0.122583174979888	0.143591486884903	0.136460907893914	0.12420139441617	0.116376566317348	0.1381395792131	0.132940071897368	0.107949606198411	0.168525799815055	0.163897104819152	0.169464929369514	0.202864554178199	0.182598022816223	0.153909266880204	0.142402583535046	0.172307396474645	0.120565033326771	0.173067721948005	0.161476944473918	0.172242083448618
0.0704484454094346	0.0792315765572673	0.0771068421676399	0.0759565394920579	0.068631671694426	0.0870720901142093	0.0755422607500473	0.083455401125508	0.0706803884699967	0.088349104892262	0.0827812820508484	0.109279892252317	0.0724720664226937	0.13570061239173	0.113014445678162	0.11928664113414	0.133177700837343	0.143009728919159	0.127523646273214	0.119700959586916	0.143083090124173	0.113845691366069	0.147007200231875	0.121856667941834	0.143002855662061	0.11495542918152	0.101623055923715	0.0984382593684498	0.111529250398991	0.109851107660587	0.0929974490147303	0.112748376382944	0.108760734115999	0.0945219686454772	0.0893566980442465	0.109232512482403	0.104141991106728	0.0919842577229031	0.175872984772048	0.173416074355105	0.181414732516728	0.209547511748321	0.18991860548969	0.169004384382037	0.156945802733259	0.181710707332153	0.12947168464675	0.181127965771579	0.174195519431214	0.181806707283137
0.0745771449926299	0.0660393440159043	0.0914445717479192	0.0841432151793298	0.0634829102158043	0.0800042290342174	0.0604824572796257	0.0843143441711977	0.0744642935108158	0.0815160412945179	0.0947350857726776	0.0980736914513869	0.0665600000806405	0.139213552987058	0.120926967075692	0.130118700201438	0.134561552723143	0.147663573382762	0.129682069250985	0.129535653049939	0.145655572418758	0.12821223212024	0.148073746694643	0.129149954403884	0.143841969909938	0.121958474888655	0.0973512225741756	0.0979605187436923	0.106965364063432	0.110490607888157	0.0887404189376053	0.112407499426293	0.103744733309506	0.0945639210769096	0.0876961256499848	0.105048785173318	0.0995973557811469	0.103719760453074	0.177769473111948	0.183640998430467	0.19150016374992	0.211601510882709	0.191594164838928	0.179423630042879	0.167001309893556	0.18360096606082	0.131656478256477	0.185143173613424	0.183975419845459	0.182838506710096
0.0683582742273375	0.0603538830067277	0.0943582210415659	0.0870368024511165	0.0666870114662683	0.0699981244457722	0.0642595139435906	0.083523767395168	0.0850732643471538	0.0677391690101754	0.0948155116688886	0.0900828223588923	0.0584475441626727	0.151585300529994	0.133152721314573	0.137166746588354	0.147015841688404	0.157546506587938	0.14124627439703	0.135691784686422	0.15601587516438	0.134647432385689	0.162489111042904	0.139440383961914	0.156774853301622	0.132240861525517	0.0838823463337615	0.0892013356384642	0.0913789290608393	0.106952083988885	0.0752309098917698	0.109852707665631	0.0874797457068327	0.0874170401663774	0.079913443536267	0.0894830608484279	0.0838363920149882	0.102424899854351	0.186309541862303	0.18685453798526	0.194756366442111	0.220759637372015	0.200295751897033	0.182608415068845	0.170703187814812	0.193448726546589	0.14126905378818	0.192178008393857	0.18721117710488	0.191868349571976
0.0754588216340765	0.0692781913154476	0.096933601217012	0.0915407164443597	0.0622933495062528	0.0774574660505624	0.0633642300056339	0.088941605516984	0.0797413670271236	0.0769633329608108	0.09849023136342	0.095036571628844	0.0646140450513292	0.143181286021786	0.12425272106083	0.130588051387756	0.139884229096317	0.152364785787595	0.133408494185605	0.130381144869971	0.147897686680864	0.12773242573024	0.153317627813289	0.130141446427453	0.148661091050282	0.122717329766906	0.0937034378913245	0.0947598835851337	0.102786435382059	0.107472219009855	0.086059042399698	0.110051340785956	0.0989620860058393	0.0911043975544903	0.0872478843686785	0.0999094913744024	0.0932720304370441	0.0998268196602796	0.183536409025346	0.182972325514716	0.19066177326766	0.216839332600641	0.196400793926257	0.178818657021516	0.167234946718668	0.189753188162923	0.13884815586518	0.188396221026874	0.183327955393219	0.188275592174713
0.0780890489527598	0.081543920032961	0.0837680630485029	0.0794521993294587	0.0669111233483183	0.0920655449792238	0.0742092287831241	0.0830316282104348	0.0754635162702603	0.0898022961488607	0.0902766447225653	0.113086905584084	0.0767591701879967	0.140070334271668	0.118376248203505	0.128173404961021	0.138023284450847	0.15136312038749	0.131036911965913	0.127895551156767	0.147174184435582	0.126172889796494	0.151080237478716	0.128927502504491	0.147121517835945	0.11966270367939	0.105044932125316	0.102696015917455	0.115870949191372	0.116865672837061	0.100356420330958	0.119802286314431	0.112765362157717	0.101442985877692	0.0954525630580915	0.113914864184158	0.108635744787579	0.102172662169862	0.177305089090327	0.178512436436285	0.186760268984333	0.210991653555398	0.191225903617829	0.174273109701459	0.161236208175296	0.183399007843182	0.129849734342337	0.182470675899455	0.179607203983029	0.183022901764339
0.0746336411793907	0.0824183318719359	0.0843006944883733	0.0771367665301722	0.0662200964147465	0.0943878744809061	0.0734219108565017	0.0882983948140754	0.0722020094257161	0.0923685689700135	0.0892740776753912	0.114874005177286	0.0791338511536557	0.131785458550365	0.111464916331663	0.121755614437826	0.126912862272485	0.141868749060038	0.12092226082941	0.12234437570779	0.135705254685728	0.119720350034814	0.142019743759041	0.119098331389469	0.138552320847174	0.112081602808093	0.108616332897577	0.103061533172369	0.118215849143543	0.117429860101615	0.0965394652362392	0.120621286101258	0.114747169398267	0.104506190043028	0.0991576343335793	0.114543882130109	0.109629917202809	0.0983518644364542	0.176771480549012	0.179620961095082	0.187831401238777	0.210934863660402	0.190752154896776	0.175844959289899	0.161074027909386	0.183029466548596	0.129295223335111	0.182990631765071	0.180523999477453	0.18258493700095
0.0746700607444355	0.0614830144572398	0.0902330685363509	0.0811354433331789	0.0609423112622708	0.0740636210007058	0.0602178854993264	0.081832506524708	0.074943394231942	0.0744981866997887	0.0922864099496638	0.0967103175106239	0.0630332037457444	0.146800572489027	0.130865653712712	0.138049047229581	0.141200812139719	0.155926138407688	0.136190880764257	0.135337666391423	0.152529498993601	0.1360283045417	0.158461908865032	0.136624887282166	0.152775091150825	0.128794125015473	0.0910229346098227	0.0936571653882133	0.0998769811352712	0.108875350953203	0.0817097723986867	0.112008742280408	0.0961129895715975	0.091178863964563	0.0841175227783606	0.0976525728040242	0.0918692750311498	0.103060118446275	0.182242391524133	0.186453025757025	0.194767415457585	0.216951278556817	0.196737520902283	0.182428700938371	0.168781973595376	0.188814528778366	0.1347612563917	0.188515054431713	0.187209398187288	0.18857886463027
0.0778948150227484	0.0661403521292568	0.0969038477491058	0.0886247524641221	0.066732874283143	0.0770414003134313	0.0651829215560168	0.0875292038489257	0.0850520040336134	0.0736585109232033	0.0986710287606991	0.0954995945435449	0.0622627655669033	0.144164422296027	0.123597699095143	0.132544043335052	0.138825937212761	0.153609391079333	0.133373064881279	0.131842136183229	0.148167667281467	0.12783507285147	0.154402834401184	0.128479319123376	0.149497539069009	0.123341442828115	0.0903451557157414	0.0953533582632032	0.0983797573332831	0.110025726016488	0.0817160865446456	0.113070164637842	0.0934664433732626	0.0915170092211944	0.0851983857635236	0.095715913004098	0.0893487202179424	0.104834700718148	0.185108282621609	0.183656739967524	0.191647011521284	0.218906807365265	0.199046911939697	0.1798478137505	0.166243972760678	0.191658410975664	0.140059104724794	0.190851057173144	0.184265260672094	0.190741038362738
0.0723612274171616	0.066106145897088	0.0952765349595387	0.0898285120173382	0.0643010930449608	0.0789344283948451	0.0624695477865469	0.0897857716221664	0.078956741322829	0.0783944759604474	0.100130923694964	0.0977266694551275	0.0651318311726838	0.143878084494254	0.127056866940536	0.136153939440772	0.138733747377215	0.156064182804417	0.134175971098682	0.134241433439836	0.14956529920534	0.134113033322726	0.154572813386472	0.134292898577279	0.150592049612687	0.125771361231095	0.09479947921377	0.0968464802806255	0.102039917813443	0.109821606748827	0.0840772992659934	0.112300357541324	0.0983816883884829	0.0932039032244353	0.0878136891185778	0.100388753177915	0.0940565451609989	0.105775998825865	0.179648122250142	0.182582136548795	0.190741932703684	0.213993982140111	0.19381953193666	0.178607269563446	0.166264439272433	0.185921707474787	0.13324462674745	0.185541976616558	0.183265124225097	0.185643694138882
0.0785390982367592	0.0754839578482082	0.0956846939449521	0.0879767727546603	0.0659406202454825	0.088651128800566	0.0675942671562621	0.0892691876100132	0.0788699400151228	0.0877226024261476	0.0985999979972147	0.104877693240051	0.0736094596470561	0.1397649805746	0.121713064423268	0.130574110886814	0.13662261942965	0.151893911854994	0.130542749515859	0.130085110101548	0.145508563298492	0.123513850428453	0.150355604846981	0.127940086023458	0.146251704432175	0.120238280477386	0.106050248157602	0.101334243941385	0.113775542492813	0.113637437666139	0.0981504347202031	0.115850862949656	0.110090831835312	0.0995955573798537	0.0969743960194862	0.113421445244964	0.106675042597938	0.106731326873059	0.173615331861503	0.169277324173069	0.177285001597046	0.207530509939798	0.187656404271871	0.165910693154899	0.152736969040306	0.181336522964775	0.128332532140484	0.179476853707067	0.170709052835374	0.180063616559194
0.094623698722105	0.075505045197178	0.110230091301273	0.0950379561002442	0.0840109405367606	0.0746313377369617	0.0870237342759018	0.0918294058130908	0.0969363356174976	0.0787590601291246	0.105613656688257	0.0895158018124872	0.0684179254995972	0.154058812198224	0.136265513090393	0.142284154560969	0.148594167968885	0.162329871662719	0.14321404959309	0.141016945722325	0.15867591894418	0.139434575473244	0.164121548099442	0.141392184649089	0.1581330917122	0.134305869405293	0.0823418521087085	0.0910675549994141	0.0897368922474985	0.101923996478943	0.07628615836859	0.102879874662854	0.0767668172148502	0.0888070427758175	0.0818366588498055	0.0831018862319158	0.0812241387280403	0.103594362856703	0.189411776108427	0.188928300180739	0.197362008504395	0.223495072420476	0.203580670431926	0.185069755541337	0.173196794865649	0.195899466006895	0.143518804321413	0.195675832088761	0.18965680871861	0.195658574613974
0.0778981489943932	0.0606724272936547	0.0947440198870726	0.0887972517758938	0.0622250883283024	0.0701902968574047	0.0611094889883115	0.0866170951875941	0.080421147232873	0.0710051185042443	0.0978755176430117	0.0933749803923585	0.059195337238113	0.147259296745413	0.131803491039948	0.139656077378178	0.141496057682927	0.155985490732928	0.135049715058983	0.135968892084407	0.153380401139425	0.137182959208128	0.157903501317608	0.136165537187224	0.152026076854152	0.129489179148375	0.0878876275378026	0.0946074757899457	0.0970230439854067	0.107594149704726	0.0803409469382798	0.109047786129747	0.0923343132371617	0.0914421254339197	0.0851671179444486	0.0929962076645589	0.0883934012756822	0.104806509476764	0.184219507314221	0.189138452518814	0.196940595674839	0.218298773666841	0.198335393625362	0.184979840947043	0.172328860153895	0.190889361336652	0.138348163708603	0.190629235495975	0.189695056285178	0.190069399102658
0.187675615099337	0.195976588264207	0.172951026164573	0.188845627586707	0.183399684651567	0.203294497610938	0.188924933839413	0.202037944362191	0.177662630979407	0.202750260756623	0.18967572356786	0.211355317983887	0.191225316188868	0.112167166278991	0.129928806312459	0.125067177194605	0.113503619818857	0.102958692835193	0.121996386910668	0.1254223515994	0.111276760086854	0.132063674537439	0.103620163516136	0.114020178195672	0.121769342704891	0.136385913207298	0.203438841278654	0.198596235927732	0.205953012846598	0.200368569230549	0.19406062081064	0.200443046528983	0.20719335459785	0.197514843540792	0.198844189322848	0.209082510538922	0.204515416547683	0.190069629922526	0.0878265723781344	0.119730746378792	0.113408445416485	0.127359724260973	0.109002468253309	0.116857129567837	0.11080002705922	0.094842321424827	0.120598675568075	0.126884503614738	0.109135847602735	0.110456671313278
0.169155515567127	0.176567196493736	0.153046897106777	0.164468966715646	0.164568074866901	0.188245517421323	0.170709017365769	0.178623402344932	0.154998167917768	0.188704472405159	0.166879643934218	0.199698633955229	0.173262414365175	0.084930869148667	0.10196238868385	0.0991341220747021	0.0940642621401373	0.081372897388854	0.0953094309432692	0.0996123875034248	0.0847368562467726	0.106460551713156	0.0813584961538939	0.0868633085122392	0.103896380856781	0.108544003868044	0.188475043881525	0.180228627460141	0.193667897532496	0.188823099201638	0.174592200120976	0.189119685062381	0.187952933579992	0.185777133029073	0.179912521242693	0.189995417786498	0.186374560672816	0.174843628710426	0.105508571992625	0.10871687994444	0.115644391867491	0.136231053270409	0.116574616428741	0.103509915695093	0.0944896024535586	0.108849741221139	0.123404595448632	0.113051784722429	0.109898865765559	0.110004930151775
0.170916113473861	0.179512337499803	0.152699587712833	0.167260998001296	0.169342675641075	0.185359652039916	0.171002439450632	0.18328132043858	0.15459996198448	0.184949585020673	0.17126221666239	0.195572585437789	0.174384347960764	0.169194011010396	0.158570719984221	0.1643963088762	0.164146621340688	0.182695609970795	0.161032042309154	0.163540168189627	0.173260522958023	0.163229775645554	0.181150388883994	0.164766186780195	0.162605748511654	0.145068462908774	0.19180032410221	0.186487789120114	0.19658315011215	0.195640893429649	0.183745752011165	0.197630710912296	0.197069836453382	0.188702671635007	0.189056786934831	0.199760874876804	0.194195518351683	0.181844785747419	0.159899897793745	0.188887312026515	0.198592537505163	0.205495558671354	0.190532691117219	0.182337847648738	0.177886623809044	0.178901122878968	0.116823669192063	0.188751738479542	0.194495963542032	0.18965928624736
0.163281189229324	0.170981688454528	0.146796297666607	0.159927959612699	0.159121392622001	0.181442658991045	0.165318026734596	0.174053863503689	0.149176282243668	0.182050235045797	0.161466379093556	0.193188318092607	0.166638702105583	0.0898304277691314	0.100869611731683	0.0987436678245213	0.0859493654455232	0.0977294524413291	0.0963608720673056	0.099201894119473	0.0943085824885594	0.105192368808038	0.0999288338317317	0.0872983966822997	0.0963006793604678	0.107918739290597	0.182051360935249	0.176839638764538	0.18663059611596	0.181778960210191	0.165529955192745	0.182171482338528	0.183366627431057	0.178528912878386	0.174894348930372	0.186975214126987	0.181352047044529	0.167660504157376	0.120441017719255	0.130925577547026	0.137335872002392	0.150865565433994	0.133794653929264	0.124765065774232	0.113201397488394	0.123268760906864	0.12124125842868	0.132306316696009	0.129811623950508	0.126723202237288
0.144052467276711	0.146282538210894	0.123643243369268	0.138902081958552	0.127958799911958	0.153889418053643	0.134903264340376	0.148561206495583	0.126227184179483	0.151748189900315	0.137983611901362	0.176031060286902	0.140541383262316	0.124214988614448	0.106572508551346	0.113555206124718	0.12090730407477	0.139971570738262	0.110293663243051	0.114328614949324	0.126887161718438	0.106768068645982	0.135546479831664	0.107538374660061	0.135749843351664	0.103978794430254	0.166180396152952	0.163760644315014	0.176735723058626	0.171874623805093	0.16014757294397	0.172578748893627	0.169807384239406	0.163080778965629	0.158065996031542	0.173580842722515	0.169414246432431	0.145735027577014	0.17621113064254	0.166720304460124	0.170849845996188	0.208135473032844	0.185749716344318	0.158141064480791	0.14580011943211	0.178552670781284	0.128236226859408	0.177313312159423	0.162843784530542	0.174000022646529
0.196712371288032	0.204456741468998	0.178947930672918	0.191608562816455	0.190037219005072	0.212569966179517	0.197460545996669	0.205245010680654	0.182400933821579	0.212789899328445	0.193871696677209	0.225537866922643	0.195759781690598	0.107764491402787	0.126591598470765	0.117106387016859	0.115535283993005	0.106705277116606	0.121823115170459	0.119302497350601	0.107233032540768	0.124766237816422	0.100191368190942	0.109035415911089	0.121091633518689	0.119009604544404	0.213511968065974	0.20699179398299	0.217987162576894	0.212747506511239	0.202318144084744	0.21259134413048	0.21753913304169	0.207085247124453	0.206424202147334	0.219405857642002	0.211506532582408	0.200416716237292	0.0727658610898216	0.0911073286034045	0.0875412201944495	0.103499691305793	0.0948430496488074	0.107777098249137	0.0763376871757006	0.0860697055137061	0.138041816918203	0.0993137209641669	0.100400543136775	0.0865418586747787
0.161551470078392	0.168390177230125	0.145031131838515	0.16043460666203	0.153553954533937	0.175186709678275	0.160140075756146	0.173946999246301	0.145827701119729	0.175620071276449	0.161658595873854	0.187480739742448	0.164659747082485	0.100331637443471	0.099788355586713	0.0937751031487928	0.0858423376576575	0.109129377383652	0.0901363420761623	0.0941075127458874	0.101262404202924	0.103440103295928	0.109578944818251	0.0915480469285021	0.0902915050060292	0.102434233773853	0.178853602199443	0.174120178160386	0.182779555960826	0.17803837648995	0.168724508451032	0.178337931394499	0.181448906272039	0.175347485486796	0.174014496036585	0.18448872514533	0.179889313659614	0.165788119529676	0.124176230807535	0.132871623267843	0.142210470127622	0.152555139470817	0.136952817525955	0.127186542625904	0.12140087159489	0.126958680611116	0.111041552845221	0.133320544780838	0.136784284389931	0.134229348164332
0.181366453915226	0.188817714393202	0.161987606264832	0.17361765457418	0.178586275202429	0.19733927313459	0.182944310523935	0.189812051293687	0.165515368123072	0.197790660620378	0.177346166225463	0.210389928965497	0.182160552448922	0.09497600436459	0.101838745841874	0.100520826922669	0.0974428834456811	0.11309237112795	0.107881137798295	0.106561742400664	0.100567180113606	0.110080768562047	0.103871010960045	0.090992211516426	0.10642058463265	0.101972218996809	0.199168310440924	0.192360254426881	0.203873289553867	0.198406046968328	0.187140283697504	0.198198710325049	0.20223586179901	0.192189060981236	0.190164165817807	0.205078151783103	0.196258503529183	0.183968857400173	0.0854712953136754	0.0993653779647061	0.101514718757296	0.12026860581678	0.0979805823827247	0.0979761973706788	0.0739392940001591	0.0884205548535581	0.119686173433309	0.0977604604812824	0.102518971258776	0.0907181216571621
0.190416586785192	0.198711322887533	0.174805130922654	0.192211946646295	0.186061663023075	0.205448612321881	0.190705239858763	0.205669387831053	0.179281220695905	0.205320022354978	0.192883068411464	0.215472217433077	0.193898556458732	0.11309313154147	0.130646959309374	0.122427210769232	0.112017941131545	0.104194824897543	0.12001029288786	0.124373094146201	0.106486042589685	0.133810591891186	0.102684006433842	0.110575187625605	0.113285953551219	0.127125998951557	0.209225266871005	0.20425316102908	0.211859098635838	0.206088907831851	0.19405123845627	0.206650531236562	0.211334253837605	0.203083631050688	0.204122718364494	0.21489134883344	0.210110296815719	0.193173854027251	0.118828865599501	0.134341452220989	0.128793716293155	0.123103838840732	0.108217741220349	0.134412482279885	0.124100519929314	0.10413060823786	0.152321642989985	0.143851462547615	0.10253870819545	0.126378489551707
0.211552535173127	0.218951884447758	0.196379966435991	0.213005579176075	0.207150435975093	0.226508590847167	0.211654632100418	0.225319873325822	0.200562110412553	0.226230664794989	0.213198757147785	0.234478318832397	0.214319154606666	0.135177620626108	0.153538073101445	0.149568926581809	0.13667367995788	0.12616026106532	0.146344817413888	0.14917973068242	0.134874976348857	0.155353158311774	0.127402098278881	0.138537986155283	0.144879513819818	0.159409970237074	0.226692254774453	0.222596785369106	0.230801659295731	0.224720104281213	0.218885767790634	0.224534863879166	0.231626939608103	0.222638205269703	0.222975265235235	0.233307978462124	0.229183473573459	0.214241221983892	0.124738413070572	0.145837705394383	0.135337683775683	0.112937683243674	0.105756225345671	0.14469813426899	0.134183840963393	0.109425283790367	0.158303718370254	0.152578805595078	0.103687556584091	0.133193232585114
0.210891172765439	0.218616937677481	0.194641860807055	0.209005255624355	0.206653823183578	0.226679445179519	0.2122922249309	0.223763765244772	0.198714609247154	0.226771828840077	0.211573644488404	0.235508639445027	0.213636337223274	0.13273276590197	0.151765550471053	0.148552027601018	0.13508799006614	0.125401496140034	0.147115252926749	0.147570677669444	0.135439886199718	0.152218788626873	0.127920204116748	0.137529845579321	0.144337609967431	0.157359620099738	0.227338877770754	0.222571769290282	0.231117483983504	0.224410127343323	0.218098265939355	0.224353612476861	0.231988002565853	0.222408644916278	0.222262069575296	0.233804325617225	0.228287815401423	0.214026730746905	0.132850354760342	0.152188714461651	0.145419449753567	0.115816842741053	0.114863114133273	0.151855455801345	0.141343213477623	0.117881727958838	0.167602049683087	0.160977808696187	0.113338639958124	0.141573277929611
0.176798362761584	0.189347426519486	0.161893703726423	0.175283438384047	0.181847849198263	0.199652524757127	0.184262548131529	0.189208126791208	0.165238695796809	0.200759914544442	0.176839286539008	0.214703484137635	0.185713532448065	0.0973041212530193	0.113658077131354	0.100484228178854	0.105978960434475	0.0929003801495282	0.108133397500169	0.104056274738111	0.0952296648482129	0.103199279933108	0.0879986451718263	0.0888198511192758	0.116627492102685	0.115017700139378	0.205266874744118	0.194489156041392	0.210565078685515	0.203006848682536	0.192147006002497	0.203740893617679	0.20603423018202	0.197460690505234	0.195316473739093	0.207921539793712	0.199678994286883	0.185789375628627	0.116089052684648	0.117027826511897	0.108109565155173	0.12000584009137	0.0961611714988991	0.114912887283066	0.101376359657545	0.10300585628115	0.140465090744084	0.136562635540437	0.0788603118310279	0.119617439840943
0.142286426711441	0.155301702203144	0.126505683933665	0.13313968443977	0.147647645402	0.171182397072551	0.152157282779843	0.153479512503002	0.1270917877838	0.172213310745828	0.138931327361512	0.187050027320712	0.152741814496249	0.0893567408129626	0.0824077003998455	0.0803724589357316	0.0844190587081355	0.10283986994895	0.0779670576490854	0.0801161506879109	0.0941280836792292	0.0811258453446526	0.0973155107892311	0.0762975460974004	0.0953638887753457	0.0877426381973247	0.177309636762639	0.166546303501371	0.182703771720423	0.176556952183399	0.158203153192003	0.177588855816834	0.177596250332919	0.167940367404431	0.165814415039446	0.18044849650711	0.172162804575284	0.158140530195398	0.134293076057173	0.136900529565274	0.142659747706679	0.167133539677979	0.144411813229827	0.130811871737466	0.114930206341589	0.137999410513742	0.108227000973928	0.14043096380011	0.137251610582221	0.136359807423603
0.156668760268792	0.168494646912793	0.137925101323521	0.148793348844607	0.159500129381285	0.181195424221126	0.162481580991812	0.166357578444017	0.136607979818849	0.182417765038811	0.153878100948794	0.196548155000168	0.161944335600348	0.0712489498692358	0.0768381796225897	0.0728197399326685	0.0772408651411318	0.0907129290340122	0.0803319669540677	0.0795793936577843	0.0794637544179707	0.0772888479028938	0.078427431545002	0.0638904589376371	0.0937243700639406	0.0866743556445939	0.186780978271717	0.175358187700251	0.192222552348821	0.184536570175385	0.168629818879767	0.185138511238651	0.186791345127397	0.176183256395515	0.174750184646969	0.189928792260251	0.181201558141686	0.163963337577041	0.112091898150621	0.111602049788858	0.117205116044436	0.144817425810777	0.122340535035013	0.105838726797163	0.0909002996947667	0.115994267136691	0.115711162714207	0.118317839467065	0.111882534635039	0.114143313350773
0.157608792930047	0.17202088686864	0.143565286114392	0.152643712908182	0.163910764832824	0.185608538990217	0.167963640346943	0.170751676189551	0.143945823178927	0.186714740617399	0.156430173968279	0.201302525686541	0.167673441608394	0.0781365676258837	0.0924736890440167	0.0850272672334074	0.0885703903419975	0.0757551091282131	0.0906567134957598	0.0885831336275471	0.0793343780692156	0.0878784286474387	0.0704036905253141	0.0711265099283809	0.102591282786777	0.0982998567546332	0.191477267944808	0.180893833642478	0.196980179444593	0.189507970981521	0.173226617230605	0.190352689821187	0.191761571334824	0.183274177851005	0.18032341742861	0.19495594594012	0.186082367497986	0.171410729982794	0.108213950423648	0.106093420485365	0.11111741788696	0.140955261146711	0.117898013899925	0.105946759757656	0.0896418990514456	0.111728864978188	0.123119718236375	0.122233835926266	0.105550107532289	0.110263413652785
0.178685466852649	0.190738748201792	0.16154102539152	0.173281252006908	0.179354246222585	0.200084740779712	0.183436834676077	0.187766330259074	0.160349170196621	0.201402471874216	0.176412713851178	0.215190328119319	0.181252101233499	0.086843564118052	0.101090143218361	0.0966536900485264	0.0997440905158186	0.0842852342263938	0.10526488378269	0.0979110573058513	0.0897745612959854	0.100989735165566	0.0810641669081958	0.0852947887304438	0.112470510244392	0.107871992275404	0.205325696827648	0.19407090392833	0.210289363486629	0.202865264640457	0.188518655276602	0.203525893893133	0.205467367446121	0.194779236500546	0.192866570322912	0.208590325551524	0.199647177925667	0.182497995181399	0.111286544102144	0.119462797855108	0.112634031031376	0.111451474189252	0.0909788095135933	0.119422427529331	0.0983106071565847	0.0982626698960891	0.134006436996423	0.133472633748396	0.0811254992692487	0.116573757527667
0.157395833910691	0.170294991374637	0.143003321539266	0.151339850489138	0.161409136234473	0.182539337330769	0.16660051967948	0.167030545043809	0.142429732039158	0.183891708082308	0.15520908730882	0.197633942931019	0.165368115492805	0.0843598518737773	0.0995002000502931	0.0924783620266815	0.0947750659986602	0.0815635129665822	0.0978797047629961	0.0934667003335879	0.0857269972839974	0.0928765745786758	0.0820845447523805	0.0790659113538703	0.106114373530402	0.105922018491336	0.187379630729453	0.176443985010058	0.192594094333672	0.185968456416637	0.172074720449262	0.186960150282226	0.188455115083248	0.179706882164795	0.176828637169451	0.190691917977873	0.182351306529627	0.170355134857566	0.113625842719395	0.110397621858957	0.11600173545354	0.146430486771515	0.123179829878654	0.10409418301883	0.0901598615130101	0.117103232250742	0.122441046606264	0.120738656306403	0.110420778676531	0.115587626281817
0.186056333980087	0.197540662084189	0.169122778783663	0.182432042561186	0.188250441616315	0.207196261424726	0.191189222305766	0.194835562159381	0.168679183591156	0.208346788887802	0.18417085647317	0.222257040555186	0.189870724526755	0.0889972181626335	0.106229963166839	0.105552272948544	0.100322344218503	0.0909263224290138	0.111193155538759	0.109837171128367	0.0921184409803094	0.109942815239946	0.083410288713591	0.0943068899056952	0.115023233665309	0.115879190157795	0.212733768999603	0.201219892505299	0.218379173342238	0.210531078092053	0.198541829761633	0.211258747512327	0.213028215890663	0.201595330837779	0.201456199924821	0.216105542046414	0.207624745548494	0.189941827710613	0.115782888444002	0.126570538339352	0.119673179546442	0.105780839909472	0.0954066376111581	0.126707251134977	0.102907364284459	0.102538471226152	0.141513519354794	0.137663672869966	0.0874318880743413	0.12050494307481
0.156713979333913	0.171376155495834	0.141833389968861	0.156883623028069	0.162749094786027	0.183081520404472	0.16668457858209	0.170297396652414	0.146247020180932	0.184640662015762	0.157089027545928	0.198466349024356	0.165788798401841	0.0790868171091615	0.0949973786249385	0.0874637340918375	0.0913848962028964	0.0844850644580696	0.0912558524748241	0.0916965739638734	0.0810629923816511	0.0866970465637807	0.0784717715610349	0.0741841562947831	0.104160325265186	0.0999904655694776	0.189344065077112	0.178401421428479	0.194447830199094	0.187772130896946	0.170625019395371	0.18879261238338	0.189060212032635	0.179181795578095	0.177744867940118	0.192479902878812	0.184028473383412	0.17015332465064	0.113943702082002	0.107612601721294	0.112761025969455	0.146585893374648	0.12304772228048	0.100974912236025	0.0876365592392789	0.117528446081094	0.121535802031291	0.119128003949527	0.107114193705028	0.115368000234855
0.157945386532612	0.172037320206647	0.142850984045288	0.15237944624951	0.164141532428765	0.184449678466824	0.16670465784605	0.169514621692862	0.141824820874226	0.185197642450806	0.155738033075208	0.199635810171374	0.165415110189171	0.0839001202401915	0.0983903771440407	0.0911130727922713	0.0917208404965862	0.0802414972764157	0.0958636930625942	0.0934897884831905	0.0852565074795936	0.0937771853878515	0.0755347995509176	0.0789660685389129	0.107074244763981	0.104523116703799	0.191866880707459	0.180751861149569	0.196890194777226	0.189868864684129	0.175333953167821	0.190675086949139	0.192053070428687	0.182467584551753	0.179871554699962	0.195192696520058	0.186542760664801	0.170778687166253	0.106463717913374	0.107982202639396	0.112419984274671	0.138807440258652	0.116709763195623	0.10831878460709	0.0930442780441383	0.110287166457884	0.123984436933939	0.12128731280699	0.106842955034877	0.108545933653582
0.167245126979026	0.182098762729099	0.153533840267278	0.166867842259703	0.172453432066766	0.191586517152707	0.176380849627705	0.179265816391885	0.153565962920218	0.192754875337068	0.16704683067789	0.206647953185032	0.174428928304312	0.0808783409506467	0.0964902761931495	0.0920443324495295	0.0895091087435229	0.080565744336666	0.0986772156517684	0.0967953282498903	0.0821944646040798	0.0914831579531109	0.0725153508030408	0.0772974297766796	0.105904259821927	0.102191727202352	0.197723556163365	0.186866538255354	0.203138711946993	0.195796350209819	0.183074807025932	0.19642364391401	0.198323447149177	0.188481729380058	0.18739444744514	0.200873324948672	0.192475430710123	0.176995415991161	0.103534317499689	0.10741933634689	0.100331323606229	0.12901319407878	0.106111884209988	0.107676474269497	0.0868420660280715	0.100083610411387	0.12983832296833	0.124985624130639	0.0920315747196688	0.108173614500115
0.163361129324067	0.177227046789746	0.145985853222154	0.165165862259777	0.170122410852812	0.191632657962635	0.172320358681326	0.179910427435083	0.153014013178943	0.192258708352984	0.162518491758769	0.205896343168379	0.17532805775963	0.0973939196645618	0.0945805778632318	0.0857452719161196	0.0936446197609354	0.116561923793987	0.0925616362589651	0.0905617011256998	0.101201745000561	0.0952029552917554	0.103036019476994	0.0874482061796847	0.0959071604756571	0.0875649877845773	0.197729193159961	0.187731417227192	0.203018632692675	0.19520354905419	0.182132002518894	0.195909642884568	0.197252174701251	0.186390053518179	0.186379986625649	0.202433812498861	0.192509937159057	0.17505568765259	0.115635880245641	0.115672427977246	0.12067330002718	0.142344660336355	0.118567109620975	0.109366219912998	0.105615412378773	0.114235480387682	0.128219850626588	0.119463729092188	0.115407191245206	0.112231905634982
0.190453437869732	0.197754689951487	0.175753008023033	0.187615042254542	0.186602764260776	0.204985161133668	0.194118522495946	0.200669727088083	0.173215456031759	0.206450527888519	0.189169599097133	0.215624160146683	0.192155194797291	0.113221470641402	0.133667978428732	0.130361540611623	0.115111660767559	0.104717482641573	0.137303769744225	0.133146394882218	0.115078692798189	0.135362518116243	0.108157640753462	0.121175595984269	0.125889262327603	0.143415918634595	0.19824251497328	0.192426619725009	0.202548698633925	0.195810030616096	0.188973350572994	0.19579097231323	0.202702256399932	0.194641455211231	0.191068562253327	0.204937390767691	0.197451711861818	0.183641039583793	0.124657078814413	0.143698865937979	0.137280044530829	0.119555710885523	0.107485421223035	0.144314600118338	0.122287360874018	0.110625993973337	0.153469937023476	0.152981689123937	0.105269089865161	0.135502837792515
0.18875536186329	0.199073486413748	0.172276214126412	0.183073339324796	0.188948233723306	0.20740989529272	0.192579606449008	0.19627360738318	0.170223230778295	0.208654610433771	0.186123047879483	0.222214906768846	0.192257423268838	0.104110485665654	0.119468498742276	0.111987033850648	0.113946749607191	0.0981506392610804	0.120687298118801	0.114082200773261	0.105465391964367	0.111368331074914	0.0972469604223423	0.0996175714532863	0.126655782465259	0.124907906118879	0.212160119437249	0.200770618952248	0.218065232632466	0.209945402337436	0.200053075945012	0.210690923037733	0.213700017615927	0.205541486817016	0.202188845559908	0.215993048065502	0.207309224683144	0.195952066291594	0.12259259240485	0.126891625862631	0.120274163967269	0.112354797509102	0.102602751555734	0.12717274601967	0.109595370064704	0.109521780937321	0.147112177933918	0.144890455319977	0.0890147165358996	0.127798136517052
0.0729275330346309	0.0712841244671121	0.107532429499992	0.0832380006754776	0.0665886730724157	0.0744922360273906	0.0673844039237625	0.075723125327427	0.0898713486574924	0.0741695857429444	0.0904291262284514	0.0931135842371817	0.0724154375215728	0.166693981159809	0.150436487688108	0.154507663397219	0.159179844293493	0.174644899711807	0.155021391452491	0.156018131918496	0.170753560984841	0.15482659355037	0.173650963329788	0.157696941265359	0.167874471147951	0.147558489339439	0.0644653762258078	0.0634344709835825	0.0716951312220154	0.0844974636375793	0.0547500166385262	0.0859400532483795	0.0652334439035673	0.0629473624800413	0.058170479314008	0.0660029401046238	0.0624281912272591	0.0770368959670883	0.203632821486703	0.210312872771983	0.217311004152136	0.238390859245577	0.217384334465841	0.20555700600457	0.1942180082696	0.211184676801042	0.15879429048942	0.213124897193065	0.209964983446546	0.208837968499874
0.09787057614021	0.0885188142910193	0.136874791470889	0.103660838910141	0.077963136827089	0.0618596770816479	0.0851507802117484	0.0908115415259771	0.119208610368727	0.0555939864159471	0.107888831749472	0.0700905559209157	0.0767671798496754	0.181479661320551	0.168281294493821	0.176876130048752	0.178473570256852	0.191371371215976	0.171112437049695	0.174676305027411	0.184623929119987	0.173821409153817	0.191800512382538	0.175705756505878	0.185301989048825	0.167812191167861	0.0461111168503309	0.0682287913606023	0.0533423087636481	0.080774837749691	0.0598319894151678	0.0815773912267493	0.0381855867573911	0.0622645327522875	0.0571884414555069	0.0447367143505205	0.0480887297552788	0.0880366736859903	0.215607948687321	0.21693667535691	0.224473679020656	0.250674305945891	0.228998832349199	0.21184918676928	0.200214874759795	0.222900030123357	0.168417636873825	0.22091733371445	0.21633535581271	0.218884767043206
0.0746336155852298	0.0799631057845953	0.0790131962116516	0.080573310598764	0.0862870607228921	0.097584054299527	0.0822335143541225	0.0878355094670501	0.0749432747818347	0.0960544058918598	0.0780959709831423	0.120668370151166	0.0912648522317659	0.153133212626785	0.136650826994089	0.13284976019309	0.145509290407038	0.157172177916728	0.1357106507139	0.133402197546743	0.157140391150175	0.134691431182285	0.160143703871035	0.140063702568585	0.15515914651131	0.127828664832783	0.105520864774966	0.102122768214565	0.112828751519309	0.118768655768876	0.0943807770879679	0.120317707201228	0.105806969638525	0.102875616807884	0.0973387044285789	0.107515196236817	0.101843958052165	0.0941533722580928	0.192338805016865	0.19849632725807	0.205994207414635	0.227797775846702	0.206166597864846	0.1940758489383	0.184283970503657	0.199931145102193	0.148476103407799	0.201944810130111	0.198674139972367	0.197369685867075
0.0712592462793627	0.0728683164067023	0.110576557950301	0.0769990233690986	0.0609566669641473	0.0618859763464737	0.0703073569163118	0.0631296421674506	0.0934692099633311	0.0629065175147022	0.0778330207311936	0.0810706506506721	0.0725462697125907	0.164780405661159	0.148945959657283	0.154259417364068	0.159885773690811	0.171423180101558	0.154643635627595	0.153487611485913	0.170823594141294	0.152766816831596	0.174538503478569	0.156493270871464	0.168589008353048	0.148390173494776	0.0529453761605951	0.0644465715089825	0.0588201812978173	0.0727394735708176	0.0558866094745664	0.0746029344825306	0.0511887237266707	0.0511916322770653	0.045791025546548	0.0533354892086589	0.0521607730523864	0.0676652505259548	0.205138975600238	0.209880599822503	0.218270572507253	0.240927600239522	0.21892216906535	0.205940895361167	0.193077635381184	0.213081100614998	0.158590004650519	0.213371732741601	0.211079291842037	0.210298390183689
0.0636186661078777	0.0692094017329889	0.092128503525634	0.0835422500986499	0.0739546078292995	0.0814162883943713	0.0747496900364093	0.085795884616421	0.0818973411624551	0.0849524524555818	0.0839565317806718	0.0950698459966082	0.0765993401359323	0.164717870714676	0.151376352738461	0.151944091170237	0.155087927689741	0.168597243335131	0.149556702603937	0.148467703286722	0.168400539478589	0.150668682693221	0.171089377965314	0.154227965732171	0.1642987088596	0.143905998090725	0.0819920984273064	0.0833049105191017	0.0815628688778794	0.0939781530969623	0.0738316233799533	0.0950397609054586	0.0777466598847235	0.0762793139327774	0.0743882578911695	0.0874645858623089	0.0842352690853105	0.0722813227637008	0.203645795357806	0.213013398512602	0.220649320479764	0.236966463035253	0.219642920103679	0.208545431084215	0.198420090559975	0.20950233674322	0.160254885536126	0.215685276298283	0.212911531744756	0.211743779084823
0.0778859960752555	0.0730481629353376	0.106126844830327	0.0893062562138401	0.0730876231318485	0.084136282228428	0.0736667978573115	0.0824222638089726	0.0925597536007358	0.0831530970779886	0.0946986589868546	0.0991363698898907	0.0814717776418479	0.157951829232203	0.143113499945141	0.146830236977448	0.153011036633342	0.17050524990701	0.141380275373707	0.145936062643558	0.161153980865084	0.148060204958021	0.16524452166638	0.145921871958387	0.163575374493179	0.135349371438068	0.0825638793689425	0.0802705894312333	0.0839633745743269	0.0985320438697187	0.0736537227837942	0.100019186993317	0.0766182520266563	0.0805855544947012	0.0737372996200181	0.0819738733139895	0.0809924310040859	0.0904752450586628	0.201414186212137	0.204075660696337	0.21126644808937	0.235915162178256	0.215220735532621	0.198983759982986	0.187724705462396	0.208828067646267	0.156219484152288	0.206517339335798	0.203675382348687	0.205035742835218
0.0735185838887246	0.075456819616246	0.1144672229503	0.0810197994894232	0.0657544553161995	0.0727842043414044	0.0717774370080026	0.0711775190736049	0.0956720473647746	0.0727234510573144	0.0902410275072062	0.0903196095076344	0.0759834191448422	0.165383531364183	0.151833562634176	0.161718515861194	0.158791562658899	0.173893133665542	0.15661603189886	0.159572960739377	0.171912294810885	0.158906766165981	0.17571882153392	0.160210118860658	0.167763030662771	0.151719711345514	0.060235515008675	0.0658995534940604	0.0629403955605916	0.0790327520070105	0.059037282125429	0.080489471815973	0.0602829163417373	0.0604312209524896	0.0584781009881931	0.0655399203260964	0.0604183345164082	0.0821486813724644	0.201990888807613	0.210007652848602	0.2181555057318	0.237142956407058	0.216709374289155	0.205993639425762	0.191758886236259	0.209427250839217	0.154335677070748	0.211810589220972	0.210406760543118	0.209074745814802
0.0909051400501533	0.102823463716387	0.0777507987080822	0.0967959760906595	0.0966599052391514	0.113538302645571	0.0942430449182519	0.10494475417703	0.0798220380760286	0.114946054482278	0.0918403350798155	0.141020061380561	0.106354844385878	0.145234160812034	0.125590580642664	0.128364447603478	0.136846086713671	0.158980263585183	0.129783337291523	0.134119765425315	0.149135994002232	0.133073853454809	0.151516563299307	0.130570738724271	0.152648132459872	0.119685853519052	0.122703807928595	0.123199468440008	0.133754214298392	0.139083361704505	0.112821520823915	0.139841101650676	0.125933846805087	0.122935359531117	0.112971576242768	0.128454629834917	0.122884472477938	0.106367082521559	0.187866506834601	0.196363123355763	0.203764639587139	0.22312365569996	0.203683029071841	0.191870992324287	0.177190229661187	0.195301207132593	0.143760934140011	0.200555060256775	0.197581047191264	0.19559075339774
0.0615849428194161	0.0777054359366028	0.097507029804681	0.0719184085729147	0.0701471735944989	0.0813234260584009	0.0704963998536792	0.0691880738577491	0.0830746049809549	0.0821718941099826	0.0771084881000813	0.0992510419116383	0.0785800778900285	0.1568277053617	0.139855169229185	0.147626362657316	0.150833962463504	0.166769570859928	0.145497711511072	0.147761431645965	0.161453027805534	0.145891507572176	0.16341279930352	0.146993093495515	0.160545002879673	0.138586926613163	0.0839611730465745	0.0838169816785626	0.0915451309838687	0.0969734067932408	0.0760639671861449	0.0994122441459829	0.0831532394183286	0.0809421379312569	0.0741598845832267	0.0868404795839185	0.0838306433521904	0.0763381893426733	0.201673680842977	0.206374930105608	0.213883115793831	0.237443672178463	0.215086141330632	0.202051477448226	0.191284141526455	0.209518810735246	0.156631963847489	0.210542546604067	0.207367587741466	0.205592663818161
0.0707149010742033	0.0786766107748249	0.105587638406326	0.0801558135883986	0.0721338453322995	0.081703815406097	0.0743978188680737	0.0757645947055993	0.0893071955956311	0.0809672536424448	0.084754805009002	0.0994847388190092	0.0831894876227888	0.160572400870594	0.143850299500987	0.147589318420866	0.155223922489308	0.172484319980114	0.145946614042105	0.147276441565687	0.163020805679429	0.148518565897469	0.16859195264719	0.148544142188844	0.165626135256026	0.136529149212908	0.0848429255869494	0.0833956883381468	0.0862620036961226	0.099133844239194	0.0760479452604424	0.100199567222	0.0793865290597511	0.0835740703572851	0.0757054684899971	0.0844197959792579	0.0826880122560369	0.0839394020071718	0.204280289065539	0.205403029156271	0.213197706535755	0.239935008497941	0.217774014150125	0.200893112548208	0.189524066828487	0.212164031542401	0.158483388133189	0.210658788199871	0.20600889724485	0.208292794325748
0.0811789163611748	0.0803636209693559	0.121228975280273	0.0899644802238583	0.068109599534759	0.0677574545914048	0.0740058590387301	0.0741284431549038	0.102826594172166	0.0684770934332209	0.0914321615088656	0.0852789029546666	0.0790905824772982	0.174830622686191	0.161596955567706	0.167797178324558	0.167427511495488	0.184171572020293	0.16419290766948	0.167837016295496	0.17983864471268	0.16775197531022	0.183982903978763	0.16974526280358	0.177311073599127	0.161024226071137	0.0514146852173548	0.0639886837555445	0.0551806250642929	0.0751438237271756	0.0544046928736077	0.0764689530907711	0.0499457102860286	0.0534704283255	0.0458383012167994	0.0541468273712039	0.0501881012159799	0.0730603892640401	0.211443645238935	0.218350985020325	0.225587795524969	0.245801788379136	0.225143767291856	0.213293792633841	0.201972922244794	0.218773592887125	0.165219221643891	0.220743025189421	0.218084508682491	0.217136253453222
0.0778185505884845	0.0749441123932377	0.117912819031037	0.0870837500471467	0.0619110903954034	0.0653322491166917	0.068937029079304	0.076175702115235	0.10058040004598	0.0640477695670002	0.0897288076986672	0.0804125274210504	0.0751224109701952	0.168334320519802	0.153828697500847	0.156671268875722	0.164737103489471	0.177603189347922	0.156241287404635	0.155891684156444	0.170900981787285	0.156647086276348	0.177233935368566	0.159946137551609	0.172000809019688	0.150225022475977	0.0566830388721613	0.0684814741529091	0.0627974239117564	0.0818114257238872	0.0571971577050316	0.0828030500203671	0.055723620121396	0.0602647939683202	0.0520063720168257	0.0581193878873648	0.0566747976196574	0.0802651556578471	0.209674380678596	0.210828648500638	0.217909438922676	0.244318381616048	0.223249593263565	0.205548779119057	0.194219625011841	0.217154742339388	0.163353641077396	0.21463106456377	0.2102433652976	0.213046931715175
0.0740285719257553	0.0739497971623838	0.10564897098352	0.082014081386483	0.0635293032265217	0.0702911029885307	0.0700162868238654	0.0765398081742727	0.0871149667325711	0.0733045861258977	0.0881338000944454	0.0972093532794766	0.0688764095624983	0.161686373798406	0.14411918711743	0.153406239895156	0.154613687074633	0.17328542790924	0.152862509727328	0.154245418654497	0.167319774902574	0.153007423526102	0.171150622373167	0.153707610533675	0.167370313307549	0.146326395136751	0.0672059696833084	0.0748051129224767	0.0795874985874036	0.0894463987460516	0.0620433396098516	0.0908678572223707	0.0771050218720928	0.0716665574273918	0.0691249395099603	0.0757540443533135	0.071873332246725	0.0881277605387866	0.198085544884568	0.206876626507188	0.214502960520964	0.231883668836512	0.213746393089171	0.202323541038538	0.188355097663141	0.20492677294778	0.151343844177911	0.20929736108773	0.207061014386417	0.205379585005451
0.200836546517578	0.210082938177663	0.185953998560578	0.198904547413165	0.200261798695794	0.217555095374674	0.201371422215914	0.214831481808981	0.187385069422577	0.21819125337684	0.202398404380454	0.22727485811581	0.201585290748097	0.125329981361873	0.144643008197704	0.133877334728509	0.128927852270249	0.111171607128699	0.138807706463909	0.140553570772836	0.122033122487881	0.144039271657005	0.113563216345329	0.121933661084904	0.141079575876353	0.146728062473377	0.220229933689869	0.209758643496299	0.225236178194008	0.211147791356151	0.206281106852393	0.211379017466083	0.222390170986726	0.211816187182919	0.212863107770341	0.228311912682878	0.220074359707742	0.201075994298925	0.129604852048084	0.150114151270636	0.143238867424371	0.115047414351089	0.113824275660943	0.150940174923585	0.132359048004205	0.116344388734207	0.161667391104277	0.157664999117492	0.106851720733118	0.137200654981627
0.191580500551982	0.200800784685763	0.1751839976203	0.186532895877044	0.190165649788021	0.207893152760228	0.193062402265194	0.203566370166504	0.174133127369296	0.209449425376111	0.190816010589531	0.220309393631156	0.191256370114255	0.106121543589434	0.12428002849757	0.117611253542403	0.110565575885602	0.0992112543637212	0.12347558787797	0.127902598795676	0.101294233157915	0.12882309487494	0.0943625964360033	0.104213271729933	0.122411059338574	0.123911015503836	0.212012983096808	0.201420633292927	0.216724782982414	0.203109931371556	0.197973300284769	0.203752366693687	0.214969169875982	0.202255929080755	0.204138035484594	0.220538874869557	0.211669331495501	0.191125196443588	0.112260976441195	0.134510033085781	0.127571932608112	0.106174642660586	0.0964091072202021	0.135584080013466	0.112989488705343	0.100281917938292	0.148896686204883	0.141508866793427	0.0942637627870378	0.123746764119799
0.200784142906017	0.20962403007697	0.184241196639807	0.198724908287307	0.200547680189523	0.217154532907527	0.202131889739131	0.213770065483904	0.186176010347071	0.218071891320496	0.201798431802334	0.226770751240468	0.20218934022636	0.127292641849243	0.146234387740838	0.133711323641573	0.129920024602272	0.111309278618906	0.140823085515154	0.141613320841809	0.120448947851052	0.146058328783683	0.115131153629937	0.121164509927111	0.131569245789162	0.140479218946932	0.219578260530297	0.208968464026096	0.225295583842182	0.211215351432941	0.206241949940929	0.211433795098596	0.222756198143054	0.211927590551271	0.213053125769507	0.22819351812728	0.220466608742146	0.20070523397802	0.129364697349355	0.15014115692992	0.143244309790431	0.114759546629181	0.113617437971197	0.150247070785431	0.133187793444113	0.115236363621017	0.161698939501438	0.15712585356348	0.1069063969215	0.136563542766489
0.198992300758941	0.20775336482818	0.183463336061744	0.196713072778275	0.196207521622514	0.215177149357541	0.198488986247791	0.212315422932048	0.184815789653142	0.215778335171055	0.199921252910077	0.224555054006859	0.198711985032018	0.117937940795517	0.13726118620133	0.130926146372758	0.122862787093292	0.10568969002241	0.135403229753445	0.13914752011146	0.116880594287576	0.138680643658643	0.106941631695903	0.118704428760185	0.13785902095663	0.142358230474205	0.216946039933861	0.207002873690971	0.221704929188476	0.207952008489004	0.202859380491025	0.207640202222311	0.218789087564654	0.209350139583403	0.209830741157308	0.224834061769511	0.217252667796574	0.199040600164942	0.123427303726384	0.144061337668368	0.137348263065573	0.109516134835827	0.107533741324635	0.144593679858135	0.124255242411083	0.109823128092546	0.156727341916314	0.151360693431716	0.100532030849857	0.130804241456
0.184253648740389	0.19433399605855	0.168963287391484	0.183624745008497	0.1857116557406	0.202393055107623	0.186385507556522	0.199214014845338	0.17081444588356	0.202511700782477	0.186667537441388	0.211935893326792	0.187060491351069	0.109495745309546	0.128040230519961	0.115861285290123	0.11236792592308	0.0943457213924931	0.12326606965775	0.124132611144513	0.10328582731857	0.127599814206654	0.0972502424214731	0.103327045997136	0.120732216839375	0.127943243939684	0.205607472350452	0.195797508451248	0.209995407657747	0.196527966215258	0.191223523235876	0.196268050224657	0.207419359724705	0.197548894039459	0.197313113493227	0.212553210076905	0.205567790152095	0.186622583252817	0.115399908104605	0.136026673399666	0.129041173901465	0.128747830754945	0.115449458868696	0.13677516702899	0.119059953194181	0.103724777229667	0.149377877290596	0.143006271448766	0.108249386319373	0.12246729171239
0.193523386452443	0.204796214857149	0.177793209710954	0.191829474212555	0.193312853653015	0.211603070549799	0.19557036860476	0.207253018478278	0.178655843400052	0.211788549388128	0.195826545848413	0.222609234442423	0.195222889535665	0.118386779064457	0.137086883218154	0.130809659699374	0.123031443811688	0.104215106406744	0.135359561141963	0.137332225959293	0.117984732698652	0.138687271153185	0.107708463120682	0.120089534228887	0.133632417477415	0.142106425650197	0.21717887487948	0.205655038510787	0.222081518642656	0.208369837342737	0.203496280004912	0.208626905931229	0.219843738487825	0.208342989798792	0.2098421504044	0.225413335159929	0.217174416989086	0.196521909079596	0.124289584953992	0.144313497667689	0.137417525872893	0.110127650655025	0.108383353054788	0.145040015136241	0.123648519402531	0.110770149270797	0.15489101269295	0.153024502562874	0.102125222646107	0.131642258127208
0.195794225696741	0.20539005699067	0.18300819962379	0.197740279992123	0.198283683678972	0.212547606122949	0.198197999965758	0.211957240177986	0.185209658899438	0.212577142303481	0.199951653464582	0.221175883860164	0.199604881799242	0.125440392337555	0.145696720748253	0.130802761866337	0.128517515588548	0.108556630253429	0.13694217629837	0.138221591767326	0.116814052907727	0.142864672752995	0.111818829817899	0.117556916716557	0.128368944563439	0.138873565957585	0.214733479578153	0.205054618887364	0.219169190799889	0.205809868653654	0.20143056613475	0.205354563987927	0.216406042282405	0.208045950012716	0.207437411383305	0.221490056884832	0.215745298892191	0.199116673548031	0.128772459782258	0.147475713556532	0.140006984443558	0.128735703560115	0.113658719935577	0.146940788384004	0.131843339364109	0.114169498387436	0.160738958218883	0.155547012987196	0.105304277599143	0.134737554680548
0.198331288315309	0.206718155655096	0.184235054478786	0.199725627820238	0.198342830327433	0.213264560872378	0.199157433266147	0.212562932493455	0.186723579762835	0.214519497806896	0.200882279504375	0.222651880040703	0.200506349967591	0.122750015733265	0.143237188266743	0.132244479993774	0.127624667702427	0.107044432726948	0.136553762797978	0.139011556249992	0.118795121963082	0.141493449913132	0.109363278957701	0.120187483786376	0.137757600682941	0.145545575176697	0.213941657391663	0.204516162434385	0.218361969374633	0.205063089742175	0.201093342945579	0.204593977547687	0.216404510937569	0.207194220796	0.207511873660958	0.220779748276281	0.215065841182888	0.197723488262164	0.125054084484034	0.143301104213543	0.135609992331714	0.110353140189241	0.107071469653663	0.143267600947043	0.125720903194253	0.111659547007686	0.157002330834364	0.151134994088963	0.0990896966477106	0.129952138173781
0.186239797448291	0.196495131259712	0.171994014087107	0.184946501997822	0.184753490205235	0.203642499032495	0.188428773582837	0.201034630136864	0.173241452472707	0.20415873356968	0.188503200591337	0.213700056292282	0.188104062114947	0.103869388647881	0.124698956611344	0.116143165357285	0.103923572548612	0.0930614089381731	0.122671080115773	0.124283526159789	0.098165694873511	0.127959955313866	0.0950639984268925	0.103368398706309	0.106477408652743	0.12053841593586	0.206839026209885	0.197168527391646	0.210747745385513	0.198173022891559	0.192621252728096	0.197850093714481	0.208842776401327	0.199189085661839	0.199313797516214	0.213717940426091	0.207055215156392	0.189496919125263	0.117009666373655	0.13773596540969	0.130853151184043	0.12893102850182	0.115105395986738	0.138065065132619	0.115502289188809	0.103124813547324	0.148368017838477	0.145005243846776	0.109121525289911	0.12547116699092
0.197063813855505	0.207201808538652	0.181669419716624	0.198036342512478	0.197874822165775	0.214187087731637	0.198574455942169	0.212756343490465	0.18426864435793	0.214815431666577	0.200247926305427	0.223112846355802	0.199497416521382	0.120931664890452	0.140646789951503	0.128677390455542	0.122773319927292	0.105633996198076	0.136825075626668	0.136440522886445	0.114571324975017	0.141085446284605	0.107768388559462	0.117390048305482	0.129376073646745	0.140910024230567	0.216461005194906	0.205971979321637	0.221576981053562	0.20719981164733	0.202802850285987	0.207587970742199	0.21889745602741	0.207765026718623	0.209324656021974	0.224832687521145	0.217151352282843	0.197067257827103	0.127475541663487	0.146988638872603	0.140059139887947	0.112696915409342	0.110522114083419	0.147944186975923	0.127789500254969	0.114609427020292	0.161395922038906	0.154311677228466	0.105649801845875	0.135557494083242
0.194195921501371	0.203649866963196	0.178435547446506	0.193650015907972	0.195671295842765	0.211321468917543	0.196316964283688	0.208889754524222	0.180419188556431	0.212447262447536	0.19640033477365	0.221191899256294	0.196982643872991	0.114949785293797	0.134167394920797	0.121648932233468	0.117391496724234	0.101550509349007	0.129755889886521	0.130683987009796	0.107415222826712	0.134210154410932	0.101307640471615	0.110167049570205	0.12162950249458	0.127686101614232	0.21403808430482	0.203457888651472	0.219251898526132	0.205059776786193	0.19992147682938	0.205234434038152	0.216175807624235	0.205042560297412	0.206416727297496	0.222460493636434	0.214243498922416	0.193906471420087	0.120468791328178	0.140502397297934	0.133722453202118	0.112074549149288	0.104088144613202	0.141540566224454	0.122105150806145	0.107734581581781	0.155632445255564	0.1479175379642	0.098029912221007	0.127796883066612
0.206907947533716	0.216634358475727	0.192286507444351	0.206219454959427	0.206486128775408	0.224145577330968	0.208301421447461	0.221710690229006	0.194114072194381	0.224595805300874	0.209272856654876	0.232862324980302	0.209028702725087	0.128776867551135	0.147746901719776	0.138856399608055	0.131624491377358	0.114765844668143	0.145485176484047	0.146517881905953	0.123236554797365	0.150919972947733	0.117265263048473	0.126485825252728	0.141303464639544	0.150917419830241	0.225416592051002	0.215918249919399	0.231045578894266	0.216584239920111	0.211653652737343	0.216678938718462	0.228016253020076	0.217944313077141	0.21847878387384	0.234039047171444	0.226047353224945	0.208024111183375	0.135590529937326	0.155843850504318	0.14920343842244	0.120640625977447	0.119294500614501	0.155763866482942	0.135688476892991	0.121281920521323	0.167826115606216	0.163310974905312	0.111321716349198	0.142423023065731
0.193225823375876	0.202674905045972	0.177550153279456	0.189961013506035	0.191381054943803	0.21033106039085	0.193995374866012	0.206021748352109	0.177631577573128	0.210841106041636	0.193745439024308	0.220665335888613	0.194337336503663	0.108970597266843	0.12820625014496	0.120762819684492	0.112354737677007	0.0988016325766516	0.127013652760782	0.128678544484374	0.102407183902852	0.133099622727208	0.0990859017555956	0.107294588247462	0.116586572389747	0.125810204025397	0.215092964109279	0.203686900157794	0.220129615520899	0.206036946922148	0.201254558898765	0.20634939265591	0.217365901827663	0.205291028099911	0.207496550073405	0.223344621480606	0.214885116315111	0.193978090720536	0.12276980337948	0.143189329615769	0.136243001667043	0.11852468353792	0.106622868704798	0.143203774283232	0.120487080486706	0.108474009398646	0.153087068997543	0.150562221497632	0.101180057133568	0.130794263125355
[truncated: 311 more columns]
