# Supplementary material for: Fecal microbiota transplantation in HIV: A pilot placebo-controlled study
Source: Nat Commun. 2021 Feb 18;12:1139. doi: 10.1038/s41467-021-21472-1 (PMC7892558; doi:10.1038/s41467-021-21472-1)
Supplement: Supplementary file 6 — Source Data [file 41467_2021_21472_MOESM6_ESM.zip › Source data file/Figure 6_sCD163.txt]

	FMT	FMT	FMT	FMT	FMT	FMT	FMT	FMT	FMT	FMT	FMT	FMT	FMT	FMT	FMT	Placebo	Placebo	Placebo	Placebo	Placebo	Placebo	Placebo	Placebo	Placebo	Placebo	Placebo	Placebo	Placebo	Placebo	Placebo
Week 0	779,445000	779,445000	191,391800	172,419100	233,926700	36,423020	57,998660	539,564000	50,673470	31,762720	39,384690	51,122540	115,268400	374,556500	313,155500	709,477900	482,229300	29,848980	72,078130	42,100250	69,632900	52,844630	21,349480	79,835880	1,129057	380,161600	445,595400	259,842300	330,533000	158,025500
Week1	350,821200	350,821200	170,656900	370,881300	140,594500	31,196360	65,678470	389,261800	57,356430	54,525750	38,588140	71,104700	86,233490	507,810100	571,785300	425,715800	351,738900	48,024310	40,825570	43,045640	45,707640	58,858040	35,798550	70,195180	0,730154	476,709700	462,284400	237,630800	264,787600	298,266600
Week 4	525,383800	525,383800	187,288300	651,948500	286,086200	54,701920	30,897130	449,036000	98,729930	61,456450	66,067150	73,808560	105,460500	235,143700	296,360800	592,139600	170,965600	49,674760	43,587580	75,427090	78,887530	85,716170	59,799310	125,360300	1,101290	665,363800	422,842300	259,959900	141,817600	202,609500
Week 8	406,345200	406,345200	156,699300	204,379300	333,120300	37,162010	70,243940	519,630000	39,598350	38,012010	37,533340	51,484550	96,460450	197,276000	172,335600	241,707600	74,620330	43,243800	32,508750	74,211700	42,535240	66,986060	43,889860	78,648400	0,291490	290,379000	306,191200	245,380800		300,070400
Week 24	301,257000	301,257000	283,064100	506,497500	265,978600	58,351260	62,733860	390,743600		30,733220	38,776090	58,870390	65,324870	312,449200		177,885400	54,877990	59,948640			56,022240	76,840440	85,234410	66,661910	0,352926	486,242500	330,281400	392,410900	192,431600	253,809900
Week 48	93,664610	93,664610	309,085100	506,226100	3,580330	55,334930	61,435860	567,699600	50,581080	5,030814	40,477890	4,023869	5,051628	306,460000	160,908300	421,743700	85,730080	36,829090	19,029340	42,808570	73,678680	2,909009	5,129699	5,288778	6,393808	352,189100	384,324700	236,483700	160,963100
