# Supplementary material for: Fecal microbiota transplantation in HIV: A pilot placebo-controlled study
Source: Nat Commun. 2021 Feb 18;12:1139. doi: 10.1038/s41467-021-21472-1 (PMC7892558; doi:10.1038/s41467-021-21472-1)
Supplement: Supplementary file 6 — Source Data [file 41467_2021_21472_MOESM6_ESM.zip › Source data file/FigureS3B_chao_table.txt]

Chao	Week	abt_pre	M	sd	sqrt	sem
445.236842105263	0	Antibiotics before FMT	455.505288957688	66.7180963266951	2	33.3590481633476
422	0	Antibiotics before FMT	455.505288957688	66.7180963266951	2	33.3590481633476
402.666666666667	0	Antibiotics before FMT	455.505288957688	66.7180963266951	2	33.3590481633476
552.117647058824	0	Antibiotics before FMT	455.505288957688	66.7180963266951	2	33.3590481633476
453.181818181818	0	No antibiotics before FMT	453.565041779437	55.8501958097726	3	18.6167319365909
369.228571428571	0	No antibiotics before FMT	453.565041779437	55.8501958097726	3	18.6167319365909
434.666666666667	0	No antibiotics before FMT	453.565041779437	55.8501958097726	3	18.6167319365909
558.466666666667	0	No antibiotics before FMT	453.565041779437	55.8501958097726	3	18.6167319365909
469.90243902439	0	No antibiotics before FMT	453.565041779437	55.8501958097726	3	18.6167319365909
389.019230769231	0	No antibiotics before FMT	453.565041779437	55.8501958097726	3	18.6167319365909
483.95652173913	0	No antibiotics before FMT	453.565041779437	55.8501958097726	3	18.6167319365909
484.038461538462	0	No antibiotics before FMT	453.565041779437	55.8501958097726	3	18.6167319365909
439.625	0	No antibiotics before FMT	453.565041779437	55.8501958097726	3	18.6167319365909
503.024390243902	1	Antibiotics before FMT	467.347380346224	52.86535675979	2	26.432678379895
473.965517241379	1	Antibiotics before FMT	467.347380346224	52.86535675979	2	26.432678379895
501.756756756757	1	Antibiotics before FMT	467.347380346224	52.86535675979	2	26.432678379895
390.642857142857	1	Antibiotics before FMT	467.347380346224	52.86535675979	2	26.432678379895
385.34375	1	No antibiotics before FMT	430.414426553911	58.2286144257895	3.16227766016838	18.4135046581232
380.103448275862	1	No antibiotics before FMT	430.414426553911	58.2286144257895	3.16227766016838	18.4135046581232
433.634146341463	1	No antibiotics before FMT	430.414426553911	58.2286144257895	3.16227766016838	18.4135046581232
549.666666666667	1	No antibiotics before FMT	430.414426553911	58.2286144257895	3.16227766016838	18.4135046581232
441.27027027027	1	No antibiotics before FMT	430.414426553911	58.2286144257895	3.16227766016838	18.4135046581232
478.896551724138	1	No antibiotics before FMT	430.414426553911	58.2286144257895	3.16227766016838	18.4135046581232
350.024390243902	1	No antibiotics before FMT	430.414426553911	58.2286144257895	3.16227766016838	18.4135046581232
391.5	1	No antibiotics before FMT	430.414426553911	58.2286144257895	3.16227766016838	18.4135046581232
466.028571428571	1	No antibiotics before FMT	430.414426553911	58.2286144257895	3.16227766016838	18.4135046581232
427.676470588235	1	No antibiotics before FMT	430.414426553911	58.2286144257895	3.16227766016838	18.4135046581232
480.285714285714	2	Antibiotics before FMT	447.798872070963	36.312344600972	2	18.156172300486
412.756756756757	2	Antibiotics before FMT	447.798872070963	36.312344600972	2	18.156172300486
420.1875	2	Antibiotics before FMT	447.798872070963	36.312344600972	2	18.156172300486
477.965517241379	2	Antibiotics before FMT	447.798872070963	36.312344600972	2	18.156172300486
418.028571428571	2	No antibiotics before FMT	422.468111694774	65.0819793572823	3.16227766016838	20.5807289401073
336.384615384615	2	No antibiotics before FMT	422.468111694774	65.0819793572823	3.16227766016838	20.5807289401073
434	2	No antibiotics before FMT	422.468111694774	65.0819793572823	3.16227766016838	20.5807289401073
479.609756097561	2	No antibiotics before FMT	422.468111694774	65.0819793572823	3.16227766016838	20.5807289401073
463.521739130435	2	No antibiotics before FMT	422.468111694774	65.0819793572823	3.16227766016838	20.5807289401073
504.8	2	No antibiotics before FMT	422.468111694774	65.0819793572823	3.16227766016838	20.5807289401073
376.535714285714	2	No antibiotics before FMT	422.468111694774	65.0819793572823	3.16227766016838	20.5807289401073
330.375	2	No antibiotics before FMT	422.468111694774	65.0819793572823	3.16227766016838	20.5807289401073
502.243902439024	2	No antibiotics before FMT	422.468111694774	65.0819793572823	3.16227766016838	20.5807289401073
379.181818181818	2	No antibiotics before FMT	422.468111694774	65.0819793572823	3.16227766016838	20.5807289401073
412.019607843137	3	Antibiotics before FMT	460.075003312136	55.0474737567104	2	27.5237368783552
419.6875	3	Antibiotics before FMT	460.075003312136	55.0474737567104	2	27.5237368783552
479.405405405405	3	Antibiotics before FMT	460.075003312136	55.0474737567104	2	27.5237368783552
529.1875	3	Antibiotics before FMT	460.075003312136	55.0474737567104	2	27.5237368783552
464.285714285714	3	No antibiotics before FMT	427.498805097923	66.5158021728223	3.16227766016838	21.0341435259295
467.363636363636	3	No antibiotics before FMT	427.498805097923	66.5158021728223	3.16227766016838	21.0341435259295
472.162162162162	3	No antibiotics before FMT	427.498805097923	66.5158021728223	3.16227766016838	21.0341435259295
428.871794871795	3	No antibiotics before FMT	427.498805097923	66.5158021728223	3.16227766016838	21.0341435259295
465.386363636364	3	No antibiotics before FMT	427.498805097923	66.5158021728223	3.16227766016838	21.0341435259295
326.076923076923	3	No antibiotics before FMT	427.498805097923	66.5158021728223	3.16227766016838	21.0341435259295
424.2	3	No antibiotics before FMT	427.498805097923	66.5158021728223	3.16227766016838	21.0341435259295
419.117647058824	3	No antibiotics before FMT	427.498805097923	66.5158021728223	3.16227766016838	21.0341435259295
508.52380952381	3	No antibiotics before FMT	427.498805097923	66.5158021728223	3.16227766016838	21.0341435259295
299	3	No antibiotics before FMT	427.498805097923	66.5158021728223	3.16227766016838	21.0341435259295
423.454545454545	4	Antibiotics before FMT	393.393939393939	42.512116784064	1.4142135623731	30.0606060606061
363.333333333333	4	Antibiotics before FMT	393.393939393939	42.512116784064	1.4142135623731	30.0606060606061
525.526315789474	4	No antibiotics before FMT	439.754302420081	69.3461733624911	3.16227766016838	21.9291854842369
387.065217391304	4	No antibiotics before FMT	439.754302420081	69.3461733624911	3.16227766016838	21.9291854842369
555.777777777778	4	No antibiotics before FMT	439.754302420081	69.3461733624911	3.16227766016838	21.9291854842369
447.5	4	No antibiotics before FMT	439.754302420081	69.3461733624911	3.16227766016838	21.9291854842369
491.965517241379	4	No antibiotics before FMT	439.754302420081	69.3461733624911	3.16227766016838	21.9291854842369
377.365853658537	4	No antibiotics before FMT	439.754302420081	69.3461733624911	3.16227766016838	21.9291854842369
377.675675675676	4	No antibiotics before FMT	439.754302420081	69.3461733624911	3.16227766016838	21.9291854842369
467.6	4	No antibiotics before FMT	439.754302420081	69.3461733624911	3.16227766016838	21.9291854842369
415.6	4	No antibiotics before FMT	439.754302420081	69.3461733624911	3.16227766016838	21.9291854842369
351.466666666667	4	No antibiotics before FMT	439.754302420081	69.3461733624911	3.16227766016838	21.9291854842369
442.9	5	Antibiotics before FMT	410.179263663968	34.6578059242143	2	17.3289029621071
370.076923076923	5	Antibiotics before FMT	410.179263663968	34.6578059242143	2	17.3289029621071
435.052631578947	5	Antibiotics before FMT	410.179263663968	34.6578059242143	2	17.3289029621071
392.6875	5	Antibiotics before FMT	410.179263663968	34.6578059242143	2	17.3289029621071
508.121212121212	5	No antibiotics before FMT	483.722601537028	76.2791904241946	3	25.4263968080649
417.344827586207	5	No antibiotics before FMT	483.722601537028	76.2791904241946	3	25.4263968080649
636	5	No antibiotics before FMT	483.722601537028	76.2791904241946	3	25.4263968080649
535.073170731707	5	No antibiotics before FMT	483.722601537028	76.2791904241946	3	25.4263968080649
429.893617021277	5	No antibiotics before FMT	483.722601537028	76.2791904241946	3	25.4263968080649
388.833333333333	5	No antibiotics before FMT	483.722601537028	76.2791904241946	3	25.4263968080649
529.40625	5	No antibiotics before FMT	483.722601537028	76.2791904241946	3	25.4263968080649
451.659574468085	5	No antibiotics before FMT	483.722601537028	76.2791904241946	3	25.4263968080649
457.171428571429	5	No antibiotics before FMT	483.722601537028	76.2791904241946	3	25.4263968080649
435.054545454545	6	Antibiotics before FMT	458.278704275351	38.3265059976857	2	19.1632529988428
426.447368421053	6	Antibiotics before FMT	458.278704275351	38.3265059976857	2	19.1632529988428
459.935483870968	6	Antibiotics before FMT	458.278704275351	38.3265059976857	2	19.1632529988428
511.677419354839	6	Antibiotics before FMT	458.278704275351	38.3265059976857	2	19.1632529988428
434.241379310345	6	No antibiotics before FMT	438.838334099155	59.187476527212	3.16227766016838	18.7167234783743
343.9375	6	No antibiotics before FMT	438.838334099155	59.187476527212	3.16227766016838	18.7167234783743
456.567567567568	6	No antibiotics before FMT	438.838334099155	59.187476527212	3.16227766016838	18.7167234783743
437.558139534884	6	No antibiotics before FMT	438.838334099155	59.187476527212	3.16227766016838	18.7167234783743
497.75	6	No antibiotics before FMT	438.838334099155	59.187476527212	3.16227766016838	18.7167234783743
366.916666666667	6	No antibiotics before FMT	438.838334099155	59.187476527212	3.16227766016838	18.7167234783743
452.730769230769	6	No antibiotics before FMT	438.838334099155	59.187476527212	3.16227766016838	18.7167234783743
380.615384615385	6	No antibiotics before FMT	438.838334099155	59.187476527212	3.16227766016838	18.7167234783743
516.25641025641	6	No antibiotics before FMT	438.838334099155	59.187476527212	3.16227766016838	18.7167234783743
501.809523809524	6	No antibiotics before FMT	438.838334099155	59.187476527212	3.16227766016838	18.7167234783743
485.363636363636	7	Antibiotics before FMT	467.233931249097	46.1178595146063	2	23.0589297573031
422.162162162162	7	Antibiotics before FMT	467.233931249097	46.1178595146063	2	23.0589297573031
523.46875	7	Antibiotics before FMT	467.233931249097	46.1178595146063	2	23.0589297573031
437.941176470588	7	Antibiotics before FMT	467.233931249097	46.1178595146063	2	23.0589297573031
595.285714285714	7	No antibiotics before FMT	465.695335299563	94.8411532047129	3	31.6137177349043
365.777777777778	7	No antibiotics before FMT	465.695335299563	94.8411532047129	3	31.6137177349043
439.459459459459	7	No antibiotics before FMT	465.695335299563	94.8411532047129	3	31.6137177349043
497.081081081081	7	No antibiotics before FMT	465.695335299563	94.8411532047129	3	31.6137177349043
490.230769230769	7	No antibiotics before FMT	465.695335299563	94.8411532047129	3	31.6137177349043
376.09756097561	7	No antibiotics before FMT	465.695335299563	94.8411532047129	3	31.6137177349043
391.44	7	No antibiotics before FMT	465.695335299563	94.8411532047129	3	31.6137177349043
627.27027027027	7	No antibiotics before FMT	465.695335299563	94.8411532047129	3	31.6137177349043
408.615384615385	7	No antibiotics before FMT	465.695335299563	94.8411532047129	3	31.6137177349043
499.024390243902	8	Antibiotics before FMT	424.68451061134	59.7800024995163	2	29.8900012497581
444.285714285714	8	Antibiotics before FMT	424.68451061134	59.7800024995163	2	29.8900012497581
391.818181818182	8	Antibiotics before FMT	424.68451061134	59.7800024995163	2	29.8900012497581
363.609756097561	8	Antibiotics before FMT	424.68451061134	59.7800024995163	2	29.8900012497581
482	8	No antibiotics before FMT	431.867819310066	68.5175963214571	3.16227766016838	21.6671664175779
460	8	No antibiotics before FMT	431.867819310066	68.5175963214571	3.16227766016838	21.6671664175779
414.459459459459	8	No antibiotics before FMT	431.867819310066	68.5175963214571	3.16227766016838	21.6671664175779
579.526315789474	8	No antibiotics before FMT	431.867819310066	68.5175963214571	3.16227766016838	21.6671664175779
424.560975609756	8	No antibiotics before FMT	431.867819310066	68.5175963214571	3.16227766016838	21.6671664175779
370.181818181818	8	No antibiotics before FMT	431.867819310066	68.5175963214571	3.16227766016838	21.6671664175779
333.263157894737	8	No antibiotics before FMT	431.867819310066	68.5175963214571	3.16227766016838	21.6671664175779
434.428571428571	8	No antibiotics before FMT	431.867819310066	68.5175963214571	3.16227766016838	21.6671664175779
444.1	8	No antibiotics before FMT	431.867819310066	68.5175963214571	3.16227766016838	21.6671664175779
376.157894736842	8	No antibiotics before FMT	431.867819310066	68.5175963214571	3.16227766016838	21.6671664175779
453.447368421053	12	Antibiotics before FMT	471.571421877343	63.592341288804	2	31.796170644402
422.37037037037	12	Antibiotics before FMT	471.571421877343	63.592341288804	2	31.796170644402
445.583333333333	12	Antibiotics before FMT	471.571421877343	63.592341288804	2	31.796170644402
564.884615384615	12	Antibiotics before FMT	471.571421877343	63.592341288804	2	31.796170644402
432.558139534884	12	No antibiotics before FMT	493.877800669839	73.5657261891644	3	24.5219087297215
351.125	12	No antibiotics before FMT	493.877800669839	73.5657261891644	3	24.5219087297215
544.322580645161	12	No antibiotics before FMT	493.877800669839	73.5657261891644	3	24.5219087297215
512.255319148936	12	No antibiotics before FMT	493.877800669839	73.5657261891644	3	24.5219087297215
484.894736842105	12	No antibiotics before FMT	493.877800669839	73.5657261891644	3	24.5219087297215
546	12	No antibiotics before FMT	493.877800669839	73.5657261891644	3	24.5219087297215
492.025	12	No antibiotics before FMT	493.877800669839	73.5657261891644	3	24.5219087297215
608.161290322581	12	No antibiotics before FMT	493.877800669839	73.5657261891644	3	24.5219087297215
473.558139534884	12	No antibiotics before FMT	493.877800669839	73.5657261891644	3	24.5219087297215
527.826086956522	24	Antibiotics before FMT	452.127892706872	72.6592798118343	2	36.3296399059171
447.935483870968	24	Antibiotics before FMT	452.127892706872	72.6592798118343	2	36.3296399059171
355	24	Antibiotics before FMT	452.127892706872	72.6592798118343	2	36.3296399059171
477.75	24	Antibiotics before FMT	452.127892706872	72.6592798118343	2	36.3296399059171
506.344827586207	24	No antibiotics before FMT	463.216194394581	56.4743684710121	3.16227766016838	17.8587633787999
425	24	No antibiotics before FMT	463.216194394581	56.4743684710121	3.16227766016838	17.8587633787999
434.078947368421	24	No antibiotics before FMT	463.216194394581	56.4743684710121	3.16227766016838	17.8587633787999
541.46875	24	No antibiotics before FMT	463.216194394581	56.4743684710121	3.16227766016838	17.8587633787999
497	24	No antibiotics before FMT	463.216194394581	56.4743684710121	3.16227766016838	17.8587633787999
450.75	24	No antibiotics before FMT	463.216194394581	56.4743684710121	3.16227766016838	17.8587633787999
395.675675675676	24	No antibiotics before FMT	463.216194394581	56.4743684710121	3.16227766016838	17.8587633787999
398.44	24	No antibiotics before FMT	463.216194394581	56.4743684710121	3.16227766016838	17.8587633787999
549.727272727273	24	No antibiotics before FMT	463.216194394581	56.4743684710121	3.16227766016838	17.8587633787999
433.676470588235	24	No antibiotics before FMT	463.216194394581	56.4743684710121	3.16227766016838	17.8587633787999
445.170731707317	36	Antibiotics before FMT	479.617025032092	107.791311850119	2	53.8956559250596
426.75	36	Antibiotics before FMT	479.617025032092	107.791311850119	2	53.8956559250596
639.6	36	Antibiotics before FMT	479.617025032092	107.791311850119	2	53.8956559250596
406.947368421053	36	Antibiotics before FMT	479.617025032092	107.791311850119	2	53.8956559250596
463.875	36	No antibiotics before FMT	474.727960546372	59.6165994431612	3.16227766016838	18.8524240594315
471.4375	36	No antibiotics before FMT	474.727960546372	59.6165994431612	3.16227766016838	18.8524240594315
482.2	36	No antibiotics before FMT	474.727960546372	59.6165994431612	3.16227766016838	18.8524240594315
455.529411764706	36	No antibiotics before FMT	474.727960546372	59.6165994431612	3.16227766016838	18.8524240594315
498.588235294118	36	No antibiotics before FMT	474.727960546372	59.6165994431612	3.16227766016838	18.8524240594315
418.243243243243	36	No antibiotics before FMT	474.727960546372	59.6165994431612	3.16227766016838	18.8524240594315
438.538461538462	36	No antibiotics before FMT	474.727960546372	59.6165994431612	3.16227766016838	18.8524240594315
443.416666666667	36	No antibiotics before FMT	474.727960546372	59.6165994431612	3.16227766016838	18.8524240594315
444.326086956522	36	No antibiotics before FMT	474.727960546372	59.6165994431612	3.16227766016838	18.8524240594315
631.125	36	No antibiotics before FMT	474.727960546372	59.6165994431612	3.16227766016838	18.8524240594315
594.8125	48	Antibiotics before FMT	499.022661290323	87.4930877930936	1.73205080756888	50.5141577895741
423.32	48	Antibiotics before FMT	499.022661290323	87.4930877930936	1.73205080756888	50.5141577895741
478.935483870968	48	Antibiotics before FMT	499.022661290323	87.4930877930936	1.73205080756888	50.5141577895741
414.595744680851	48	No antibiotics before FMT	467.751402815036	110.377826991019	3.16227766016838	34.904533647163
437.30303030303	48	No antibiotics before FMT	467.751402815036	110.377826991019	3.16227766016838	34.904533647163
500.666666666667	48	No antibiotics before FMT	467.751402815036	110.377826991019	3.16227766016838	34.904533647163
633.478260869565	48	No antibiotics before FMT	467.751402815036	110.377826991019	3.16227766016838	34.904533647163
400.375	48	No antibiotics before FMT	467.751402815036	110.377826991019	3.16227766016838	34.904533647163
449.823529411765	48	No antibiotics before FMT	467.751402815036	110.377826991019	3.16227766016838	34.904533647163
404.5	48	No antibiotics before FMT	467.751402815036	110.377826991019	3.16227766016838	34.904533647163
357.571428571429	48	No antibiotics before FMT	467.751402815036	110.377826991019	3.16227766016838	34.904533647163
691.294117647059	48	No antibiotics before FMT	467.751402815036	110.377826991019	3.16227766016838	34.904533647163
387.90625	48	No antibiotics before FMT	467.751402815036	110.377826991019	3.16227766016838	34.904533647163
