# Supplementary material for: Fecal microbiota transplantation in HIV: A pilot placebo-controlled study
Source: Nat Commun. 2021 Feb 18;12:1139. doi: 10.1038/s41467-021-21472-1 (PMC7892558; doi:10.1038/s41467-021-21472-1)
Supplement: Supplementary file 6 — Source Data [file 41467_2021_21472_MOESM6_ESM.zip › Source data file/Figure 6_LBP.txt]

	FMT	FMT	FMT	FMT	FMT	FMT	FMT	FMT	FMT	FMT	FMT	FMT	FMT	FMT	FMT	Placebo	Placebo	Placebo	Placebo	Placebo	Placebo	Placebo	Placebo	Placebo	Placebo	Placebo	Placebo	Placebo	Placebo	Placebo
Week 0	410,720500	345,028200	345,028200	345,028200	345,028200	345,028200	5,000000	443,061100	366,968500	366,968500	366,968500	366,968500	366,968500	604,028200		360,313300	872,713300	441,450000	406,783300	107,394400	307,857400	364,764800	511,277100	319,797900	597,611100	533,669300	630,771800	526,669300	446,797400	636,813400
Week1	417,541000	407,310200	407,310200	407,310200	407,310200	407,310200	5,000000	562,709300	376,042600	376,042600	376,042600	376,042600	376,042600	837,720500		585,246600	994,280000	321,116700	556,783300	102,913000	431,653700	297,487000	447,256300	542,631200	703,636100	550,361500	568,130800	240,028200	302,848700	826,280000
Week 4	456,669200	459,361500	459,361500	459,361500	459,361500	459,361500	5,000000	364,116700	351,931500	351,931500	351,931500	351,931500	351,931500	474,438500		497,280000	941,780000	284,283300	492,950000	74,005550	5,000000	517,468500	349,110400	232,297900	871,351400	237,335900	741,156400	334,438500	558,797400	346,313300
Week 8	462,053800	301,771800	301,771800	301,771800	301,771800	301,771800	473,720500	174,079600	340,394400	340,394400	340,394400	340,394400	340,394400	641,361500		670,646700	583,450000	558,450000	526,450000	166,950000	286,727800	935,653700	520,902100	324,464600	942,629200	675,284600	698,617900	386,848700		596,213300
Week 24	318,823100	393,310200	393,310200	393,310200	393,310200	393,310200	5,000000		462,246300	462,246300	462,246300	462,246300	462,246300			923,813400	495,616700	355,116700			5,000000	858,005600	344,443800	346,047900	826,309700	696,464100	693,053800	249,182100	416,643600	474,880000
Week 48	213,227800	166,445600	166,445600	166,445600	166,445600	166,445600	5,000000	193,135200	923,594400	923,594400	923,594400	923,594400	923,594400	566,694900		894,180000	587,283300	338,116700	534,283300	114,190700	258,598100	844,073600	871,497200	803,337500	1097,928000	500,643600	655,541000	747,438500	348,438500
