# Supplementary material for: Fecal microbiota transplantation in HIV: A pilot placebo-controlled study
Source: Nat Commun. 2021 Feb 18;12:1139. doi: 10.1038/s41467-021-21472-1 (PMC7892558; doi:10.1038/s41467-021-21472-1)
Supplement: Supplementary file 6 — Source Data [file 41467_2021_21472_MOESM6_ESM.zip › Source data file/Figure 6_CRP.txt]

	FMT	FMT	FMT	FMT	FMT	FMT	FMT	FMT	FMT	FMT	FMT	FMT	FMT	FMT	FMT	Placebo	Placebo	Placebo	Placebo	Placebo	Placebo	Placebo	Placebo	Placebo	Placebo	Placebo	Placebo	Placebo	Placebo	Placebo
Week 0	504,500000	504,500000		558,100000			494,000000	1581,000000	497,000000	6440,000000	396,900000	287,900000				385,200000	1566,000000	824,300000	1178,000000	246,800000	523,600000	974,000000	1541,000000	225,800000	1499,000000	650,400000	286,100000
Week1	333,600000	333,600000		1550,000000	1446,000000		1819,000000	2256,000000	312,200000	3728,000000	1176,000000	377,300000				466,100000		751,300000	1043,000000	96,110000	397,000000	450,300000	492,800000	316,100000	1701,000000	224,300000	1625,000000
Week 4	311,100000	311,100000		1004,000000	1832,000000	667,300000	800,000000	2261,000000	306,600000	1462,000000	663,400000	637,600000						1177,000000	1536,000000		824,400000	1747,000000	617,700000	224,900000	1883,000000	239,800000	580,900000
Week 8				679,300000	1985,000000		619,400000	1459,000000	855,100000	3034,000000	385,100000					645,800000	1992,000000				426,800000		1047,000000	201,000000	1836,000000	176,300000	529,700000
Week 24	268,100000	268,100000		929,200000		481,600000		921,300000	5290,000000		412,000000					1143,000000	2081,000000	1538,000000			549,200000		746,100000		2157,000000	208,000000	907,500000
Week 48	449,600000	449,600000	1897,000000		1676,000000	656,600000	853,700000		617,600000							976,900000				263,500000	459,100000
