# Supplementary material for: Fecal microbiota transplantation in HIV: A pilot placebo-controlled study
Source: Nat Commun. 2021 Feb 18;12:1139. doi: 10.1038/s41467-021-21472-1 (PMC7892558; doi:10.1038/s41467-021-21472-1)
Supplement: Supplementary file 6 — Source Data [file 41467_2021_21472_MOESM6_ESM.zip › Source data file/FigureS6_placebo_table.txt]

taxon	log.max.pct	direction	lda	p.value	Week
Cloacibacillus	1.49770947307	NA	NA	-	1
Dendrosporobacter	0.998571005189	NA	NA	-	1
Simiduia	0.749458026724	NA	NA	-	1
Johnsonella	2.16446375922	NA	NA	-	1
Adlercreutzia	1.05969975618	NA	NA	-	1
Sandaracinus	0.715537676483	NA	NA	-	1
Aggregatibacter	0.726734764036	NA	NA	-	1
Thermodesulfovibrio	0.709164375123	NA	NA	-	1
Eubacterium	0.726734764036	NA	NA	-	1
Anaerofustis	1.82390640102	NA	NA	-	1
Succinatimonas	1.36975017349	NA	NA	-	1
OM27_clade	1.02428492254	NA	NA	-	1
Eubacterium_saphenum_group	1.22404940785	NA	NA	-	1
Kosakonia	1.01437986463	NA	NA	-	1
Flavonifractor	2.48066356646	NA	NA	-	1
Intestinimonas	1.92256857591	NA	NA	-	1
Tyzzerella_4	2.76179009149	NA	NA	-	1
Eggerthella	1.49123951297	NA	NA	-	1
Lelliottia	1.19667938536	NA	NA	-	1
Megamonas	2.29190765752	NA	NA	-	1
DTU089	1.32548560103	NA	NA	-	1
Slackia	2.62540541953	NA	NA	-	1
Rothia	1.96703933019	NA	NA	-	1
Bdellovibrio	1.50569388228	NA	NA	-	1
Acrophormium_PCC_7375	0.815649322822	NA	NA	-	1
Acidaminobacter	0.728077097231	NA	NA	-	1
Bergeyella	0.709164375123	NA	NA	-	1
Actinobacillus	1.01106212959	NA	NA	-	1
Coriobacteriaceae_UCG_003	2.5320903954	NA	NA	-	1
Rummeliibacillus	1.30587693028	NA	NA	-	1
Akkermansia	3.37715806102	NA	NA	-	1
CHKCI001	1.57572837095	NA	NA	-	1
CHKCI002	2.24188332987	NA	NA	-	1
Sedimentibacter	1.65169966744	NA	NA	-	1
Mogibacterium	2.32646471151	NA	NA	-	1
Bordetella	0.969177564548	NA	NA	-	1
Haliangium	1.03579537407	NA	NA	-	1
Flavobacterium	1.54300106827	NA	NA	-	1
Desulfomicrobium	0.98542934487	NA	NA	-	1
Klebsiella	1.82988158937	NA	NA	-	1
Candidatus_Portiera	0.700789175195	NA	NA	-	1
Pedobacter	0.709164375123	NA	NA	-	1
Pygmaiobacter	1.89413860725	NA	NA	-	1
Termite_planctomycete_cluster	1.40121563394	NA	NA	-	1
Erysipelotrichaceae_UCG_007	1.01538077731	NA	NA	-	1
Erysipelotrichaceae_UCG_006	2.61353515981	NA	NA	-	1
endosymbionts2	1.21871947213	NA	NA	-	1
Erysipelotrichaceae_UCG_003	2.56217425324	NA	NA	-	1
Arcanobacterium	1.73926100389	NA	NA	-	1
Clostridium_sensu_stricto_15	0.815649322822	NA	NA	-	1
Clostridium_sensu_stricto_14	0.715537676483	NA	NA	-	1
Clostridium_sensu_stricto_13	1.57083435222	NA	NA	-	1
Clostridium_sensu_stricto_12	1.69092482502	NA	NA	-	1
Clostridium_sensu_stricto_11	1.3973188609	NA	NA	-	1
Candidatus_Jidaibacter	0.697868290458	NA	NA	-	1
Senegalimassilia	2.58578983786	NA	NA	-	1
Acetivibrio_ethanolgignens_group	1.01077846122	NA	NA	-	1
Salicola	0.753708268468	NA	NA	-	1
Merismopedia_0BB39S01	0.668754935393	NA	NA	-	1
Defluviitalea	1.3285489336	NA	NA	-	1
Candidatus_Blochmannia	0.726734764036	NA	NA	-	1
Dethiobacter	0.978044868285	NA	NA	-	1
Succinivibrionaceae_UCG_001	0.767690157448	NA	NA	-	1
Anaerocolumna	2.12347098798	NA	NA	-	1
Lysinibacillus	2.61135401277	NA	NA	-	1
Lachnospiraceae_ND3007_group	2.78490513002	NA	NA	-	1
Lachnospiraceae_NK3A20_group	3.29501643997	NA	NA	-	1
Sporobacter	1.65517036408	NA	NA	-	1
Clostridium_sensu_stricto_1	3.1095678151	NA	NA	-	1
CAG_352	2.42362731775	NA	NA	-	1
Clostridium_sensu_stricto_7	1.32630802002	NA	NA	-	1
f_966_1	1.20051549512	NA	NA	-	1
Butyricicoccus	3.50821105403	NA	NA	-	1
Succiniclasticum	2.27180578253	NA	NA	-	1
Thermincola	1.23730936646	NA	NA	-	1
Lachnospiraceae_FCS020_group	2.63810100826	NA	NA	-	1
Desulfurispora	1.15968388456	NA	NA	-	1
Oxobacter	1.8946358519	NA	NA	0.0271929184123	1
FCPS473	0.668147693214	NA	NA	-	1
Sutterella	4.10057145876	NA	NA	-	1
Lachnoanaerobaculum	2.03894744847	NA	NA	-	1
Oceanisphaera	0.767690157448	NA	NA	-	1
Raoultella	1.40690055295	NA	NA	-	1
Lactococcus	2.07454802792	NA	NA	-	1
Undibacterium	0.642293807108	NA	NA	-	1
Selenomonas_1	2.01612662676	NA	NA	-	1
Noviherbaspirillum	1.00479536007	NA	NA	-	1
Megasphaera	4.24458530103	NA	NA	-	1
Bulleidia	0.700789175195	NA	NA	-	1
Hathewaya	1.21990807614	NA	NA	-	1
Herbinix	1.90048081246	NA	NA	-	1
Z20	2.05825444991	NA	NA	-	1
Peptococcus	2.30776045632	NA	NA	-	1
Clostridiisalibacter	1.3224785342	NA	NA	-	1
Lechevalieria	0.646141435589	NA	NA	-	1
Ureibacillus	0.990327272732	NA	NA	-	1
Vulcanibacillus	0.709164375123	NA	NA	-	1
Gaiella	0.988330038695	NA	NA	-	1
Sphingomonas	0.815649322822	NA	NA	-	1
Guggenheimella	1.0149856914	NA	NA	-	1
Brachybacterium	0.673244361635	NA	NA	-	1
Thermolithobacter	0.703975761984	NA	NA	-	1
Anaerostipes	3.2918153508	NA	NA	-	1
Caminicella	1.20688945324	NA	NA	-	1
Desulfocapsa	0.749458026724	NA	NA	-	1
Lacihabitans	0.747239188691	NA	NA	-	1
Dechlorobacter	0.767690157448	NA	NA	-	1
Chujaibacter	0.815649322822	NA	NA	-	1
Bacteroides	4.93624047793	NA	NA	-	1
SM23_31	0.709164375123	NA	NA	-	1
Corynebacterium_1	1.63320591802	NA	NA	-	1
Termite_Treponema_cluster	1.34329447927	NA	NA	-	1
Murdochiella	1.19392402827	NA	NA	-	1
Brevundimonas	0.991507957284	NA	NA	-	1
Sporosalibacterium	0.736162782907	NA	NA	-	1
Jatrophihabitans	1.36527589959	NA	NA	-	1
Streptococcus	4.56377104221	NA	NA	-	1
Libanicoccus	2.85741170087	NA	NA	-	1
Yersinia	2.39474314542	NA	NA	0.0344085820273	1
Erwinia	2.50571922683	NA	NA	-	1
Psychromonas	0.697868290458	NA	NA	-	1
Prevotella	3.22867452797	NA	NA	-	1
Catenisphaera	1.80061477146	NA	NA	-	1
Pectinatus	1.39931662505	NA	NA	-	1
Lactobacillus	3.67689985275	NA	NA	-	1
Peptoniphilus	1.98206816433	NA	NA	-	1
Enorma	1.31321430668	NA	NA	-	1
Halioglobus	0.716802813244	NA	NA	-	1
Arsenophonus	0.747239188691	NA	NA	-	1
Fermentimonas	1.48993141128	NA	NA	-	1
Caldicoprobacter	1.11667936591	NA	NA	-	1
Eubacterium_ruminantium_group	2.63222354989	NA	NA	-	1
Prevotellaceae_UCG_004	2.82881442414	NA	NA	-	1
Rhodococcus	0.719558204278	NA	NA	-	1
Ilumatobacter	0.716802813244	NA	NA	-	1
Lachnospiraceae_XPB1014_group	3.13107278029	NA	NA	-	1
Pseudoflavonifractor	1.01975367547	NA	NA	-	1
Coxiella	0.99681083098	NA	NA	-	1
Prevotellaceae_UCG_001	4.14532907034	NA	NA	-	1
Abiotrophia	0.979986088442	NA	NA	-	1
Thermosinus	0.715537676483	NA	NA	-	1
Nodosilinea_PCC_7104	0.715537676483	NA	NA	-	1
Acidaminococcus	4.46879913203	NA	NA	-	1
Alteromonas	1.01062849517	NA	NA	-	1
Ezakiella	1.91854680977	NA	NA	-	1
Saccharofermentans	2.12156621339	NA	NA	-	1
Odoribacter	3.06652110222	NA	NA	-	1
Salinibacter	1.40833019564	NA	NA	-	1
Plesiomonas	1.01585131096	NA	NA	-	1
Candidatus_Ancillula	0.673244361635	NA	NA	-	1
Candidatus_Phytoplasma	1.29568057945	NA	NA	-	1
Cellulophaga	1.00500575765	NA	NA	-	1
Chryseobacterium	0.644471877034	NA	NA	-	1
Veillonellaceae_UCG_001	0.678766220621	NA	NA	-	1
Tetrasphaera	1.14711470688	NA	NA	-	1
Jeotgalicoccus	1.39271241524	NA	NA	-	1
Fretibacterium	1.19392402827	NA	NA	-	1
Pigmentiphaga	1.05969975618	NA	NA	-	1
Eubacterium_yurii_group	0.673244361635	NA	NA	-	1
Delftia	1.41210774912	NA	NA	-	1
Sporacetigenium	1.33851994699	NA	NA	-	1
Dialister	4.72834500977	NA	NA	-	1
Kribbella	0.646141435589	NA	NA	-	1
Ruminococcaceae_UCG_009	2.69375335018	NA	NA	-	1
Ruminococcaceae_UCG_008	1.6472107532	NA	NA	-	1
Catabacter	1.40966975217	NA	NA	-	1
Ruminococcaceae_UCG_005	3.70085356545	NA	NA	-	1
Ruminococcaceae_UCG_004	2.17421875251	NA	NA	-	1
Candidatus_Carsonella	0.747239188691	NA	NA	-	1
Ruminococcaceae_UCG_002	3.75525007915	NA	NA	-	1
Ruminococcaceae_UCG_001	1.59331137884	NA	NA	-	1
Eubacterium_coprostanoligenes_group	4.18734177399	NA	NA	-	1
Oligella	1.03667743737	NA	NA	-	1
Anaeroplasma	1.96280210464	NA	NA	-	1
Psychrobacter	1.00745059389	NA	NA	-	1
Actinomyces	2.42185251297	NA	NA	-	1
CAG_56	2.09865917385	NA	NA	-	1
Psychroflexus	0.68510940882	NA	NA	-	1
Fusicatenibacter	2.90870227379	NA	NA	-	1
Actinomadura	1.20723537773	NA	NA	-	1
Hespellia	0.695780960314	NA	NA	-	1
Pelospora	0.685079950314	NA	NA	-	1
Anaerosporomusa	1.18074447496	NA	NA	-	1
Solibacillus	1.50238434612	NA	NA	-	1
Thermobrachium	1.30642820387	NA	NA	-	1
Geobacter	0.673244361635	NA	NA	-	1
Mucinivorans	0.986109881919	NA	NA	-	1
Shuttleworthia	2.67455793353	NA	NA	-	1
Lachnospiraceae_UCG_008	4.38435871797	NA	NA	-	1
Lachnospiraceae_UCG_009	0.990624673217	NA	NA	-	1
Smithella	0.753708268468	NA	NA	-	1
Oxalobacter	1.78234771773	NA	NA	-	1
Lachnospiraceae_UCG_001	3.222978429	NA	NA	-	1
Lachnospiraceae_UCG_002	2.12995900196	NA	NA	-	1
Lachnospiraceae_UCG_003	1.93146855563	NA	NA	-	1
Lachnospiraceae_UCG_004	3.19853492539	NA	NA	-	1
Methanobrevibacter	1.73195943494	NA	NA	-	1
Lachnospiraceae_UCG_006	2.51752368438	NA	NA	-	1
Lachnospiraceae_UCG_007	1.16181256418	NA	NA	-	1
Angelakisella	1.19988224994	NA	NA	-	1
Amphiplicatus	0.695780960314	NA	NA	-	1
Lachnotalea	1.41887488869	NA	NA	-	1
Coriobacterium	0.642293807108	NA	NA	-	1
Proteiniphilum	1.84582346261	NA	NA	-	1
Ruminococcus_2	3.52240263237	NA	NA	-	1
Ruminococcus_1	3.97052238295	NA	NA	-	1
Faecalicoccus	2.03021440656	NA	NA	-	1
Ruminobacter	1.82463487703	NA	NA	-	1
Gemella	2.40863451085	NA	NA	-	1
GBChlB	1.12967575828	NA	NA	-	1
Exiguobacterium	1.20317291886	NA	NA	-	1
hoa5_07d05_gut_group	0.699539299318	NA	NA	-	1
Pediococcus	1.29080743202	NA	NA	-	1
Heliobacterium	0.710032190373	NA	NA	-	1
Oceanobacillus	0.673244361635	NA	NA	-	1
probable_genus_10	1.83741497392	NA	NA	-	1
Dielma	1.56741037097	NA	NA	-	1
Raoultibacter	1.00036118407	NA	NA	-	1
Salinivibrio	1.05628317519	NA	NA	-	1
Alistipes	3.41705212405	NA	NA	-	1
Ruminiclostridium_5	3.38561795763	NA	NA	-	1
Acetivibrio	0.984665753567	NA	NA	-	1
Prevotellaceae_Ga6A1_group	2.05835020034	NA	NA	-	1
Silanimonas	0.716802813244	NA	NA	-	1
Lachnospiraceae_FE2018_group	1.19592655881	NA	NA	-	1
Methylobacillus	0.726734764036	NA	NA	-	1
Catenibacterium	4.49997441921	NA	NA	-	1
Propionispora	0.678766220621	NA	NA	-	1
Propionispira	1.29653821486	NA	NA	-	1
Desulfitibacter	0.999734594232	NA	NA	-	1
Micrococcus	0.710032190373	NA	NA	-	1
Thermomonas	0.815649322822	NA	NA	-	1
possible_genus_Sk018	0.709164375123	NA	NA	-	1
Acinetobacter	2.48696261517	NA	NA	-	1
Ruminococcus_torques_group	3.50127172569	NA	NA	-	1
Herbaspirillum	0.719558204278	NA	NA	-	1
Alcaligenes	0.714094050227	NA	NA	-	1
Cryptanaerobacter	0.710032190373	NA	NA	-	1
Sulfurovum	1.00115966593	NA	NA	-	1
Marinifilum	1.30915839457	NA	NA	-	1
Thauera	0.710032190373	NA	NA	-	1
Phenylobacterium	0.815649322822	NA	NA	-	1
Lachnoclostridium_12	2.53861910121	NA	NA	-	1
Limnobacter	1.30066042434	NA	NA	-	1
Family_XIII_UCG_001	1.9337199591	NA	NA	-	1
Candidatus_Armantifilum	1.29886713053	NA	NA	-	1
Dichotomicrobium	0.68510940882	NA	NA	-	1
Lachnoclostridium_10	2.25414447157	NA	NA	0.009516618499	1
Ignavigranum	0.678766220621	NA	NA	-	1
Mitsuokella	4.55985693804	NA	NA	-	1
Chitinivibrio	0.699539299318	NA	NA	-	1
Porphyromonas	4.3690849042	NA	NA	-	1
Selenomonas	1.7026571048	NA	NA	-	1
Corynebacterium	0.993057679081	NA	NA	-	1
Gallicola	0.98613934043	NA	NA	-	1
Atopobium	2.16639791112	NA	NA	-	1
Ruminococcaceae_NK4A214_group	3.22684886672	NA	NA	-	1
Marinobacter	1.28105689148	NA	NA	-	1
Parasutterella	2.58184185996	NA	NA	-	1
Gardnerella	1.62984896337	NA	NA	-	1
Woeseia	1.0117329882	NA	NA	-	1
Agromyces	0.767690157448	NA	NA	-	1
Candidatus_Magnetomorum	0.749458026724	NA	NA	-	1
Tissierella	1.31960272417	NA	NA	-	1
Eisenbergiella	2.03730735224	NA	NA	0.0246832385596	1
Lonepinella	0.767690157448	NA	NA	-	1
Sorangium	0.716802813244	NA	NA	-	1
dgA_11_gut_group	0.969784806901	NA	NA	-	1
Lachnospira	2.9916037434	NA	NA	-	1
Anaerosalibacter	0.68510940882	NA	NA	-	1
Parvibaculum	0.709464555262	NA	NA	-	1
Aeriscardovia	1.2659165819	NA	NA	-	1
Harryflintia	1.89040706755	NA	NA	-	1
Thiohalorhabdus	1.010532145	NA	NA	-	1
Coprobacillus	2.44536367174	NA	NA	-	1
Candidatus_Baumannia	0.699539299318	NA	NA	-	1
Thiomicrorhabdus	1.01585131096	NA	NA	-	1
Acetanaerobacterium	2.10870243749	NA	NA	-	1
Alloiococcus	1.17654417655	NA	NA	-	1
Olsenella	2.67706504294	NA	NA	-	1
HIMB11	0.716802813244	NA	NA	-	1
Fervidicella	0.697868290458	NA	NA	-	1
NS5_marine_group	0.753708268468	NA	NA	-	1
Lachnospiraceae_NC2004_group	2.58437322484	NA	NA	-	1
Dickeya	0.685079950314	NA	NA	-	1
Zoogloea	0.715537676483	NA	NA	-	1
Helcococcus	1.20853231104	NA	NA	-	1
Sphaerochaeta	1.22202323167	NA	NA	-	1
Puniceicoccus	0.678766220621	NA	NA	-	1
Catenovulum	0.9956432289	NA	NA	-	1
Magnetococcus	0.714094050227	NA	NA	-	1
Cetobacterium	1.04274835963	NA	NA	-	1
Peptostreptococcus	1.69036358677	NA	NA	-	1
Dolosicoccus	0.709164375123	NA	NA	-	1
UC5_1_2E3	1.02282717561	NA	NA	-	1
Patulibacter	0.646141435589	NA	NA	-	1
Erysipelotrichaceae_UCG_010	1.76156925555	NA	NA	-	1
Alloscardovia	1.2051984061	NA	NA	-	1
XBB1006	1.85751807126	NA	NA	-	1
Inquilinus	0.716802813244	NA	NA	-	1
Campylobacter	3.22237824417	NA	NA	-	1
Leptococcus_JA_3_3Ab	1.17993138963	NA	NA	-	1
Mobiluncus	0.700789175195	NA	NA	-	1
W5053	1.33199941901	NA	NA	-	1
Longilinea	0.709164375123	NA	NA	-	1
Anaerofilum	2.01880077366	NA	NA	-	1
Agathobacter	3.81346941469	NA	NA	-	1
Natranaerovirga	1.94763137467	NA	NA	-	1
Rubrobacter	1.01720070121	NA	NA	-	1
possible_genus_Sk003_Sk004	0.815649322822	NA	NA	-	1
Draconibacterium	1.32314641112	NA	NA	-	1
Fabibacter	0.726734764036	NA	NA	-	1
Vagococcus	1.29530048818	NA	NA	-	1
Aerococcus	1.16617778532	NA	NA	-	1
Bartonella	0.699539299318	NA	NA	-	1
Negativicoccus	1.62274608902	NA	NA	-	1
Coprococcus_3	2.58598657524	NA	NA	-	1
Coprococcus_2	3.31535173664	NA	NA	-	1
ASF356	1.4166082306	NA	NA	-	1
Geobacillus	1.20104326737	NA	NA	-	1
Halomonas	0.753708268468	NA	NA	-	1
Erysipelotrichaceae_UCG_004	2.79458345228	NA	NA	-	1
Syntrophomonas	1.23340706399	NA	NA	-	1
Treponema	1.01218431101	NA	NA	-	1
Anaeromyxobacter	0.709164375123	NA	NA	-	1
Fastidiosipila	2.4397255071	NA	NA	-	1
Truepera	0.728077097231	NA	NA	-	1
Actinocorallia	1.01106212959	NA	NA	-	1
Candidatus_Saccharimonas	0.644471877034	NA	NA	-	1
Geminicoccus	0.668147693214	NA	NA	-	1
Aeromonas	1.48100307471	NA	NA	-	1
Candidatus_Uzinura	1.16598358908	NA	NA	-	1
FS142_36B_02	0.747239188691	NA	NA	-	1
Acanthopleuribacter	0.728077097231	NA	NA	-	1
Facklamia	0.719558204278	NA	NA	-	1
Erysipelotrichaceae_UCG_002	1.39032055229	NA	NA	-	1
Fournierella	2.20224293087	NA	NA	-	1
Lysobacter	1.18896731749	NA	NA	-	1
Thiohalocapsa	0.685079950314	NA	NA	-	1
Robinsoniella	2.18556468127	NA	NA	-	1
Atopostipes	1.1764539432	NA	NA	-	1
Rs_D38_termite_group	1.01106212959	NA	NA	-	1
Ideonella	0.642293807108	NA	NA	-	1
Pasteurella	0.710032190373	NA	NA	-	1
Shewanella	0.726734764036	NA	NA	-	1
Moryella	1.54596064863	NA	NA	0.0290082577436	1
Moorella	0.749458026724	NA	NA	-	1
Anoxynatronum	0.68510940882	NA	NA	-	1
Caproiciproducens	2.44912639907	NA	NA	-	1
Desulfotomaculum	2.41421497235	NA	NA	-	1
Eubacterium_oxidoreducens_group	2.59336757505	NA	NA	-	1
Planomicrobium	0.700789175195	NA	NA	-	1
endosymbionts8	0.699539299318	NA	NA	-	1
Rosenbergiella	1.04146088973	NA	NA	-	1
Rikenella	1.66057874654	NA	NA	-	1
Peptoclostridium	1.26189504161	NA	NA	-	1
Janthinobacterium	0.736162782907	NA	NA	-	1
Escherichia_Shigella	3.23635098278	NA	NA	-	1
Petrotoga	0.753708268468	NA	NA	-	1
Anaerotruncus	1.79653870065	NA	NA	-	1
Moraxella	1.01542237864	NA	NA	-	1
Quinella	1.76824418299	NA	NA	-	1
Enterobacter	2.67274599208	NA	NA	-	1
Burkholderia_Caballeronia_Paraburkholderia	1.19424517276	NA	NA	-	1
Butyrivibrio	3.97286949185	NA	NA	-	1
Lachnospiraceae_NK4B4_group	0.749458026724	NA	NA	-	1
Garciella	0.749458026724	NA	NA	-	1
Candidatus_Zinderia	0.709464555262	NA	NA	-	1
Terrisporobacter	1.19614870143	NA	NA	-	1
Candidatus_Isobeggiatoa	0.709164375123	NA	NA	-	1
Cyanobium_PCC_6307	0.678766220621	NA	NA	-	1
Phascolarctobacterium	4.35408135173	NA	NA	-	1
Leptolinea	0.753708268468	NA	NA	-	1
Phormidesmis_ANT_LACV5_1	0.716802813244	NA	NA	-	1
Muricauda	1.15171389995	NA	NA	-	1
Candidatus_Stoquefichus	1.71858935033	NA	NA	-	1
Dorea	3.19226184151	NA	NA	-	1
Actinoplanes	0.68510940882	NA	NA	-	1
Prevotellaceae_YAB2003_group	1.30873585331	NA	NA	-	1
Colwellia	1.02507378883	NA	NA	-	1
Caloranaerobacter	1.02673970651	NA	NA	-	1
Holdemania	2.7043292327	NA	NA	-	1
Tepidibacter	0.719558204278	NA	NA	-	1
Solobacterium	3.49091693692	NA	NA	-	1
Clostridioides	0.749458026724	NA	NA	-	1
Caloramator	1.7558512883	NA	NA	-	1
CAG_873	0.99681083098	NA	NA	-	1
Rhodoplanes	0.710032190373	NA	NA	-	1
Sharpea	1.5036052088	NA	NA	-	1
Alkalibaculum	0.736162782907	NA	NA	-	1
Arcobacter	0.699539299318	NA	NA	-	1
Candidatus_Stammerula	1.19667938536	NA	NA	-	1
Eubacterium_eligens_group	2.80658426285	NA	NA	-	1
Candidatus_Solibacter	0.695780960314	NA	NA	-	1
Kocuria	0.982475425039	NA	NA	-	1
Fodinicola	1.12326260311	NA	NA	-	1
Paenibacillus	1.93672258485	NA	NA	-	1
Ruminococcaceae_UCG_014	3.72582911926	NA	NA	-	1
Ruminococcaceae_UCG_010	3.56827855667	NA	NA	-	1
Ruminococcaceae_UCG_011	2.10838039672	NA	NA	-	1
Ruminococcaceae_UCG_012	1.91781997398	NA	NA	-	1
Ruminococcaceae_UCG_013	3.18648065839	NA	NA	-	1
U29_B03	1.40916563327	NA	NA	-	1
Otariodibacter	0.736162782907	NA	NA	-	1
Pseudobutyrivibrio	2.2753713852	NA	NA	-	1
Eubacterium_ventriosum_group	2.90634856861	NA	NA	-	1
Roseburia	4.05845287005	NA	NA	-	1
Negativibacillus	2.24553139697	NA	NA	-	1
Turicibacter	2.03278727424	NA	NA	-	1
Nocardiopsis	0.678766220621	NA	NA	-	1
WCHB1_32	1.14537674241	NA	NA	-	1
Anaerococcus	2.25139963148	NA	NA	-	1
Vallitalea	1.32677464982	NA	NA	-	1
Clostridium_innocuum_group	2.12355033164	NA	NA	-	1
Pseudoalteromonas	1.02017835331	NA	NA	-	1
Azovibrio	0.726734764036	NA	NA	-	1
Hungatella	2.53668306612	NA	NA	-	1
Nitrosomonas	0.700789175195	NA	NA	-	1
Paraprevotella	3.52185987813	NA	NA	-	1
Gordonibacter	0.709164375123	NA	NA	-	1
Ruminococcaceae_V9D2013_group	2.04991526006	NA	NA	-	1
Candidatus_Glomeribacter	1.02179465372	NA	NA	-	1
Veillonella	4.04947833717	NA	NA	-	1
Succinispira	1.01783286845	NA	NA	-	1
Mycobacterium	1.01106212959	NA	NA	-	1
Lunatimonas	0.726734764036	NA	NA	-	1
Acetobacter	1.73561962071	NA	NA	-	1
Victivallis	1.39717301132	NA	NA	-	1
Heliobacillus	1.01512410182	NA	NA	-	1
Paraclostridium	1.17611413611	NA	NA	-	1
Geomicrobium	0.68510940882	NA	NA	-	1
Mycoplasma	1.05629570707	NA	NA	-	1
Ruminiclostridium	3.70265528627	NA	NA	-	1
Sulfobacillus	0.709164375123	NA	NA	-	1
Candidatus_Arthromitus	0.767690157448	NA	NA	-	1
Acetonema	0.703975761984	NA	NA	-	1
Kordiimonas	0.709464555262	NA	NA	-	1
Acetatifactor	1.30337915171	NA	NA	-	1
Oenococcus	0.68510940882	NA	NA	-	1
Desulfovermiculus	0.978512331038	NA	NA	-	1
Intestinibacter	1.40791369246	NA	NA	-	1
Catellicoccus	0.815649322822	NA	NA	-	1
Candidatus_Contubernalis	1.03719267226	NA	NA	-	1
Eubacterium_xylanophilum_group	2.46372418132	NA	NA	-	1
Endozoicomonas	0.999734594232	NA	NA	-	1
Eubacterium_brachy_group	1.61468694006	NA	NA	-	1
Devosia	0.709464555262	NA	NA	-	1
Taylorella	0.695780960314	NA	NA	-	1
Murimonas	1.02432398057	NA	NA	-	1
Staphylococcus	2.52194761122	NA	NA	-	1
Thiomonas	0.747239188691	NA	NA	-	1
Bifidobacterium	4.45591770064	NA	NA	-	1
Cohnella	0.716802813244	NA	NA	-	1
Natribacillus	0.68510940882	NA	NA	-	1
Hydrogenispora	1.89096145526	NA	NA	-	1
Proteus	0.719558204278	NA	NA	-	1
Prevotellaceae_NK3B31_group	3.47060584421	NA	NA	-	1
Cupriavidus	1.18393514517	NA	NA	-	1
Pseudomonas	1.66146929811	NA	NA	-	1
Proteocatella	1.63920223593	NA	NA	-	1
Ileibacterium	1.5158446528	NA	NA	-	1
Candidatus_Entotheonella	0.695780960314	NA	NA	-	1
Anaerolinea	0.990624673217	NA	NA	-	1
Prevotella_9	5.15565357528	NA	NA	-	1
Leptospirillum	0.646141435589	NA	NA	-	1
Prevotella_1	3.58461227711	NA	NA	-	1
Howardella	2.94099820419	NA	NA	-	1
Prevotella_2	4.64071590929	NA	NA	-	1
Bryobacter	1.38742253732	NA	NA	-	1
Prevotella_7	3.95674256973	NA	NA	-	1
Clostridium_sensu_stricto_6	0.714094050227	NA	NA	-	1
Streptosporangium	0.767690157448	NA	NA	-	1
Cytophaga_xylanolytica_group	0.716802813244	NA	NA	-	1
Elusimicrobium	2.3520205631	NA	NA	-	1
Garicola	0.646141435589	NA	NA	-	1
Prevotella_6	2.23455892897	NA	NA	-	1
Helicobacter	1.65982860772	NA	NA	-	1
SP3_e08	0.642293807108	NA	NA	-	1
Papillibacter	2.48106619754	NA	NA	-	1
Tepidimicrobium	1.06442213034	NA	NA	-	1
Dysgonomonas	2.14811500971	NA	NA	-	1
Serratia	1.86364176743	NA	NA	-	1
Anaerospora	1.04274835963	NA	NA	-	1
Desulfitobacterium	1.03080833249	NA	NA	-	1
Lautropia	0.997855875079	NA	NA	-	1
Erysipelatoclostridium	3.60336167061	NA	NA	-	1
Dolosigranulum	1.18969037979	NA	NA	-	1
Cellulosibacter	1.30422471498	NA	NA	-	1
Vibrionimonas	0.714094050227	NA	NA	-	1
Blautia	3.78021719771	NA	NA	-	1
Gracilimonas	0.716802813244	NA	NA	-	1
JGI_0001001_H03	1.03813797068	NA	NA	-	1
Natroniella	0.646141435589	NA	NA	-	1
Moheibacter	0.68510940882	NA	NA	-	1
Eubacterium_hallii_group	2.91589389093	NA	NA	-	1
Aequorivita	0.703975761984	NA	NA	-	1
Pelotomaculum	0.709464555262	NA	NA	-	1
Blvii28_wastewater_sludge_group	1.42648186623	NA	NA	-	1
Alkaliphilus	0.709164375123	NA	NA	-	1
Alloprevotella	4.43537436919	NA	NA	-	1
Lachnoclostridium	3.79986952801	NA	NA	-	1
Pelosinus	1.17352746759	NA	NA	-	1
Bacillus	2.98745681763	NA	NA	-	1
Curvibacter	0.710032190373	NA	NA	-	1
Candidatus_Methanomethylophilus	0.709464555262	NA	NA	-	1
Lachnospiraceae_AC2044_group	2.47472657409	NA	NA	-	1
Allorhizobium_Neorhizobium_Pararhizobium_Rhizobium	0.715537676483	NA	NA	-	1
BRH_c8a	0.673244361635	NA	NA	-	1
Desulfosporosinus	1.47828616271	NA	NA	-	1
Neisseria	1.17800615991	NA	NA	-	1
Cronobacter	1.40959271847	NA	NA	-	1
Succinimonas	1.33244531414	NA	NA	-	1
Pantoea	1.74582113461	NA	NA	-	1
Arthrobacter	0.986124675481	NA	NA	-	1
Anaeroglobus	3.66723918694	NA	NA	-	1
Syntrophobacter	1.41003681408	NA	NA	0.0290082577436	1
Fusibacter	2.01785831324	NA	NA	-	1
Eggerthia	1.04389127512	NA	NA	-	1
Nesterenkonia	0.98613934043	NA	NA	-	1
Marvinbryantia	2.64463427299	NA	NA	-	1
Succinivibrio	4.46519850296	NA	NA	-	1
Ercella	1.02179465372	NA	NA	-	1
Candidatus_Captivus	0.747239188691	NA	NA	-	1
Sva0996_marine_group	0.714094050227	NA	NA	-	1
UBA1819	2.84666966721	NA	NA	-	1
Sulfurimonas	1.0277647597	NA	NA	-	1
Family_XIII_AD3011_group	2.84200528155	NA	NA	-	1
G12_WMSP1	0.714094050227	NA	NA	-	1
Collinsella	3.78205977205	NA	NA	-	1
Incertae_Sedis	0.716802813244	NA	NA	-	1
Anaerophaga	0.673244361635	NA	NA	-	1
Macellibacteroides	0.709164375123	NA	NA	-	1
FD2005	1.33006849498	NA	NA	-	1
Sediminibacterium	0.815649322822	NA	NA	-	1
Christensenellaceae_R_7_group	3.77284473555	NA	NA	-	1
Cryomorpha	0.719558204278	NA	NA	-	1
Tistlia	0.767690157448	NA	NA	-	1
GCA_900066755	1.01512410182	NA	NA	-	1
Faecalitalea	3.44813341143	NA	NA	-	1
Allisonella	3.11218930474	NA	NA	-	1
ZOR0006	1.52863870592	NA	NA	-	1
Sulfurifustis	0.668754935393	NA	NA	-	1
Sphingobacterium	1.22017598285	NA	NA	-	1
Tyzzerella	2.45673898724	NA	NA	-	1
Sarcina	0.699539299318	NA	NA	-	1
Cellulomonas	0.767690157448	NA	NA	-	1
Tannerella	1.55486430329	NA	NA	-	1
Proteiniclasticum	1.41345330395	NA	NA	-	1
Microbacterium	0.716802813244	NA	NA	-	1
Selenomonas_3	1.76722418112	NA	NA	-	1
Pleurocapsa_PCC_7319	0.646141435589	NA	NA	-	1
Paeniclostridium	1.22380899311	NA	NA	-	1
Stenotrophobacter	0.749458026724	NA	NA	-	1
Acidithiobacillus	0.709464555262	NA	NA	-	1
Fonticella	1.40175649862	NA	NA	-	1
Ruminococcus_gauvreauii_group	3.00268119594	NA	NA	-	1
Dermabacter	0.728077097231	NA	NA	-	1
Leptolyngbya_ANT_L52_2	0.714094050227	NA	NA	-	1
Eubacterium_cellulosolvens_group	1.311994413	NA	NA	-	1
Sporanaerobacter	1.08681214597	NA	NA	-	1
Barnesiella	2.75759236004	NA	NA	-	1
Phoenicibacter	1.08681214597	NA	NA	-	1
GCA_900066575	2.25135793389	NA	NA	-	1
Lactovum	2.03800256109	NA	NA	-	1
GWE2_42_42	1.24409905012	NA	NA	-	1
Anaerosporobacter	2.84055405098	NA	NA	-	1
Scardovia	1.31062401298	NA	NA	-	1
Candidatus_Rhabdochlamydia	0.678766220621	NA	NA	-	1
Diaphorobacter	0.719558204278	NA	NA	-	1
Kluyvera	1.61400206566	NA	NA	-	1
Photorhabdus	1.00743657022	NA	NA	-	1
Acidovorax	0.714094050227	NA	NA	-	1
Spiribacter	0.697868290458	NA	NA	-	1
Acetitomaculum	2.82432048225	NA	NA	-	1
Desulfovibrio	3.65797196255	NA	NA	-	1
Caldanaerobius	0.699539299318	NA	NA	-	1
f_9M32	0.68510940882	NA	NA	-	1
Dethiosulfatibacter	0.710032190373	NA	NA	-	1
Candidatus_Dichloromethanomonas	0.642293807108	NA	NA	-	1
Cloacibacterium	1.1713316294	NA	NA	-	1
Thermicanus	0.644471877034	NA	NA	-	1
Paludibacter	1.41860832802	NA	NA	-	1
Lachnobacterium	0.749458026724	NA	NA	-	1
Vibrio	1.02058831039	NA	NA	-	1
Persicobacter	0.697868290458	NA	NA	-	1
Nocardioides	0.668147693214	NA	NA	-	1
Balneola	0.709164375123	NA	NA	-	1
Fictibacillus	0.685079950314	NA	NA	-	1
Holdemanella	4.53949554951	NA	NA	-	1
Rikenellaceae_RC9_gut_group	3.78416312417	NA	NA	-	1
Aminobacterium	0.747239188691	NA	NA	-	1
Streptomyces	1.77744699094	NA	NA	-	1
Sellimonas	2.10420288835	NA	NA	-	1
Haemophilus	3.00922307006	NA	NA	-	1
Romboutsia	2.45807299273	NA	NA	-	1
Pseudofulvibacter	0.68510940882	NA	NA	-	1
endosymbionts	0.747239188691	NA	NA	-	1
Subdoligranulum	3.87627476759	NA	NA	-	1
Coprococcus_1	1.82231903449	NA	NA	-	1
Oscillibacter	3.48427016421	NA	NA	-	1
Desulfuromusa	0.767690157448	NA	NA	-	1
Filifactor	0.95907473809	NA	NA	-	1
Luteolibacter	0.709164375123	NA	NA	-	1
Thermodesulfitimonas	0.695780960314	NA	NA	-	1
Mariprofundus	0.678766220621	NA	NA	-	1
Anaerorhabdus_furcosa_group	1.68002156749	NA	NA	-	1
Candidatus_Actinomarina	0.815649322822	NA	NA	-	1
SEEP_SRB1	1.31665979019	NA	NA	-	1
Anaerovibrio	4.03158457209	NA	NA	-	1
Synechococcus_CC9902	0.726734764036	NA	NA	-	1
Allobaculum	0.815649322822	NA	NA	-	1
Faecalibaculum	2.23520113997	NA	NA	-	1
Syntrophorhabdus	0.709464555262	NA	NA	-	1
Candidatus_Vestibaculum	1.84674711578	NA	NA	-	1
Parvimonas	1.77768271372	NA	NA	-	1
Candidatus_Sulcia	0.767690157448	NA	NA	-	1
Acetomicrobium	0.716802813244	NA	NA	-	1
Fructobacillus	0.710032190373	NA	NA	-	1
Catonella	1.31818191105	NA	NA	-	1
Brachyspira	1.98856287143	NA	NA	-	1
Anaerovorax	1.80896207213	NA	NA	-	1
Nitrospina	0.991493409236	NA	NA	-	1
Virgibacillus	0.715537676483	NA	NA	-	1
Treponema_2	2.95635303939	NA	NA	-	1
Sanguibacteroides	1.01106212959	NA	NA	-	1
Comamonas	0.978512331038	NA	NA	-	1
Mobilitalea	1.4876157868	NA	NA	-	1
Ruminococcus_gnavus_group	3.4064853196	NA	NA	-	1
Phocea	1.71980283813	NA	NA	-	1
Oribacterium	3.69650890561	NA	NA	-	1
Asteroleplasma	3.02447547972	NA	NA	-	1
Pasteuria	0.685079950314	NA	NA	-	1
Oscillospira	2.289189707	NA	NA	-	1
Roseimarinus	1.48735445537	NA	NA	-	1
Candidatus_Endomicrobium	0.736162782907	NA	NA	-	1
Rhizobacter	0.728077097231	NA	NA	-	1
Leptotrichia	0.695780960314	NA	NA	-	1
Mailhella	2.71898690586	NA	NA	-	1
Candidatus_Symbiothrix	1.41785649978	NA	NA	-	1
Salmonella	1.31904291012	NA	NA	-	1
Alkalibacterium	1.01542237864	NA	NA	-	1
Bacteroides_pectinophilus_group	2.95719421105	NA	NA	-	1
Schwartzia	0.992583878932	NA	NA	-	1
Salinivirga	1.32876993614	NA	NA	-	1
Constrictibacter	0.767690157448	NA	NA	-	1
Aquabacterium	1.00989979409	NA	NA	-	1
Rhodopirellula	0.673244361635	NA	NA	-	1
Candidatus_Soleaferrea	2.77711945384	NA	NA	-	1
Alicyclobacillus	1.275645446	NA	NA	-	1
Rhodoferax	0.714094050227	NA	NA	-	1
Selenomonas_4	1.89626328266	NA	NA	-	1
Avibacterium	0.726734764036	NA	NA	-	1
Edwardsiella	0.699539299318	NA	NA	-	1
Desulfobacterium	0.710032190373	NA	NA	-	1
Phaeocystidibacter	0.714094050227	NA	NA	-	1
Ellin6067	0.700789175195	NA	NA	-	1
CENA359	1.03058350162	NA	NA	-	1
Parabacteroides	4.2013867654	NA	NA	-	1
Sporomusa	1.30169111117	NA	NA	-	1
Acidiphilium	0.710032190373	NA	NA	-	1
Anaerobiospirillum	2.56692725056	NA	NA	-	1
H1	0.715537676483	NA	NA	-	1
Prevotellaceae_UCG_003	2.9609423611	NA	NA	-	1
Enterococcus	2.05271418086	NA	NA	-	1
Finegoldia	2.40773064374	NA	NA	-	1
Rivibacter	0.673244361635	NA	NA	-	1
Brenneria	1.05969975618	NA	NA	-	1
Phreatobacter	0.697868290458	NA	NA	-	1
Spirochaeta_2	1.67471308717	NA	NA	-	1
Cutibacterium	1.88811337936	NA	NA	-	1
Ruminococcaceae_UCG_003	2.28325050741	NA	NA	-	1
Ralstonia	1.0034153869	NA	NA	-	1
Alcanivorax	1.03080833249	NA	NA	-	1
Subgroup_10	1.12326260311	NA	NA	-	1
Dehalobacter	0.995179314269	NA	NA	-	1
Weissella	1.82142154718	NA	NA	-	1
Limnohabitans	0.715537676483	NA	NA	-	1
Marinoscillum	0.703975761984	NA	NA	-	1
Bilophila	3.30735043071	NA	NA	-	1
Ruminiclostridium_6	3.06596013203	NA	NA	-	1
Ruminiclostridium_1	2.33292840542	NA	NA	-	1
Amphibacillus	0.9694814161	NA	NA	-	1
Orenia	2.01949272519	NA	NA	-	1
Thermoflavimicrobium	0.736162782907	NA	NA	-	1
Ruminiclostridium_9	3.48275694586	NA	NA	-	1
Caldicellulosiruptor	1.19392402827	NA	NA	-	1
Petrimonas	0.709164375123	NA	NA	-	1
Leuconostoc	1.47125912878	NA	NA	-	1
Halobacillus	0.695780960314	NA	NA	-	1
Peredibacter	1.3288785835	NA	NA	-	1
Lachnospiraceae_NK4A136_group	3.98309487113	NA	NA	-	1
Kyrpidia	0.700789175195	NA	NA	-	1
Aureibacillus	0.710032190373	NA	NA	-	1
Hydrogenoanaerobacterium	1.86886381035	NA	NA	-	1
Prochlorococcus_MIT9313	0.715537676483	NA	NA	-	1
Butyrivibrio_2	2.66270977195	NA	NA	-	1
Porticoccus	0.699539299318	NA	NA	-	1
Cuneatibacter	0.668147693214	NA	NA	-	1
Butyricimonas	2.90498284848	NA	NA	-	1
Sneathia	2.08338322822	NA	NA	-	1
Capnocytophaga	0.703975761984	NA	NA	-	1
Faecalibacterium	4.9134058663	NA	NA	-	1
Vitreoscilla	1.19395223289	NA	NA	-	1
DMER64	0.767690157448	NA	NA	-	1
Dechloromonas	1.30274964099	NA	NA	-	1
Eubacterium_nodatum_group	2.06777397552	NA	NA	-	1
Fibrobacter	0.709464555262	NA	NA	-	1
Lewinella	0.668754935393	NA	NA	-	1
Cocleimonas	0.685079950314	NA	NA	-	1
Syntrophococcus	2.10292012041	NA	NA	-	1
Eubacterium_fissicatena_group	1.19202806502	NA	NA	-	1
Succinivibrionaceae_UCG_002	0.719558204278	NA	NA	-	1
Merdibacter	1.01019448391	NA	NA	-	1
Paucibacter	0.697868290458	NA	NA	-	1
Maritimimonas	1.29573249317	NA	NA	-	1
Tangfeifania	1.01405087623	NA	NA	-	1
Pandoraea	0.714094050227	NA	NA	-	1
GCA_900066225	1.63352062499	NA	NA	-	1
Phormidium_IAM_M_71	0.747239188691	NA	NA	-	1
Providencia	0.98542934487	NA	NA	-	1
Anaerosinus	1.2130022321	NA	NA	-	1
Tropheryma	1.32073875604	NA	NA	-	1
Sodalis	1.4830155212	NA	NA	-	1
Lachnospiraceae_UCG_010	2.43296345664	NA	NA	-	1
Iamia	1.02220230068	NA	NA	-	1
Tetragenococcus	0.709164375123	NA	NA	-	1
Stomatobaculum	2.27957247952	NA	NA	-	1
Syntrophus	0.644471877034	NA	NA	-	1
Anoxybacillus	1.78493601802	NA	NA	-	1
Haliscomenobacter	0.685079950314	NA	NA	-	1
Brevibacillus	1.4963745002	NA	NA	0.036394886927	1
Neiella	0.767690157448	NA	NA	-	1
wb1_A12	0.815649322822	NA	NA	-	1
Achromobacter	1.04084731876	NA	NA	-	1
Granulicatella	1.28716933609	NA	NA	-	1
Citrobacter	2.53657977374	NA	NA	-	1
Salipaludibacillus	1.40981167322	NA	NA	-	1
Hafnia_Obesumbacterium	0.719558204278	NA	NA	-	1
A2	2.16295196322	NA	NA	-	1
Clade_Ia	1.35702696216	NA	NA	-	1
Candidatus_Desulforudis	0.703975761984	NA	NA	-	1
Shimwellia	1.18125078166	NA	NA	-	1
Massilia	1.00056917106	NA	NA	-	1
Breznakia	1.40981130931	NA	NA	-	1
Cellulosilyticum	1.75041219983	NA	NA	-	1
Desulfobacter	0.710032190373	NA	NA	-	1
Fusobacterium	3.88859668361	NA	NA	-	1
OM60_NOR5__clade	1.56033343971	NA	NA	-	1
Lutispora	1.45901798522	NA	NA	-	1
Candidatus_Regiella	1.32161816799	NA	NA	-	1
Desulfatiglans	0.736162782907	NA	NA	-	1
Sporosarcina	0.716802813244	NA	NA	-	1
S5_A14a	0.68510940882	NA	NA	-	1
Tyzzerella_3	2.7079502563	NA	NA	-	1
Sediminispirochaeta	1.02282717561	NA	NA	-	1
Buttiauxella	0.699539299318	NA	NA	-	1
Synergistes	1.1729021942	NA	NA	-	1
Enterorhabdus	2.76422505357	NA	NA	-	1
Lachnoclostridium_1	1.81868912884	NA	NA	-	1
Lachnoclostridium_5	2.22464817782	NA	NA	-	1
Jeotgalibaca	0.979825101434	NA	NA	-	1
Thioalkalispira	0.715537676483	NA	NA	-	1
Buchnera	1.28093565871	NA	NA	-	1
Erysipelothrix	1.87305180265	NA	NA	-	1
Dubosiella	2.35823435562	NA	NA	-	1
Epulopiscium	2.36841592641	NA	NA	-	1
Coprobacter	2.61703242138	NA	NA	-	1
Halofilum	0.710032190373	NA	NA	-	1
Defluviitaleaceae_UCG_011	2.54474493671	NA	NA	-	1
Cloacibacillus	0.699539299883	NA	NA	-	2
Dendrosporobacter	0.998571005123	NA	NA	-	2
Polaromonas	0.654998957522	NA	NA	-	2
Simiduia	0.721886879173	NA	NA	-	2
Johnsonella	2.32370010077	NA	NA	-	2
Pelotomaculum	1.20045267042	NA	NA	-	2
Adlercreutzia	0.721886879173	NA	NA	-	2
Sandaracinus	0.715537676396	NA	NA	-	2
Aggregatibacter	0.726734763645	NA	NA	-	2
Thermodesulfovibrio	0.682145500927	NA	NA	-	2
Eubacterium	1.14330348217	NA	NA	-	2
Anaerofustis	1.44698307058	NA	NA	-	2
Succinatimonas	1.34584703797	NA	NA	-	2
OM27_clade	1.02428492142	NA	NA	-	2
Eubacterium_saphenum_group	0.781333224991	NA	NA	-	2
Kosakonia	1.01437986471	NA	NA	-	2
Flavonifractor	2.48066356732	NA	NA	-	2
Intestinimonas	1.92256857611	NA	NA	-	2
Planococcus	0.657360209398	NA	NA	-	2
Desulfonema	0.682145500927	NA	NA	-	2
Eggerthella	1.77945799167	NA	NA	-	2
Megamonas	2.29190765806	NA	NA	-	2
DTU089	0.6850799504	NA	NA	-	2
Subdoligranulum	3.85010661645	NA	NA	-	2
Slackia	2.62540541328	NA	NA	-	2
Lactobacillus	3.56754164713	NA	NA	-	2
Bdellovibrio	1.50569388434	NA	NA	-	2
Acrophormium_PCC_7375	0.815649323343	NA	NA	-	2
Actinobacillus	0.699730683924	NA	NA	-	2
Coriobacteriaceae_UCG_003	2.66085484561	NA	NA	-	2
Rummeliibacillus	1.62824862856	NA	NA	-	2
Akkermansia	3.00746185276	NA	NA	-	2
CHKCI001	1.82516984595	NA	NA	-	2
CHKCI002	2.0438733605	NA	NA	-	2
Sedimentibacter	1.65169966819	NA	NA	-	2
Agromyces	0.657360209398	NA	NA	-	2
Haliangium	1.0333175727	NA	NA	-	2
Flavobacterium	1.69320639319	NA	NA	-	2
Capnocytophaga	0.703975759378	NA	NA	-	2
Klebsiella	1.80747250511	NA	NA	-	2
Candidatus_Portiera	0.700789176454	NA	NA	-	2
Desulfocarbo	0.723331415702	NA	NA	-	2
Pygmaiobacter	1.84133917854	NA	NA	-	2
Erysipelotrichaceae_UCG_004	2.82759261341	NA	NA	-	2
Erysipelotrichaceae_UCG_007	1.01538077614	NA	NA	-	2
Erysipelotrichaceae_UCG_006	2.6028300517	NA	NA	-	2
endosymbionts3	0.995349341427	NA	NA	-	2
Erysipelotrichaceae_UCG_003	2.8267306536	NA	NA	-	2
Arcanobacterium	1.80143273116	NA	NA	-	2
Trichococcus	0.657360209398	NA	NA	-	2
Clostridium_sensu_stricto_15	1.18222851686	NA	NA	-	2
Clostridium_sensu_stricto_14	0.715537676396	NA	NA	-	2
Clostridium_sensu_stricto_13	1.54709601042	NA	NA	-	2
Candidatus_Azobacteroides	0.682145500927	NA	NA	-	2
Clostridium_sensu_stricto_11	1.18166342465	NA	NA	-	2
Candidatus_Jidaibacter	0.723331415702	NA	NA	-	2
Senegalimassilia	2.65157780612	NA	NA	-	2
Terrisporobacter	1.30690517315	NA	NA	-	2
Woeseia	0.697868290458	NA	NA	-	2
Salicola	0.753708269423	NA	NA	-	2
Anaeromicrobium	0.68998679702	NA	NA	-	2
Defluviitalea	1.19355102839	NA	NA	-	2
Candidatus_Blochmannia	0.726734763645	NA	NA	-	2
Dethiobacter	1.15325836391	NA	NA	-	2
Succinivibrionaceae_UCG_001	0.71700424045	NA	NA	-	2
Anaerocolumna	2.2693165251	NA	NA	-	2
Lysinibacillus	2.61135401397	NA	NA	-	2
Clostridium_sensu_stricto_9	1.14369602966	NA	NA	-	2
Clostridium_sensu_stricto_8	1.01157763453	NA	NA	-	2
Clostridium_sensu_stricto_3	0.781333224991	NA	NA	-	2
Sporobacter	1.37775646717	NA	NA	-	2
Clostridium_sensu_stricto_1	3.13790110969	NA	NA	-	2
CAG_352	2.42362731841	NA	NA	-	2
Clostridium_sensu_stricto_7	1.40679881963	NA	NA	-	2
f_966_1	1.17285536432	NA	NA	-	2
Butyricicoccus	3.41455325253	NA	NA	-	2
Succiniclasticum	2.2439528449	NA	NA	-	2
Thermincola	1.23730936621	NA	NA	-	2
Lachnospiraceae_FCS020_group	2.55021470509	NA	NA	-	2
Maritimimonas	1.29839622086	NA	NA	-	2
Desulfurispora	1.31134280267	NA	NA	-	2
Oxobacter	1.8946358528	NA	NA	-	2
FCPS473	0.723331415702	NA	NA	-	2
Sutterella	4.10057145933	NA	NA	-	2
Lachnoanaerobaculum	2.03894744835	NA	NA	-	2
Oceanisphaera	0.769985603685	NA	NA	-	2
Enhydrobacter	0.657360209398	NA	NA	-	2
Blastocatella	0.699730683924	NA	NA	-	2
Desulfovirga	0.68998679702	NA	NA	-	2
Selenomonas_1	2.01612662662	NA	NA	-	2
Noviherbaspirillum	0.682647158791	NA	NA	-	2
Megasphaera	4.24131339326	NA	NA	-	2
Bulleidia	0.700789176454	NA	NA	-	2
Izhakiella	0.992057088051	NA	NA	-	2
Hathewaya	1.21664390104	NA	NA	-	2
Herbinix	1.90048081329	NA	NA	-	2
Oleiphilus	0.655146190111	NA	NA	-	2
Pseudochelatococcus	0.657360209398	NA	NA	-	2
Z20	2.05825445026	NA	NA	-	2
Geothrix	0.71700424045	NA	NA	-	2
Peptococcus	2.05274017667	NA	NA	-	2
Clostridiisalibacter	0.726734763645	NA	NA	-	2
Ureibacillus	0.997497901466	NA	NA	-	2
Vulcanibacillus	0.723331415702	NA	NA	-	2
Methylomicrobium	1.00948333164	NA	NA	-	2
Ruminococcus_gnavus_group	3.39128313672	NA	NA	-	2
Azovibrio	0.726734763645	NA	NA	-	2
Sphingomonas	0.815649323343	NA	NA	-	2
Guggenheimella	1.0212093461	NA	NA	-	2
Nordella	0.682145500927	NA	NA	-	2
Sporotomaculum	0.710333019141	NA	NA	-	2
Thermolithobacter	0.703975759378	NA	NA	-	2
Anaerostipes	3.30502907271	NA	NA	-	2
Caminicella	1.20688945296	NA	NA	-	2
Lacihabitans	0.747239186563	NA	NA	-	2
Dechlorobacter	0.988205612986	NA	NA	-	2
Chujaibacter	1.02048241719	NA	NA	-	2
Bacteroides	4.93624047849	NA	NA	-	2
Corynebacterium_1	2.00170961099	NA	NA	-	2
Sediminibacterium	1.03559488856	NA	NA	-	2
Murdochiella	1.19392402857	NA	NA	-	2
Brevundimonas	0.991507959785	NA	NA	-	2
Sporosalibacterium	1.08236331646	NA	NA	-	2
Jatrophihabitans	1.33734988445	NA	NA	-	2
Streptococcus	4.56377104247	NA	NA	-	2
Libanicoccus	2.85741170122	NA	NA	-	2
Yersinia	2.39474314527	NA	NA	-	2
Anaerosalibacter	0.685109409211	NA	NA	-	2
Psychromonas	0.697868290458	NA	NA	-	2
Catenisphaera	1.80061477248	NA	NA	-	2
Pectinatus	1.39931662559	NA	NA	-	2
Rothia	1.71697991495	NA	NA	-	2
Peptoniphilus	1.98206816428	NA	NA	-	2
Enorma	0.999734594515	NA	NA	-	2
Halioglobus	0.716802813548	NA	NA	-	2
Arsenophonus	1.15274093838	NA	NA	-	2
Fermentimonas	1.39309417248	NA	NA	-	2
Candidatus_Chlorothrix	0.721886879173	NA	NA	-	2
Caldicoprobacter	1.39197808227	NA	NA	-	2
Eubacterium_ruminantium_group	2.63693489432	NA	NA	-	2
Gracilibacter	1.0229169847	NA	NA	-	2
Rhodococcus	1.17464040071	NA	NA	-	2
Ilumatobacter	0.716802813548	NA	NA	-	2
Lachnospiraceae_XPB1014_group	2.86921198026	NA	NA	-	2
Pseudoflavonifractor	0.697868290458	NA	NA	-	2
Coxiella	0.99681083554	NA	NA	-	2
Thermoactinomyces	0.723331415702	NA	NA	-	2
Abiotrophia	0.723331415702	NA	NA	-	2
Thermosinus	0.715537676396	NA	NA	-	2
Nodosilinea_PCC_7104	0.715537676396	NA	NA	-	2
Acidaminococcus	4.46879913203	NA	NA	-	2
Alteromonas	0.999734594515	NA	NA	-	2
Ezakiella	2.00817355323	NA	NA	-	2
Saccharofermentans	1.91768711321	NA	NA	-	2
Odoribacter	2.93743470649	NA	NA	-	2
Salinibacter	1.19537855591	NA	NA	-	2
Plesiomonas	0.699730683924	NA	NA	-	2
Candidatus_Ancillula	0.980091954061	NA	NA	-	2
Candidatus_Phytoplasma	1.20616836688	NA	NA	-	2
Cellulophaga	1.00500575504	NA	NA	-	2
Chryseobacterium	0.682145500927	NA	NA	-	2
Veillonellaceae_UCG_001	0.678766220577	NA	NA	-	2
Faecalibacterium	4.88941365319	NA	NA	-	2
Tetrasphaera	1.04221270169	NA	NA	-	2
Nitrospira	0.654998957522	NA	NA	-	2
MND1	1.01738072269	NA	NA	-	2
Jeotgalicoccus	1.39271241528	NA	NA	-	2
Cerasicoccus	0.655146190111	NA	NA	-	2
Thorsellia	0.682145500927	NA	NA	-	2
Delftia	1.53431002894	NA	NA	-	2
Sporacetigenium	1.33851994738	NA	NA	-	2
Dialister	4.72834500963	NA	NA	-	2
Kribbella	0.721886879173	NA	NA	-	2
Ruminococcaceae_UCG_009	2.74643507895	NA	NA	-	2
Ruminococcaceae_UCG_008	1.64721075363	NA	NA	-	2
Catabacter	1.41279916174	NA	NA	-	2
Marinospirillum	0.699730683924	NA	NA	-	2
Ruminococcaceae_UCG_005	3.75803570643	NA	NA	-	2
Ruminococcaceae_UCG_004	2.2763561841	NA	NA	-	2
Candidatus_Carsonella	0.747239186563	NA	NA	-	2
Ruminococcaceae_UCG_002	3.76929568071	NA	NA	-	2
Ruminococcaceae_UCG_001	1.59331137948	NA	NA	-	2
Deferrisoma	1.13369584831	NA	NA	-	2
Eubacterium_coprostanoligenes_group	4.13865944378	NA	NA	-	2
Oligella	1.03667743801	NA	NA	-	2
Anaeroplasma	1.972153357	NA	NA	-	2
Fervidicella	0.697868290458	NA	NA	-	2
Actinomyces	2.50777048409	NA	NA	-	2
CAG_56	2.09865917399	NA	NA	-	2
Psychroflexus	0.685109409211	NA	NA	-	2
Fusicatenibacter	2.93552038304	Week 2	2.35280970112	0.0324733203261	2
Candidatus_Tammella	0.682145500927	NA	NA	-	2
Actinomadura	0.715537676396	NA	NA	-	2
Methylobacillus	0.726734763645	NA	NA	-	2
Pelospora	0.6850799504	NA	NA	-	2
Halanaerobium	1.15567257981	NA	NA	-	2
Anaerosporomusa	1.27531415136	NA	NA	-	2
Solibacillus	1.62319151249	NA	NA	-	2
C39	0.657360209398	NA	NA	-	2
Gordonibacter	1.62752636571	NA	NA	-	2
Lachnospiraceae_UCG_008	4.41706782677	NA	NA	-	2
Lachnospiraceae_UCG_009	0.682145500927	NA	NA	-	2
Smithella	0.753708269423	NA	NA	-	2
Oxalobacter	1.97413807087	NA	NA	-	2
Nannocystis	0.723331415702	NA	NA	-	2
Lachnospiraceae_UCG_001	3.13932294051	NA	NA	-	2
Lachnospiraceae_UCG_002	2.06345092747	NA	NA	-	2
Lachnospiraceae_UCG_003	1.90376379732	NA	NA	-	2
Lachnospiraceae_UCG_004	3.30001780603	NA	NA	-	2
Methanobrevibacter	1.73195943615	NA	NA	-	2
Lachnospiraceae_UCG_006	2.68293038348	Week 2	2.07160140979	0.0100248461161	2
Lachnospiraceae_UCG_007	0.721886879173	NA	NA	-	2
Angelakisella	1.23210544639	NA	NA	-	2
Amphiplicatus	0.695780964874	NA	NA	-	2
Neisseria	1.17800615946	NA	NA	-	2
Geothermomicrobium	0.71700424045	NA	NA	-	2
Ruminococcus_2	3.52240263304	NA	NA	-	2
Ruminococcus_1	4.21357661618	NA	NA	-	2
Faecalicoccus	2.03021440628	NA	NA	-	2
Ruminobacter	1.70213551378	NA	NA	-	2
Gemella	2.32410288332	NA	NA	-	2
GBChlB	0.699730683924	NA	NA	-	2
Exiguobacterium	1.20317292048	NA	NA	-	2
hoa5_07d05_gut_group	0.699539299883	NA	NA	-	2
Soehngenia	0.68998679702	NA	NA	-	2
Tannerella	1.63616887293	NA	NA	-	2
probable_genus_10	1.83741497476	NA	NA	-	2
Dielma	1.40243124559	NA	NA	-	2
Raoultibacter	1.0003611847	NA	NA	-	2
Salinivibrio	1.05628317553	NA	NA	-	2
Alistipes	3.245588473	NA	NA	-	2
Ruminiclostridium_5	3.58309240253	NA	NA	-	2
Acetivibrio	0.753708269423	NA	NA	-	2
Prevotellaceae_Ga6A1_group	2.05835020004	NA	NA	-	2
Lachnospiraceae_FE2018_group	1.42028586256	NA	NA	-	2
Alkaliflexus	1.20242314059	NA	NA	-	2
Catenibacterium	4.48817240091	NA	NA	-	2
Bryocella	0.769985603685	NA	NA	-	2
Propionispora	0.678766220577	NA	NA	-	2
Propionispira	0.753708269423	NA	NA	-	2
Desulfitibacter	0.999734594515	NA	NA	-	2
Micrococcus	0.699730683924	NA	NA	-	2
Thermomonas	0.815649323343	NA	NA	-	2
Acinetobacter	2.25406538542	NA	NA	-	2
Ruminococcus_torques_group	3.51238550948	NA	NA	-	2
Riemerella	0.699730683924	NA	NA	-	2
Alcaligenes	0.700789176454	NA	NA	-	2
Cryptanaerobacter	0.721886879173	NA	NA	-	2
Fretibacterium	1.29364812738	NA	NA	-	2
Marinifilum	1.30915839518	NA	NA	-	2
Phenylobacterium	1.18844356457	NA	NA	-	2
Lachnoclostridium_12	2.4136718239	NA	NA	-	2
Limnobacter	1.30066042466	NA	NA	-	2
Family_XIII_UCG_001	1.95170415801	NA	NA	-	2
Candidatus_Armantifilum	1.3549150421	NA	NA	-	2
Dichotomicrobium	0.710333019141	NA	NA	-	2
Caldisericum	0.721886879173	NA	NA	-	2
Lachnoclostridium_10	2.31047696092	NA	NA	0.0432182053807	2
Ignavigranum	0.678766220577	NA	NA	-	2
Mitsuokella	4.55985693771	NA	NA	-	2
Chitinivibrio	0.699539299883	NA	NA	-	2
Porphyromonas	4.38382433156	NA	NA	-	2
Selenomonas	1.70265710557	NA	NA	-	2
Corynebacterium	0.695780964874	NA	NA	-	2
Gallicola	0.986139340821	NA	NA	-	2
Atopobium	2.1663979114	NA	NA	-	2
Ruminococcaceae_NK4A214_group	3.22684886677	NA	NA	-	2
Marinobacter	1.05628317553	NA	NA	-	2
Parasutterella	2.45577794233	NA	NA	-	2
Gardnerella	1.50917468608	NA	NA	-	2
SCADC1_2_3	0.68998679702	NA	NA	-	2
Mogibacterium	2.54448147339	NA	NA	-	2
Methylophilus	0.699730683924	NA	NA	-	2
Tissierella	1.70883056546	NA	NA	-	2
Actinospica	0.71700424045	NA	NA	-	2
Eisenbergiella	2.34426249966	NA	NA	-	2
Sorangium	0.716802813548	NA	NA	-	2
Lachnospira	2.99160374407	NA	NA	-	2
Erwinia	2.5057192274	NA	NA	-	2
Aeriscardovia	1.22092957995	NA	NA	-	2
Harryflintia	1.89040706819	NA	NA	-	2
Thiohalorhabdus	1.02478541709	NA	NA	-	2
Coprobacillus	2.44536367178	NA	NA	-	2
Candidatus_Baumannia	0.699539299883	NA	NA	-	2
Thiomicrorhabdus	1.23015447362	NA	NA	-	2
Texcoconibacillus	0.710333019141	NA	NA	-	2
Acetanaerobacterium	2.1808532244	NA	NA	-	2
Alloiococcus	1.17654417656	NA	NA	-	2
Olsenella	2.61975388506	NA	NA	-	2
HIMB11	0.716802813548	NA	NA	-	2
Psychrobacter	1.00745059387	NA	NA	-	2
NS5_marine_group	0.753708269423	NA	NA	-	2
Lachnospiraceae_NC2004_group	2.60396450097	NA	NA	-	2
Dickeya	0.6850799504	NA	NA	-	2
Zoogloea	0.715537676396	NA	NA	-	2
Amaricoccus	0.655146190111	NA	NA	-	2
Helcococcus	1.21032515678	NA	NA	-	2
Sphaerochaeta	1.2220232322	NA	NA	-	2
Puniceicoccus	0.678766220577	NA	NA	-	2
Catenovulum	0.6850799504	NA	NA	-	2
Magnetococcus	0.71700424045	NA	NA	-	2
Cetobacterium	1.1321202336	NA	NA	-	2
Peptostreptococcus	2.12964897854	NA	NA	-	2
Candidatus_Xiphinematobacter	0.723331415702	NA	NA	-	2
UC5_1_2E3	1.02282717556	NA	NA	-	2
Glycomyces	0.710333019141	NA	NA	-	2
Erysipelotrichaceae_UCG_010	1.76156925588	NA	NA	-	2
Alloscardovia	1.29236944269	NA	NA	-	2
Leptothrix	0.699730683924	NA	NA	-	2
XBB1006	1.67511447666	NA	NA	-	2
Inquilinus	0.716802813548	NA	NA	-	2
Campylobacter	3.48377247551	NA	NA	-	2
Leptococcus_JA_3_3Ab	1.17993138882	NA	NA	-	2
Mobiluncus	0.721886879173	NA	NA	-	2
W5053	1.17850980428	NA	NA	-	2
Anaerofilum	1.76706271069	NA	NA	0.0395416797623	2
Agathobacter	3.7514141779	NA	NA	-	2
Natranaerovirga	1.83928430941	NA	NA	-	2
Rubrobacter	1.01720070132	NA	NA	-	2
possible_genus_Sk003_Sk004	1.04221270169	NA	NA	-	2
Draconibacterium	1.00181929568	NA	NA	-	2
Fabibacter	0.726734763645	NA	NA	-	2
Vagococcus	1.17190358127	NA	NA	-	2
Aerococcus	1.2974565298	NA	NA	-	2
Bartonella	0.699539299883	NA	NA	-	2
Negativicoccus	1.6227460881	NA	NA	-	2
Coprococcus_3	2.74338230104	NA	NA	-	2
Coprococcus_2	3.10412730232	NA	NA	-	2
ASF356	1.31879865944	NA	NA	-	2
Geobacillus	1.33461757648	NA	NA	-	2
Halomonas	0.753708269423	NA	NA	-	2
Termite_planctomycete_cluster	1.7411779707	NA	NA	-	2
Syntrophomonas	1.2334070635	NA	NA	-	2
Treponema	0.726734763645	NA	NA	-	2
Anaeromyxobacter	0.682145500927	NA	NA	-	2
Magnetospira	0.71700424045	NA	NA	-	2
Fastidiosipila	2.43972550644	NA	NA	-	2
Truepera	0.716802813548	NA	NA	-	2
Candidatus_Saccharimonas	0.657360209398	NA	NA	-	2
Gracilimonas	0.716802813548	NA	NA	-	2
Aeromonas	1.48100307499	NA	NA	-	2
Candidatus_Uzinura	0.699730683924	NA	NA	-	2
FS142_36B_02	0.747239186563	NA	NA	-	2
Acanthopleuribacter	0.970073035311	NA	NA	-	2
Facklamia	0.688839730335	NA	NA	-	2
Erysipelotrichaceae_UCG_002	1.3903205524	NA	NA	-	2
Fournierella	2.10206811787	NA	NA	-	2
Lysobacter	1.18896731716	NA	NA	-	2
Robinsoniella	2.29076034261	NA	NA	-	2
Atopostipes	1.17438302011	NA	NA	-	2
Pasteurella	0.703975759378	NA	NA	-	2
Shewanella	0.963669451009	NA	NA	-	2
Moryella	1.60310244643	NA	NA	-	2
Erysipelotrichaceae_UCG_009	1.04533234392	NA	NA	-	2
Caproiciproducens	2.51381492895	NA	NA	-	2
Clostridium_sensu_stricto_12	1.69092482541	NA	NA	-	2
Eubacterium_oxidoreducens_group	2.59336757532	NA	NA	-	2
Planomicrobium	0.700789176454	NA	NA	-	2
endosymbionts8	0.699539299883	NA	NA	-	2
Rosenbergiella	1.04146089003	NA	NA	-	2
Rikenella	1.6605787472	NA	NA	0.0290082577436	2
Peptoclostridium	1.26189504196	NA	NA	-	2
Cytophaga	0.723331415702	NA	NA	-	2
Janthinobacterium	1.26576956223	NA	NA	-	2
Escherichia_Shigella	3.33909753268	NA	NA	-	2
Petrotoga	0.753708269423	NA	NA	-	2
Anaerotruncus	1.41975274363	NA	NA	-	2
Candidatus_Berkiella	0.699730683924	NA	NA	-	2
Quinella	1.84615082452	NA	NA	-	2
Enterobacter	2.67274599241	NA	NA	-	2
Burkholderia_Caballeronia_Paraburkholderia	1.19424517223	NA	NA	-	2
Carboxylicivirga	0.682145500927	NA	NA	-	2
Candidatus_Zinderia	0.721886879173	NA	NA	-	2
Saccharibacillus	0.699730683924	NA	NA	-	2
Thioalkalivibrio	0.682647158791	NA	NA	-	2
Cyanobium_PCC_6307	0.71700424045	NA	NA	-	2
Phascolarctobacterium	4.24974073929	NA	NA	-	2
Leptolinea	0.753708269423	NA	NA	-	2
Candidatus_Cardinium	0.682145500927	NA	NA	-	2
Phormidesmis_ANT_LACV5_1	0.716802813548	NA	NA	-	2
Muricauda	1.01256357576	NA	NA	-	2
Candidatus_Stoquefichus	1.71858935048	NA	NA	-	2
Dorea	3.28700517126	NA	NA	-	2
Actinoplanes	0.721886879173	NA	NA	-	2
Prevotellaceae_YAB2003_group	1.30873585381	NA	NA	-	2
Colwellia	1.02507378798	NA	NA	-	2
Caloranaerobacter	1.02673970915	NA	NA	-	2
Holdemania	2.65637871084	NA	NA	-	2
Solobacterium	3.67705661574	NA	NA	-	2
Clostridioides	0.781333224991	NA	NA	-	2
Caloramator	1.63823518883	NA	NA	-	2
CAG_873	0.99681083554	NA	NA	-	2
Sharpea	1.50360520954	NA	NA	-	2
Alkalibaculum	1.0181198337	NA	NA	-	2
Arcobacter	0.699539299883	NA	NA	-	2
Candidatus_Stammerula	1.00056917163	NA	NA	-	2
Eubacterium_eligens_group	2.76611317672	NA	NA	-	2
Formosa	0.699730683924	NA	NA	-	2
Candidatus_Solibacter	0.695780964874	NA	NA	-	2
Hespellia	0.695780964874	NA	NA	-	2
Fodinicola	0.657360209398	NA	NA	-	2
Paenibacillus	2.02493992785	NA	NA	-	2
Ruminococcaceae_UCG_014	3.72582911977	NA	NA	-	2
Ruminococcaceae_UCG_010	3.55023859629	NA	NA	-	2
Ruminococcaceae_UCG_011	2.19108018721	NA	NA	-	2
Ruminococcaceae_UCG_012	1.86812298945	NA	NA	-	2
Ruminococcaceae_UCG_013	3.18648065877	NA	NA	-	2
U29_B03	1.40916563372	NA	NA	-	2
Pseudobutyrivibrio	2.34563188737	NA	NA	-	2
Eubacterium_ventriosum_group	2.80600065597	NA	NA	-	2
Xenorhabdus	0.682145500927	NA	NA	-	2
Roseburia	4.04075150323	NA	NA	-	2
Negativibacillus	2.38715098537	NA	NA	-	2
Turicibacter	2.0327872744	NA	NA	-	2
Nocardiopsis	0.678766220577	NA	NA	-	2
WCHB1_32	1.27828825796	NA	NA	-	2
Anaerococcus	2.11436424149	NA	NA	-	2
Vallitalea	0.685109409211	NA	NA	-	2
Clostridium_innocuum_group	2.1589492601	NA	NA	-	2
Pseudoalteromonas	0.685109409211	NA	NA	-	2
Prevotella	3.23901695097	NA	NA	-	2
Nonomuraea	0.682145500927	NA	NA	-	2
Hungatella	2.48063317683	NA	NA	-	2
Nitrosomonas	1.14230483215	NA	NA	-	2
Paraprevotella	3.52185987806	NA	NA	-	2
Mucinivorans	0.986109882006	NA	NA	-	2
Ruminococcaceae_V9D2013_group	2.0499152599	NA	NA	-	2
Veillonella	4.04947833735	NA	NA	-	2
Succinispira	1.01783286876	NA	NA	-	2
Shimazuella	0.682145500927	NA	NA	-	2
Silanimonas	0.716802813548	NA	NA	-	2
Lunatimonas	0.726734763645	NA	NA	-	2
Acetobacter	1.61572164188	NA	NA	0.0453032138309	2
Victivallis	1.56320406122	NA	NA	-	2
Lachnotalea	1.41887488909	NA	NA	-	2
Paraclostridium	1.17611413771	NA	NA	-	2
Sellimonas	2.1042028885	NA	NA	-	2
Geomicrobium	0.685109409211	NA	NA	-	2
Pedosphaera	0.641665305395	NA	NA	-	2
Mycoplasma	1.05629570753	NA	NA	-	2
Candidatus_Arthromitus	0.685109409211	NA	NA	-	2
Thermobrachium	0.942695433206	NA	NA	-	2
Acetonema	0.703975759378	NA	NA	-	2
Acetatifactor	1.34934242532	NA	NA	-	2
Oenococcus	0.685109409211	NA	NA	-	2
Intestinibacter	1.4079136945	NA	NA	-	2
Catellicoccus	0.815649323343	NA	NA	-	2
Dietzia	0.657360209398	NA	NA	-	2
Filomicrobium	0.682145500927	NA	NA	-	2
Candidatus_Contubernalis	0.655146190111	NA	NA	-	2
Lachnospiraceae_ND3007_group	2.7980994132	Week 2	2.10335795479	0.0402427852456	2
Eubacterium_xylanophilum_group	2.39605767912	NA	NA	-	2
Endozoicomonas	0.999734594515	NA	NA	-	2
Oxalicibacterium	0.654998957522	NA	NA	-	2
Eubacterium_brachy_group	1.61468694027	NA	NA	0.0271929184123	2
Finegoldia	2.40773064427	NA	NA	-	2
Taylorella	0.695780964874	NA	NA	-	2
Murimonas	0.769985603685	NA	NA	-	2
Staphylococcus	2.457555186	NA	NA	-	2
Thiomonas	1.02377373804	NA	NA	-	2
Bifidobacterium	4.32155220711	NA	NA	-	2
Cohnella	0.716802813548	NA	NA	-	2
Natribacillus	0.685109409211	NA	NA	-	2
Hydrogenispora	1.89096145581	NA	NA	-	2
Lachnospiraceae_NK3A20_group	3.30845528557	NA	NA	-	2
Proteus	0.682145500927	NA	NA	-	2
Prevotellaceae_NK3B31_group	3.48369677778	NA	NA	-	2
Cupriavidus	1.18393514469	NA	NA	-	2
Pseudomonas	1.74198292381	NA	NA	-	2
Proteocatella	1.52995331379	NA	NA	-	2
Ileibacterium	1.55610794918	NA	NA	-	2
Candidatus_Entotheonella	0.695780964874	NA	NA	-	2
Ruminiclostridium	3.70265528706	NA	NA	-	2
Prevotella_9	5.19277815014	NA	NA	-	2
Leptospirillum	0.657360209398	NA	NA	-	2
Prevotella_1	3.64412121656	NA	NA	-	2
Howardella	2.94099823319	NA	NA	-	2
Prevotella_2	4.62667617979	NA	NA	-	2
Bryobacter	1.37841576911	NA	NA	-	2
Prevotella_7	3.94095381932	NA	NA	-	2
Clostridium_sensu_stricto_6	0.654998957522	NA	NA	-	2
Opitutus	0.699730683924	NA	NA	-	2
Cytophaga_xylanolytica_group	0.716802813548	NA	NA	-	2
Elusimicrobium	2.31482948263	NA	NA	-	2
Verruc_01	0.781333224991	NA	NA	-	2
Mitsuaria	0.682145500927	NA	NA	-	2
Prevotella_6	2.25981451636	NA	NA	-	2
Helicobacter	1.65211083445	NA	NA	-	2
Lawsonella	0.657360209398	NA	NA	-	2
Acetobacterium	0.986535509301	NA	NA	-	2
Streptosporangium	0.654998957522	NA	NA	-	2
Tepidimicrobium	1.12332693004	NA	NA	-	2
Dysgonomonas	2.14811501027	NA	NA	-	2
Serratia	1.98559712736	NA	NA	-	2
Anaerospora	1.03581726967	NA	NA	-	2
Desulfitobacterium	0.99591606245	NA	NA	-	2
Lautropia	1.29773769782	NA	NA	-	2
Erysipelatoclostridium	3.60336167117	NA	NA	-	2
Dolosigranulum	1.40358409544	NA	NA	-	2
Cellulosibacter	1.30422471618	NA	NA	-	2
Vibrionimonas	0.6850799504	NA	NA	-	2
Blautia	3.87690489412	NA	NA	-	2
JGI_0001001_H03	1.0381379694	NA	NA	-	2
Natroniella	1.38661271825	NA	NA	-	2
Pseudoclavibacter	0.991605580964	NA	NA	-	2
Moheibacter	0.987362478501	NA	NA	-	2
Eubacterium_hallii_group	2.89133596784	NA	NA	-	2
Aequorivita	1.0007607952	NA	NA	-	2
Carnobacterium	0.682647158791	NA	NA	-	2
Coprococcus_1	1.95412203612	NA	NA	0.0461908939926	2
Blvii28_wastewater_sludge_group	1.42648186738	NA	NA	0.0129276979271	2
Alkaliphilus	0.9910168518	NA	NA	-	2
Alloprevotella	4.41917692801	NA	NA	-	2
Lachnoclostridium	3.88720846461	NA	NA	-	2
Pelosinus	1.193647329	NA	NA	-	2
Bacillus	2.98745681801	NA	NA	-	2
Lachnospiraceae_AC2044_group	2.53101095555	NA	NA	-	2
Allorhizobium_Neorhizobium_Pararhizobium_Rhizobium	0.715537676396	NA	NA	-	2
Desulfosporosinus	1.53480230013	NA	NA	-	2
Cronobacter	1.40959271864	NA	NA	-	2
Succinimonas	1.24710692397	NA	NA	-	2
Pantoea	1.74582113477	NA	NA	-	2
Candidatus_Puchtella	0.699730683924	NA	NA	-	2
Arthrobacter	0.98612467572	NA	NA	-	2
Anaeroglobus	3.57716015755	NA	NA	-	2
Syntrophobacter	1.41003681443	NA	NA	-	2
Fusibacter	1.86833192751	NA	NA	-	2
Eggerthia	0.703975759378	NA	NA	-	2
Rhodanobacter	0.721886879173	NA	NA	-	2
Nesterenkonia	1.02478541709	NA	NA	-	2
Marvinbryantia	2.64661475306	NA	NA	-	2
Succinivibrio	4.46519850324	NA	NA	-	2
Raoultella	0.699539299883	NA	NA	-	2
Ercella	1.05138871607	NA	NA	-	2
Synergistes	1.17290219876	NA	NA	-	2
Polyangium	0.655146190111	NA	NA	-	2
Lactococcus	2.0422295749	NA	NA	-	2
Sulfurimonas	1.02776475931	NA	NA	-	2
Family_XIII_AD3011_group	2.84200528269	NA	NA	-	2
Collinsella	3.85285037582	NA	NA	-	2
Incertae_Sedis	0.716802813548	NA	NA	-	2
Anaerophaga	0.654998957522	NA	NA	-	2
Macellibacteroides	1.28157494775	NA	NA	-	2
FD2005	1.32939957623	NA	NA	-	2
Pilibacter	0.657360209398	NA	NA	-	2
Pseudopedobacter	0.769985603685	NA	NA	-	2
Christensenellaceae_R_7_group	3.77284471162	NA	NA	-	2
Pediococcus	1.29080743231	NA	NA	-	2
Beijerinckia	0.710333019141	NA	NA	-	2
GCA_900066755	1.628150738	NA	NA	0.0390722064133	2
Faecalitalea	3.40471207694	NA	NA	-	2
Allisonella	3.11218930477	NA	NA	-	2
ZOR0006	1.0630354385	NA	NA	-	2
Tatumella	0.641665305395	NA	NA	-	2
Sphingobacterium	0.726734763645	NA	NA	-	2
Tyzzerella	2.32679512084	NA	NA	-	2
Sarcina	1.16655427836	NA	NA	-	2
Legionella	0.721886879173	NA	NA	-	2
Proteiniclasticum	1.41345330469	NA	NA	-	2
Microbacterium	0.716802813548	NA	NA	-	2
Selenomonas_3	1.76722418126	NA	NA	0.0403962415745	2
Aliivibrio	0.699730683924	NA	NA	-	2
Paeniclostridium	1.22380899346	NA	NA	-	2
Brevibacterium	0.699730683924	NA	NA	-	2
Acidithiobacillus	1.00745789511	NA	NA	-	2
Fonticella	1.40175649905	NA	NA	-	2
Ruminococcus_gauvreauii_group	2.95247498371	NA	NA	-	2
Dermabacter	0.657360209398	NA	NA	-	2
Sulfobacillus	0.992627269556	NA	NA	-	2
Eubacterium_cellulosolvens_group	1.14135897171	NA	NA	-	2
Anoxynatronum	0.685109409211	NA	NA	-	2
Sporanaerobacter	1.30135475628	NA	NA	-	2
Barnesiella	2.71613263048	NA	NA	-	2
Phoenicibacter	1.0868121467	NA	NA	-	2
GCA_900066575	2.3137807356	NA	NA	-	2
Lactovum	2.03800256152	NA	NA	-	2
GWE2_42_42	1.24409905051	NA	NA	-	2
Anaerosporobacter	2.65918858112	NA	NA	-	2
Scardovia	1.0165677915	NA	NA	-	2
Candidatus_Rhabdochlamydia	0.678766220577	NA	NA	-	2
Diaphorobacter	0.973278870691	NA	NA	-	2
Kluyvera	1.54777886739	NA	NA	-	2
Photorhabdus	1.00743657005	NA	NA	-	2
Acidovorax	1.26576956223	NA	NA	-	2
Spiribacter	0.697868290458	NA	NA	-	2
Acetitomaculum	2.67834276886	NA	NA	-	2
Desulfovibrio	3.65797196265	NA	NA	-	2
Caldanaerobius	0.699539299883	NA	NA	-	2
f_9M32	0.685109409211	NA	NA	-	2
Dethiosulfatibacter	0.697868290458	NA	NA	-	2
Candidatus_Symbiobacter	0.654998957522	NA	NA	-	2
Cloacibacterium	1.17133162962	NA	NA	-	2
Rubrivirga	0.769985603685	NA	NA	-	2
Papillibacter	2.93270259693	NA	NA	-	2
Paludibacter	1.38180118735	NA	NA	-	2
Lachnobacterium	0.655146190111	NA	NA	-	2
Vibrio	0.815649323343	NA	NA	-	2
Persicobacter	0.697868290458	NA	NA	-	2
Fictibacillus	0.6850799504	NA	NA	-	2
Holdemanella	4.53949554979	NA	NA	-	2
Rikenellaceae_RC9_gut_group	3.70951979705	NA	NA	-	2
Aminobacterium	0.747239186563	NA	NA	-	2
Streptomyces	1.77744699144	NA	NA	-	2
Desulfotomaculum	2.35498469283	NA	NA	-	2
Haemophilus	3.10829070906	Week 2	2.72223074309	0.0424887703553	2
Romboutsia	2.45807299278	NA	NA	-	2
Pseudofulvibacter	0.685109409211	NA	NA	-	2
endosymbionts	0.747239186563	NA	NA	-	2
Gottschalkia	0.723331415702	NA	NA	-	2
Christensenella	0.71700424045	NA	NA	-	2
Zymomonas	0.71700424045	NA	NA	-	2
Oscillibacter	3.48427016448	NA	NA	-	2
Filifactor	1.25720611739	NA	NA	-	2
Thermodesulfitimonas	1.0067075603	NA	NA	-	2
Pelagicoccus	0.655146190111	NA	NA	-	2
Mariprofundus	0.678766220577	NA	NA	-	2
Anaerorhabdus_furcosa_group	1.50017723805	NA	NA	-	2
Candidatus_Actinomarina	0.815649323343	NA	NA	-	2
Chelonobacter	0.71700424045	NA	NA	-	2
SEEP_SRB1	1.21989989218	NA	NA	-	2
Anaerovibrio	3.97181834039	NA	NA	-	2
Synechococcus_CC9902	0.726734763645	NA	NA	-	2
Allobaculum	0.815649323343	NA	NA	-	2
Faecalibaculum	2.23520114037	NA	NA	-	2
Candidatus_Vestibaculum	1.84674711625	NA	NA	-	2
Parvimonas	1.98876836972	NA	NA	-	2
Candidatus_Sulcia	1.1490691468	NA	NA	-	2
Baia	0.721886879173	NA	NA	-	2
Candidatus_Captivus	0.769985603685	NA	NA	-	2
Acetomicrobium	0.71700424045	NA	NA	-	2
Fructobacillus	0.6850799504	NA	NA	-	2
Catonella	1.31818191086	NA	NA	-	2
Brachyspira	1.98856287259	NA	NA	-	2
Anaerovorax	1.73584782103	NA	NA	-	2
Nitrospina	1.01834360413	NA	NA	-	2
Virgibacillus	0.715537676396	NA	NA	-	2
Treponema_2	2.80188179258	NA	NA	-	2
Sanguibacteroides	1.01803412501	NA	NA	-	2
Comamonas	0.988137236764	NA	NA	-	2
Mobilitalea	1.32539140703	NA	NA	-	2
Phocea	1.92415804475	NA	NA	-	2
Morganella	0.657360209398	NA	NA	-	2
Oribacterium	3.80313145287	NA	NA	-	2
Asteroleplasma	2.85991286739	NA	NA	-	2
Pasteuria	0.6850799504	NA	NA	-	2
Oscillospira	2.27715473496	NA	NA	-	2
Phormidium_SAG_37_90	0.721886879173	NA	NA	-	2
Candidatus_Endomicrobium	0.769985603685	NA	NA	-	2
Leptotrichia	0.695780964874	NA	NA	-	2
Moraxella	1.01357131391	NA	NA	-	2
Mailhella	2.53664344429	NA	NA	-	2
Halochromatium	0.682145500927	NA	NA	-	2
Candidatus_Symbiothrix	1.29692162657	NA	NA	-	2
Variovorax	0.654998957522	NA	NA	-	2
Salmonella	1.53200034663	NA	NA	-	2
Bacteroides_pectinophilus_group	2.95719421199	NA	NA	-	2
UBA1819	2.49617115947	NA	NA	-	2
Schwartzia	0.99258387757	NA	NA	-	2
Salinivirga	1.60292652716	NA	NA	-	2
Aquabacterium	1.00989979486	NA	NA	-	2
Proteiniphilum	1.95401313972	NA	NA	-	2
Acetoanaerobium	0.688839730335	NA	NA	-	2
Candidatus_Soleaferrea	2.94150673696	NA	NA	-	2
Alicyclobacillus	1.07449354799	NA	NA	-	2
Rhodoferax	0.700789176454	NA	NA	-	2
Butyrivibrio	3.97286949206	NA	NA	-	2
Selenomonas_4	1.76269375031	NA	NA	-	2
Avibacterium	0.726734763645	NA	NA	-	2
Edwardsiella	0.974415124397	NA	NA	-	2
Termite_Treponema_cluster	1.34329447932	NA	NA	-	2
Ellin6067	0.700789176454	NA	NA	-	2
CENA359	1.0305835009	NA	NA	-	2
Parabacteroides	4.20138676556	NA	NA	-	2
Sporomusa	1.04146089003	NA	NA	-	2
Acidiphilium	0.654998957522	NA	NA	-	2
Anaerobiospirillum	2.47686238833	NA	NA	-	2
H1	0.721886879173	NA	NA	-	2
Prevotellaceae_UCG_003	2.94837732897	NA	NA	-	2
Enterococcus	2.03914419559	NA	NA	-	2
Prevotellaceae_UCG_001	4.16286548492	NA	NA	-	2
Holophaga	0.992057088051	NA	NA	-	2
Tyzzerella_4	2.96316487556	NA	NA	-	2
Phreatobacter	0.697868290458	NA	NA	-	2
Spirochaeta_2	1.63512689591	NA	NA	-	2
Cutibacterium	1.84913366921	NA	NA	-	2
Ruminococcaceae_UCG_003	2.32585685053	NA	NA	-	2
Ralstonia	1.00341538622	NA	NA	-	2
Shuttleworthia	2.69313491727	NA	NA	-	2
Subgroup_10	1.04763177223	NA	NA	-	2
Dehalobacter	0.700789176454	NA	NA	-	2
Weissella	1.59917174389	NA	NA	-	2
Limnohabitans	0.715537676396	NA	NA	-	2
Marinoscillum	0.992302911876	NA	NA	-	2
Bilophila	3.30735043069	NA	NA	-	2
Anthococcus	0.657360209398	NA	NA	-	2
Ruminiclostridium_1	2.33292840543	NA	NA	-	2
Orenia	2.01949272506	NA	NA	-	2
Sulfurovum	1.0767264715	NA	NA	-	2
Ruminiclostridium_9	3.48275694653	NA	NA	-	2
Caldicellulosiruptor	1.19392402857	NA	NA	-	2
Petrimonas	0.699730683924	NA	NA	-	2
Leuconostoc	1.34997163313	NA	NA	-	2
Halobacillus	0.695780964874	NA	NA	-	2
Peredibacter	0.753708269423	NA	NA	-	2
Lachnospiraceae_NK4A136_group	4.07177087318	NA	NA	-	2
Kyrpidia	0.700789176454	NA	NA	-	2
Hydrogenoanaerobacterium	1.86886381052	NA	NA	-	2
Prochlorococcus_MIT9313	0.715537676396	NA	NA	-	2
Butyrivibrio_2	2.66270977218	NA	NA	-	2
Porticoccus	0.699539299883	NA	NA	-	2
Idiomarina	1.0767264715	NA	NA	-	2
Cuneatibacter	0.68998679702	NA	NA	-	2
Butyricimonas	2.75471220971	NA	NA	-	2
Sneathia	2.43221026769	NA	NA	-	2
Prevotellaceae_UCG_004	2.7905300435	NA	NA	-	2
Clostridium_sensu_stricto_18	1.00948333164	NA	NA	-	2
Vitreoscilla	1.33196885872	NA	NA	-	2
DMER64	0.716802813548	NA	NA	-	2
Dechloromonas	1.30274964169	NA	NA	-	2
Eubacterium_nodatum_group	2.122045913	NA	NA	-	2
Fibrobacter	0.992302911876	NA	NA	-	2
Moritella	0.657360209398	NA	NA	-	2
Cocleimonas	1.1729218878	NA	NA	-	2
Syntrophococcus	1.92935363263	NA	NA	-	2
Eubacterium_fissicatena_group	1.19202806539	NA	NA	-	2
Leptolyngbya_VRUC_135	0.699730683924	NA	NA	-	2
Thiohalocapsa	0.68998679702	NA	NA	-	2
Merdibacter	0.998694193555	NA	NA	-	2
Paucibacter	0.697868290458	NA	NA	-	2
Candidatus_Rosenkranzia	0.699730683924	NA	NA	-	2
Tangfeifania	1.20706870781	NA	NA	-	2
GCA_900066225	1.83964746785	NA	NA	-	2
Phormidium_IAM_M_71	0.747239186563	NA	NA	-	2
Providencia	0.699730683924	NA	NA	-	2
Anaerosinus	1.70461643225	NA	NA	-	2
Tropheryma	1.32073875598	NA	NA	-	2
Sodalis	1.48301552075	NA	NA	-	2
Kocuria	0.958390268791	NA	NA	-	2
Lachnospiraceae_UCG_010	2.43296345694	NA	NA	-	2
Iamia	1.02220230044	NA	NA	-	2
Tetragenococcus	0.6850799504	NA	NA	-	2
Stomatobaculum	2.2795724798	NA	NA	-	2
Aneurinibacillus	0.969814297258	NA	NA	-	2
Anoxybacillus	1.66609262518	NA	NA	-	2
Haliscomenobacter	0.6850799504	NA	NA	-	2
Brevibacillus	1.49637450045	NA	NA	-	2
wb1_A12	0.815649323343	NA	NA	-	2
Varibaculum	0.657360209398	NA	NA	-	2
Granulicatella	1.52386923419	NA	NA	-	2
Citrobacter	2.22323615866	NA	NA	-	2
Salipaludibacillus	1.6315869261	NA	NA	-	2
Hafnia_Obesumbacterium	0.96988561976	NA	NA	-	2
Rhodopirellula	0.68998679702	NA	NA	-	2
A2	2.03877451141	NA	NA	-	2
Clade_Ia	1.35702696253	NA	NA	-	2
Candidatus_Desulforudis	0.703975759378	NA	NA	-	2
Shimwellia	1.18125078173	NA	NA	-	2
Roseimarinus	1.69175348293	NA	NA	-	2
Maribacter	0.71700424045	NA	NA	-	2
Massilia	1.00056917163	NA	NA	-	2
Breznakia	1.39668789105	NA	NA	-	2
Cellulosilyticum	1.8906200763	NA	NA	-	2
Desulfobacter	0.973349626528	NA	NA	-	2
Fusobacterium	4.03630701118	NA	NA	-	2
OM60_NOR5__clade	1.56033343945	NA	NA	-	2
Lutispora	1.54204499603	NA	NA	-	2
Oceanivirga	0.655146190111	NA	NA	-	2
Desulfatiglans	0.697868290458	NA	NA	-	2
Sporosarcina	1.17834260999	NA	NA	-	2
Pelomonas	0.654998957522	NA	NA	-	2
S5_A14a	0.991537737992	NA	NA	-	2
Tyzzerella_3	2.64253640847	NA	NA	-	2
Sediminispirochaeta	1.32489266377	NA	NA	-	2
Buttiauxella	0.699539299883	NA	NA	-	2
Mannheimia	0.699730683924	NA	NA	-	2
Enterorhabdus	2.76422505411	NA	NA	-	2
Lachnoclostridium_1	1.81868912864	NA	NA	-	2
Lachnoclostridium_5	2.27119358935	NA	NA	-	2
Jeotgalibaca	0.699730683924	NA	NA	-	2
Thioalkalispira	0.715537676396	NA	NA	-	2
Pajaroellobacter	0.641665305395	NA	NA	-	2
Buchnera	1.01437986471	NA	NA	-	2
Erysipelothrix	1.96635618174	NA	NA	-	2
Dubosiella	2.59332840687	NA	NA	-	2
Epulopiscium	2.36841592659	NA	NA	-	2
Ruminiclostridium_6	2.91521954545	NA	NA	-	2
Coprobacter	2.48842344262	NA	NA	-	2
Halofilum	0.6850799504	NA	NA	-	2
Defluviitaleaceae_UCG_011	2.62146315193	NA	NA	-	2
Cloacibacillus	1.67632947404	NA	NA	-	3
Dendrosporobacter	0.998571002116	NA	NA	-	3
Ornithinibacillus	1.22384303514	NA	NA	-	3
Simiduia	0.71680281433	NA	NA	-	3
Johnsonella	2.1175255901	NA	NA	-	3
Lachnospiraceae_UCG_010	2.43296345515	NA	NA	-	3
Sandaracinus	0.715537675615	NA	NA	-	3
Aggregatibacter	0.726734779496	NA	NA	-	3
Thermodesulfovibrio	1.05420010139	NA	NA	-	3
Eubacterium	1.23114395094	NA	NA	-	3
Anaerofustis	1.25043199224	NA	NA	-	3
Succinatimonas	1.34584703922	NA	NA	-	3
OM27_clade	1.35307454749	NA	NA	-	3
Eubacterium_saphenum_group	0.801766398506	NA	NA	-	3
Tumebacillus	0.801766398506	NA	NA	-	3
Kosakonia	1.03781780656	NA	NA	-	3
Flavonifractor	2.48066356519	NA	NA	-	3
Intestinimonas	1.92256857478	NA	NA	-	3
Candidatus_Protochlamydia	0.728630139272	NA	NA	-	3
Marinomonas	0.744795071933	NA	NA	-	3
Planococcus	1.05675275067	NA	NA	-	3
Eggerthella	1.94284286713	NA	NA	-	3
probable_genus_10	1.83741497432	NA	NA	-	3
Lelliottia	1.67632947404	NA	NA	-	3
Megamonas	2.29190765857	NA	NA	-	3
DTU089	1.25740143485	NA	NA	-	3
Subdoligranulum	3.84580548949	NA	NA	-	3
Slackia	2.764300694	NA	NA	-	3
Rothia	1.33901595138	NA	NA	-	3
Bdellovibrio	1.52640553752	NA	NA	-	3
Acrophormium_PCC_7375	0.815649321215	NA	NA	-	3
Acidaminobacter	0.728630139272	NA	NA	-	3
Actinobacillus	0.77925401572	NA	NA	-	3
Coriobacteriaceae_UCG_003	2.77243002692	NA	NA	-	3
Rummeliibacillus	1.30587693158	NA	NA	-	3
Akkermansia	3.00746185148	NA	NA	-	3
Candidatus_Omnitrophus	0.745800084521	NA	NA	-	3
CHKCI002	1.68942987511	NA	NA	-	3
Sedimentibacter	1.73368338898	NA	NA	-	3
Mogibacterium	2.32646471097	NA	NA	-	3
Bordetella	0.801766398506	NA	NA	-	3
Haliangium	1.03331757454	NA	NA	-	3
Flavobacterium	1.66463079202	NA	NA	-	3
Capnocytophaga	0.703975761419	NA	NA	-	3
Klebsiella	2.05647425431	NA	NA	-	3
Candidatus_Portiera	0.700789175021	NA	NA	-	3
Pedobacter	0.780682750526	NA	NA	-	3
Pygmaiobacter	1.84133917777	NA	NA	-	3
Termite_planctomycete_cluster	1.60975716621	NA	NA	-	3
Erysipelotrichaceae_UCG_007	1.24013555734	NA	NA	-	3
endosymbionts5	0.77925401572	NA	NA	-	3
endosymbionts2	1.09023650814	NA	NA	-	3
Erysipelotrichaceae_UCG_003	2.76989030727	NA	NA	-	3
Arcanobacterium	1.73926100702	NA	NA	-	3
Clostridium_sensu_stricto_15	0.815649321215	NA	NA	-	3
Clostridium_sensu_stricto_14	0.77925401572	NA	NA	-	3
Clostridium_sensu_stricto_13	1.71033660743	NA	NA	-	3
Clostridium_sensu_stricto_12	1.69092482442	NA	NA	-	3
Clostridium_sensu_stricto_11	1.35047357874	NA	NA	-	3
Candidatus_Jidaibacter	1.03835955781	NA	NA	-	3
Senegalimassilia	2.58578983819	NA	NA	-	3
Acetivibrio_ethanolgignens_group	1.2480701408	NA	NA	-	3
Woeseia	0.697868293585	NA	NA	-	3
Salicola	0.753708269076	NA	NA	-	3
Defluviitalea	1.19355102913	NA	NA	-	3
Candidatus_Blochmannia	0.726734779496	NA	NA	-	3
Dethiobacter	1.06816562912	NA	NA	-	3
Anaerocolumna	2.05400499336	NA	NA	-	3
Anaerobacillus	0.755722872262	NA	NA	-	3
Lachnospiraceae_ND3007_group	2.67036312504	NA	NA	-	3
Clostridium_sensu_stricto_3	0.728690537951	NA	NA	-	3
Sporobacter	1.72009775873	NA	NA	-	3
Clostridium_sensu_stricto_1	3.26171955173	NA	NA	-	3
CAG_352	2.44349578228	NA	NA	-	3
Clostridium_sensu_stricto_7	1.32630802507	NA	NA	-	3
f_966_1	1.21727307334	NA	NA	-	3
Butyricicoccus	3.58273987746	NA	NA	-	3
Succiniclasticum	2.31843956113	NA	NA	-	3
Thermincola	1.23730936589	NA	NA	-	3
Lachnospiraceae_FCS020_group	2.52573586347	NA	NA	-	3
Maritimimonas	1.61419997147	NA	NA	-	3
Desulfurispora	0.699539300491	NA	NA	-	3
Oxobacter	1.89463585199	NA	NA	0.0322984175456	3
Sutterella	4.10057145974	NA	NA	-	3
Lachnoanaerobaculum	2.03894744596	NA	NA	-	3
Raoultella	1.73349653133	NA	NA	-	3
Lactococcus	1.89906852582	NA	NA	-	3
Paenibacillus	2.05518705081	NA	NA	-	3
Cellvibrio	0.738689538779	NA	NA	-	3
Selenomonas_1	2.03061105154	NA	NA	-	3
Megasphaera	4.24131340017	NA	NA	-	3
Bulleidia	0.77925401572	NA	NA	-	3
Izhakiella	1.25685200083	NA	NA	-	3
Hathewaya	0.801766398506	NA	NA	-	3
Herbinix	1.9004808124	NA	NA	-	3
Z20	2.05825445154	NA	NA	-	3
Peptococcus	2.27094282747	NA	NA	-	3
Clostridiisalibacter	0.726734779496	NA	NA	-	3
Sphingorhabdus	0.801766398506	NA	NA	-	3
Ureibacillus	0.71680281433	NA	NA	-	3
Actinopolymorpha	0.801766398506	NA	NA	-	3
Pedomicrobium	0.738689538779	NA	NA	-	3
Gaiella	0.77925401572	NA	NA	-	3
Sphingomonas	0.815649321215	NA	NA	-	3
Guggenheimella	1.01498569928	NA	NA	-	3
Aminiphilus	0.797566196368	NA	NA	-	3
Luteibacter	0.780682750526	NA	NA	-	3
Anaerostipes	3.25726641308	NA	NA	-	3
Caminicella	1.34493369775	NA	NA	-	3
Lacihabitans	0.747239189386	NA	NA	-	3
Dechlorobacter	1.06552232593	NA	NA	-	3
Chujaibacter	0.815649321215	NA	NA	-	3
Bacteroides	4.93624047529	NA	NA	-	3
SM23_31	0.68863821492	NA	NA	-	3
Corynebacterium_1	1.54325644817	NA	NA	-	3
Murdochiella	1.19392402935	NA	NA	-	3
Brevundimonas	0.991507958558	NA	NA	-	3
Sporosalibacterium	1.07301166465	NA	NA	-	3
Jatrophihabitans	1.33734988328	NA	NA	-	3
Streptococcus	4.56377103798	NA	NA	-	3
Libanicoccus	3.08263379647	NA	NA	-	3
Yersinia	2.39474314952	NA	NA	0.0245371103823	3
Anaerosalibacter	0.797566196368	NA	NA	-	3
Psychromonas	0.697868293585	NA	NA	-	3
Prevotella	3.22867452903	NA	NA	-	3
Pectinatus	1.39931661992	NA	NA	-	3
Lactobacillus	3.56754164243	NA	NA	-	3
Peptoniphilus	1.98206816611	NA	NA	-	3
Enorma	1.07240211829	NA	NA	-	3
Halioglobus	0.71680281433	NA	NA	-	3
Hungatella	2.44895154201	NA	NA	-	3
Fermentimonas	1.29886712297	NA	NA	-	3
Caldicoprobacter	1.37404699757	NA	NA	-	3
Eubacterium_ruminantium_group	2.73745331694	NA	NA	-	3
Candidatus_Baumannia	0.699539300491	NA	NA	-	3
Rhodococcus	0.68863821492	NA	NA	-	3
Ilumatobacter	0.71680281433	NA	NA	-	3
Lachnospiraceae_XPB1014_group	2.99475238294	NA	NA	-	3
Pseudoflavonifractor	1.051819813	NA	NA	-	3
Coxiella	0.996810833412	NA	NA	-	3
Abiotrophia	0.776343166673	NA	NA	-	3
Thermosinus	0.715537675615	NA	NA	-	3
Nodosilinea_PCC_7104	0.715537675615	NA	NA	-	3
Spirosoma	0.801766398506	NA	NA	-	3
Conexibacter	0.728630139272	NA	NA	-	3
Acidaminococcus	4.46879916842	NA	NA	-	3
Alteromonas	0.99973459638	NA	NA	-	3
Ezakiella	1.87174395203	NA	NA	-	3
Saccharofermentans	1.97811942381	NA	NA	-	3
Odoribacter	2.98032622907	NA	NA	-	3
Salinibacter	1.19537856623	NA	NA	-	3
Plesiomonas	0.77925401572	NA	NA	-	3
Candidatus_Ancillula	0.68863821492	NA	NA	-	3
Candidatus_Phytoplasma	1.44903382212	NA	NA	-	3
Cellulophaga	1.00500575708	NA	NA	-	3
Veillonellaceae_UCG_001	0.780682750526	NA	NA	-	3
MND1	0.728630139272	NA	NA	-	3
Jeotgalicoccus	1.39271240978	NA	NA	-	3
Delftia	1.41210774918	NA	NA	-	3
Thermoanaerobacter	0.744795071933	NA	NA	-	3
Sporacetigenium	1.33851994705	NA	NA	-	3
Dialister	4.81115474395	NA	NA	-	3
possible_genus_Sk003_Sk004	0.815649321215	NA	NA	-	3
Ruminococcaceae_UCG_009	2.74090344206	NA	NA	-	3
Ruminococcaceae_UCG_008	1.64721075312	NA	NA	-	3
Catabacter	1.40966975091	NA	NA	-	3
Ruminococcaceae_UCG_005	3.700853566	NA	NA	-	3
Ruminococcaceae_UCG_004	2.21344551912	NA	NA	-	3
Candidatus_Carsonella	0.747239189386	NA	NA	-	3
Ruminococcaceae_UCG_002	3.77232467749	NA	NA	-	3
Ruminococcaceae_UCG_001	1.59331137972	NA	NA	-	3
Eubacterium_coprostanoligenes_group	4.17247950149	NA	NA	-	3
Oligella	1.03667743821	NA	NA	-	3
Anaeroplasma	1.59539518454	NA	NA	-	3
Psychrobacter	1.00745060203	NA	NA	-	3
Actinomyces	2.41591004386	NA	NA	-	3
CAG_56	2.0986591736	NA	NA	-	3
Psychroflexus	0.685109408907	NA	NA	-	3
Fusicatenibacter	2.88672301869	NA	NA	-	3
Actinomadura	0.728690537951	NA	NA	-	3
Hespellia	0.801766398506	NA	NA	-	3
Pelospora	0.68507993533	NA	NA	-	3
Halanaerobium	0.728630139272	NA	NA	-	3
Anaerosporomusa	1.18074447264	NA	NA	-	3
Solibacillus	1.37188828095	NA	NA	-	3
Thermobrachium	0.815649321215	NA	NA	-	3
Lachnospiraceae_UCG_008	4.37139596062	NA	NA	-	3
Thermotomaculum	1.09023650814	NA	NA	-	3
Smithella	0.753708269076	NA	NA	-	3
Oxalobacter	1.6360031708	NA	NA	-	3
Nannocystis	1.19975942078	NA	NA	-	3
Lachnospiraceae_UCG_001	3.39722521731	NA	NA	-	3
Lachnospiraceae_UCG_002	2.26534056698	NA	NA	-	3
Lachnospiraceae_UCG_003	1.79282820474	NA	NA	-	3
Lachnospiraceae_UCG_004	3.19853492748	NA	NA	-	3
Methanobrevibacter	2.29000168331	NA	NA	-	3
Lachnospiraceae_UCG_006	2.50835803017	NA	NA	-	3
Lachnospiraceae_UCG_007	0.685109408907	NA	NA	-	3
Angelakisella	1.570654154	NA	NA	-	3
Amphiplicatus	0.695780962746	NA	NA	-	3
Lachnotalea	1.41887488332	NA	NA	-	3
Neisseria	1.47792012528	NA	NA	-	3
Proteiniphilum	1.8458234599	NA	NA	-	3
Ruminococcus_2	3.5724459604	NA	NA	-	3
Ruminococcus_1	3.91291378048	NA	NA	-	3
Faecalicoccus	2.03021441891	NA	NA	-	3
Ruminobacter	1.19404441343	NA	NA	-	3
Gemella	2.32410287813	NA	NA	-	3
GBChlB	0.697868293585	NA	NA	-	3
Exiguobacterium	1.23532246033	NA	NA	-	3
hoa5_07d05_gut_group	0.755722872262	NA	NA	-	3
Tannerella	1.55486430393	NA	NA	-	3
Arsenophonus	0.77925401572	NA	NA	-	3
Roseivivax	1.06816562912	NA	NA	-	3
Sporomusa	1.05417155824	NA	NA	-	3
Raoultibacter	1.00036118554	NA	NA	-	3
Salinivibrio	1.0562831679	NA	NA	-	3
Alistipes	3.23256249882	NA	NA	-	3
Ruminiclostridium_5	3.39793508005	NA	NA	-	3
Acetivibrio	0.753708269076	NA	NA	-	3
Prevotellaceae_Ga6A1_group	2.17592952712	NA	NA	-	3
Lachnospiraceae_FE2018_group	1.05691300503	NA	NA	-	3
Methylobacillus	0.726734779496	NA	NA	-	3
Catenibacterium	4.62674070739	NA	NA	-	3
Propionispora	0.678766215148	NA	NA	-	3
Propionispira	0.753708269076	NA	NA	-	3
Desulfitibacter	1.37534804744	NA	NA	-	3
Thermomonas	0.815649321215	NA	NA	-	3
Acinetobacter	2.33638279689	NA	NA	-	3
Ruminococcus_torques_group	3.45521271154	NA	NA	-	3
Alcaligenes	1.07817827429	NA	NA	-	3
Fretibacterium	1.59506232812	NA	NA	-	3
Marinifilum	1.30915838757	NA	NA	-	3
Thauera	0.780682750526	NA	NA	-	3
Phenylobacterium	0.815649321215	NA	NA	-	3
Lachnoclostridium_12	2.42129288067	NA	NA	-	3
Limnobacter	1.35110322029	NA	NA	-	3
Family_XIII_UCG_001	1.80319845762	NA	NA	-	3
Candidatus_Armantifilum	1.29886712297	NA	NA	-	3
Dichotomicrobium	0.68863821492	NA	NA	-	3
Caldisericum	0.797566196368	NA	NA	-	3
Turneriella	0.734411086509	NA	NA	-	3
Lachnoclostridium_10	2.17747705342	NA	NA	0.0179720944868	3
Candidatus_Hamiltonella	0.77925401572	NA	NA	-	3
Ignavigranum	0.68863821492	NA	NA	-	3
Mitsuokella	4.55985693736	NA	NA	-	3
Chitinivibrio	0.699539300491	NA	NA	-	3
Porphyromonas	4.39319687312	NA	NA	-	3
Selenomonas	1.85231626288	NA	NA	-	3
Corynebacterium	0.695780962746	NA	NA	-	3
Gallicola	0.986139340517	NA	NA	-	3
Atopobium	2.16639790631	NA	NA	-	3
Ruminococcaceae_NK4A214_group	3.33523208496	NA	NA	-	3
Marinobacter	1.0562831679	NA	NA	-	3
Parasutterella	2.87250409302	NA	NA	-	3
Gardnerella	1.61441375121	NA	NA	-	3
SCADC1_2_3	0.734411086509	NA	NA	-	3
CHKCI001	1.73198411813	NA	NA	-	3
Tissierella	1.70864266508	NA	NA	-	3
Eisenbergiella	1.92567909835	NA	NA	-	3
Sorangium	0.797566196368	NA	NA	-	3
dgA_11_gut_group	1.23813525422	NA	NA	-	3
Lachnospira	2.99160374349	NA	NA	-	3
Hydrogenophaga	0.734411086509	NA	NA	-	3
Erwinia	2.50571927641	NA	NA	-	3
Aeriscardovia	1.17285536397	NA	NA	-	3
Harryflintia	1.89040706783	NA	NA	-	3
Thiohalorhabdus	0.801766398506	NA	NA	-	3
Coprobacillus	2.44536365889	NA	NA	-	3
Gracilibacter	0.745800084521	NA	NA	-	3
Thiomicrorhabdus	0.703975761419	NA	NA	-	3
Acetanaerobacterium	1.76438633916	NA	NA	-	3
Alloiococcus	1.17654417723	NA	NA	-	3
Olsenella	2.97281687573	NA	NA	-	3
HIMB11	0.71680281433	NA	NA	-	3
Fervidicella	0.697868293585	NA	NA	-	3
NS5_marine_group	0.753708269076	NA	NA	-	3
Lachnospiraceae_NC2004_group	2.52954437499	NA	NA	-	3
Dickeya	0.77925401572	NA	NA	-	3
Zoogloea	0.715537675615	NA	NA	-	3
Amaricoccus	0.744795071933	NA	NA	-	3
Helcococcus	1.37224560473	NA	NA	0.0279577487827	3
Sphaerochaeta	1.22202323703	NA	NA	-	3
Puniceicoccus	0.678766215148	NA	NA	-	3
Catenovulum	1.05570928241	NA	NA	-	3
Magnetococcus	0.801766398506	NA	NA	-	3
Cetobacterium	0.744795071933	NA	NA	-	3
Peptostreptococcus	1.43989064126	NA	NA	0.0412620209732	3
Erysipelotrichaceae_UCG_010	1.76156925641	NA	NA	-	3
Alloscardovia	1.00161997295	NA	NA	-	3
XBB1006	1.67511447806	NA	NA	-	3
Inquilinus	0.71680281433	NA	NA	-	3
Campylobacter	3.26707798452	NA	NA	-	3
RBG_16_49_21	0.734411086509	NA	NA	-	3
Leptococcus_JA_3_3Ab	1.17993138644	NA	NA	-	3
Erysipelotrichaceae_UCG_006	2.62906432411	NA	NA	-	3
Mobiluncus	1.20683116886	NA	NA	-	3
W5053	0.726734779496	NA	NA	-	3
Anaerofilum	1.35370434292	NA	NA	-	3
Agathobacter	3.79576187245	NA	NA	-	3
Natranaerovirga	2.05333085854	NA	NA	-	3
Rubrobacter	1.48298052675	NA	NA	-	3
Draconibacterium	1.00181929425	NA	NA	-	3
Fabibacter	0.726734779496	NA	NA	-	3
Vagococcus	1.17190358158	NA	NA	-	3
Aerococcus	1.03474880996	NA	NA	-	3
Bartonella	0.699539300491	NA	NA	-	3
Negativicoccus	1.70997719481	NA	NA	-	3
Coprococcus_3	2.62710943735	NA	NA	-	3
Coprococcus_2	3.19679237228	NA	NA	-	3
ASF356	1.36850156092	NA	NA	-	3
Geobacillus	1.22829122583	NA	NA	-	3
Halomonas	0.753708269076	NA	NA	-	3
Acidibacillus	0.797566196368	NA	NA	-	3
Erysipelotrichaceae_UCG_004	2.8958845054	NA	NA	-	3
Syntrophomonas	1.23340706452	NA	NA	-	3
Treponema	0.726734779496	NA	NA	-	3
Anaeromyxobacter	0.728690537951	NA	NA	-	3
Caldalkalibacillus	0.77925401572	NA	NA	-	3
Truepera	0.71680281433	NA	NA	-	3
Schleiferia	0.744795071933	NA	NA	-	3
Eubacterium_xylanophilum_group	2.45315292725	NA	NA	-	3
Gracilimonas	0.71680281433	NA	NA	-	3
Aeromonas	1.67126280684	NA	NA	-	3
Candidatus_Uzinura	0.780682750526	NA	NA	-	3
Cedecea	0.77925401572	NA	NA	-	3
FS142_36B_02	0.747239189386	NA	NA	-	3
Acanthopleuribacter	0.68863821492	NA	NA	-	3
Facklamia	0.68507993533	NA	NA	-	3
Clostridium_sensu_stricto_18	0.738689538779	NA	NA	-	3
Fournierella	2.04249036036	NA	NA	-	3
Lysobacter	1.18896731299	NA	NA	-	3
Robinsoniella	2.08115238584	NA	NA	-	3
Macrococcus	0.797566196368	NA	NA	-	3
Atopostipes	1.22704642406	NA	NA	-	3
Rs_D38_termite_group	0.738689538779	NA	NA	-	3
Ideonella	0.77925401572	NA	NA	-	3
Pasteurella	0.703975761419	NA	NA	-	3
Shewanella	0.726734779496	NA	NA	-	3
Moryella	1.54596064861	NA	NA	-	3
Aneurinibacillus	1.06237007035	NA	NA	-	3
Caproiciproducens	2.44912639852	NA	NA	-	3
Eubacterium_oxidoreducens_group	2.59336757521	NA	NA	-	3
Planomicrobium	0.700789175021	NA	NA	-	3
endosymbionts8	0.699539300491	NA	NA	-	3
Rosenbergiella	1.04146089753	NA	NA	-	3
Erysipelotrichaceae_UCG_002	1.39032054327	NA	NA	-	3
Peptoclostridium	1.26189504022	NA	NA	-	3
Janthinobacterium	0.755722872262	NA	NA	-	3
Escherichia_Shigella	3.23635098926	NA	NA	-	3
Petrotoga	0.753708269076	NA	NA	-	3
Anaerotruncus	1.71925779823	NA	NA	-	3
Moraxella	1.01357132361	NA	NA	-	3
Quinella	1.93424666203	NA	NA	-	3
Enterobacter	2.92564836238	NA	NA	-	3
Burkholderia_Caballeronia_Paraburkholderia	1.35836481519	NA	NA	-	3
Butyrivibrio	3.97286949323	NA	NA	-	3
Candidatus_Zinderia	0.697868293585	NA	NA	-	3
Terrisporobacter	1.25437904497	NA	NA	-	3
Candidatus_Isobeggiatoa	0.728690537951	NA	NA	-	3
Kyrpidia	0.700789175021	NA	NA	-	3
Faecalibacterium	4.87089867614	NA	NA	-	3
Phascolarctobacterium	4.26965642396	NA	NA	-	3
Leptolinea	0.753708269076	NA	NA	-	3
Phormidesmis_ANT_LACV5_1	0.71680281433	NA	NA	-	3
Muricauda	1.08811430472	NA	NA	-	3
Candidatus_Stoquefichus	1.7185893418	NA	NA	-	3
Dorea	3.12305035977	NA	NA	-	3
Actinoplanes	0.685109408907	NA	NA	-	3
Methylobacterium	0.77925401572	NA	NA	-	3
Colwellia	1.05570928241	NA	NA	-	3
Caloranaerobacter	1.02673970797	NA	NA	-	3
Holdemania	2.67571726726	NA	NA	-	3
Solobacterium	3.70049153689	NA	NA	-	3
Limnothrix	0.728690537951	NA	NA	-	3
Clostridioides	1.10279639417	NA	NA	-	3
Caloramator	1.78686031895	NA	NA	-	3
CAG_873	1.20575137319	NA	NA	-	3
Rhodoplanes	0.776343166673	NA	NA	-	3
Sharpea	1.61840932752	NA	NA	-	3
Arcobacter	0.728690537951	NA	NA	-	3
Candidatus_Stammerula	1.05570928241	NA	NA	-	3
Eubacterium_eligens_group	2.68944291461	NA	NA	-	3
Cardiobacterium	0.776343166673	NA	NA	-	3
Candidatus_Solibacter	0.695780962746	NA	NA	-	3
Kocuria	0.68863821492	NA	NA	-	3
Isochromatium	0.755722872262	NA	NA	-	3
Ruminococcaceae_UCG_014	3.72582912057	NA	NA	-	3
Ruminococcaceae_UCG_010	3.55002243693	NA	NA	-	3
Ruminococcaceae_UCG_011	2.24065162061	NA	NA	-	3
Ruminococcaceae_UCG_012	1.87403011865	NA	NA	-	3
Ruminococcaceae_UCG_013	3.18648065873	NA	NA	-	3
U29_B03	1.40916563519	NA	NA	-	3
Pseudobutyrivibrio	2.19111161879	NA	NA	-	3
Eubacterium_ventriosum_group	2.69750074369	NA	NA	-	3
Roseburia	4.01862089267	NA	NA	-	3
Negativibacillus	2.45091312155	NA	NA	-	3
Turicibacter	2.03278727394	NA	NA	-	3
Nocardiopsis	0.776343166673	NA	NA	-	3
WCHB1_32	1.36994942544	NA	NA	-	3
Anaerococcus	2.09691268215	NA	NA	-	3
Vallitalea	0.745800084521	NA	NA	-	3
Clostridium_innocuum_group	1.78148229498	NA	NA	-	3
Pseudoalteromonas	0.685109408907	NA	NA	-	3
Azovibrio	0.728630139272	NA	NA	-	3
UC5_1_2E3	1.06941209491	NA	NA	-	3
Nitrosomonas	1.06122349862	NA	NA	-	3
Paraprevotella	3.5218598776	NA	NA	-	3
Mucinivorans	0.986109866936	NA	NA	-	3
Ruminococcaceae_V9D2013_group	2.04991526002	NA	NA	-	3
Chthonomonas	0.738689538779	NA	NA	-	3
Veillonella	4.04947833457	NA	NA	-	3
Lysinibacillus	2.91967287666	NA	NA	-	3
Succinispira	1.44203163005	NA	NA	-	3
Silanimonas	0.71680281433	NA	NA	-	3
Lunatimonas	0.726734779496	NA	NA	-	3
Acetobacter	1.66044662525	NA	NA	-	3
Victivallis	1.39717301405	NA	NA	-	3
Heliobacillus	0.755722872262	NA	NA	-	3
Sellimonas	2.10420288178	NA	NA	-	3
Geomicrobium	0.755722872262	NA	NA	-	3
Mycoplasma	1.05629570618	NA	NA	-	3
Candidatus_Arthromitus	0.685109408907	NA	NA	-	3
Acetonema	0.703975761419	NA	NA	-	3
Acetatifactor	1.00846873067	NA	NA	-	3
Oenococcus	0.685109408907	NA	NA	-	3
Desulfovermiculus	0.734411086509	NA	NA	-	3
Intestinibacter	1.40791369274	NA	NA	-	3
Catellicoccus	0.815649321215	NA	NA	-	3
Candidatus_Saccharimonas	1.07883102559	NA	NA	-	3
Endozoicomonas	0.99973459638	NA	NA	-	3
Eubacterium_brachy_group	1.61468693624	NA	NA	-	3
Finegoldia	2.40773064345	NA	NA	-	3
Murimonas	0.699539300491	NA	NA	-	3
Staphylococcus	2.4575551832	NA	NA	-	3
Thiomonas	0.747239189386	NA	NA	-	3
Bifidobacterium	4.44234184111	NA	NA	-	3
Cohnella	0.71680281433	NA	NA	-	3
Pir4_lineage	1.05132333778	NA	NA	-	3
Natribacillus	0.685109408907	NA	NA	-	3
Hydrogenispora	1.89096145371	NA	NA	-	3
[truncated: 7,211 more rows]
