# Supplementary material for: Fecal microbiota transplantation in HIV: A pilot placebo-controlled study
Source: Nat Commun. 2021 Feb 18;12:1139. doi: 10.1038/s41467-021-21472-1 (PMC7892558; doi:10.1038/s41467-021-21472-1)
Supplement: Supplementary file 6 — Source Data [file 41467_2021_21472_MOESM6_ESM.zip › Source data file/FigureS3C_unweighted_table.txt]

Value	Patient	Week	Randomization	abt_pre	M	sd	sqrt	sem
0.592518081562877	R14	0	505	Antibiotics before FMT	0.592548004812503	0.0435646766802443	2	0.0217823383401221
0.600914423948181	R14	12	505	Antibiotics before FMT	0.585817275394119	0.0286198945537237	2	0.0143099472768618
0.583536826974127	R14	1	505	Antibiotics before FMT	0.57051118150757	0.0155311753137931	2	0.00776558765689657
0.601925076101454	R14	24	505	Antibiotics before FMT	0.593929464593233	0.0528716601335822	2	0.0264358300667911
0.631022706460692	R14	2	505	Antibiotics before FMT	0.583507837912957	0.0429771341326311	2	0.0214885670663155
0.579585768868086	R14	36	505	Antibiotics before FMT	0.57692340462885	0.0257957181975634	2	0.0128978590987817
0.581344762193305	R14	3	505	Antibiotics before FMT	0.562600301788359	0.0212645261013742	2	0.0106322630506871
0.584829139839701	R14	48	505	Antibiotics before FMT	0.578005036152061	0.0145012046755632	1.73205080756888	0.00837227442301029
0.598157476509304	R14	4	505	Antibiotics before FMT	0.56315962474809	0.0494944366146318	1.4142135623731	0.0349978517612139
0.598738908319097	R14	5	505	Antibiotics before FMT	0.541065868812508	0.0411258622648547	2	0.0205629311324274
0.634136364153374	R14	6	505	Antibiotics before FMT	0.568759061343332	0.0520366365629387	2	0.0260183182814694
0.598741671626739	R14	7	505	Antibiotics before FMT	0.566497863156894	0.0229928848695947	2	0.0114964424347974
0.60173221774345	R14	8	505	Antibiotics before FMT	0.567652040968863	0.0242719574128031	2	0.0121359787064015
0.603019595093481	R17	0	505	No antibiotics before FMT	0.591305697407538	0.0226495002703678	3	0.00754983342345592
0.601946785236104	R17	12	505	No antibiotics before FMT	0.593797241160693	0.0171431101979885	3	0.00571437006599617
0.599845274766474	R17	1	505	No antibiotics before FMT	0.583305838994529	0.0228621521155676	3.16227766016838	0.00722964728984308
0.586596482126633	R17	24	505	No antibiotics before FMT	0.597642316373911	0.0260019489484899	3.16227766016838	0.00822253822806482
0.578567415487769	R17	2	505	No antibiotics before FMT	0.592703387712087	0.0354443627558519	3.16227766016838	0.0112084916521735
0.625273657638076	R17	36	505	No antibiotics before FMT	0.595349295823257	0.0340431018332987	3.16227766016838	0.0107653740410278
0.596909060000788	R17	3	505	No antibiotics before FMT	0.578400218285983	0.028356456330999	3.16227766016838	0.00896709883770583
0.624289308899116	R17	48	505	No antibiotics before FMT	0.606216264202445	0.0354314364768045	3.16227766016838	0.0112044040038274
0.621194143652657	R17	4	505	No antibiotics before FMT	0.587121108575237	0.0233752695860418	3.16227766016838	0.00739190928123533
0.606080492166679	R17	5	505	No antibiotics before FMT	0.592511347818712	0.0252362236041326	3	0.00841207453471086
0.612075401791779	R17	6	505	No antibiotics before FMT	0.590712633872497	0.0291576987717878	3.16227766016838	0.00922047394479436
0.579229521960016	R17	7	505	No antibiotics before FMT	0.57353106126716	0.0318892489532209	3	0.0106297496510736
0.619734932882669	R17	8	505	No antibiotics before FMT	0.5856832020392	0.038267079102878	3.16227766016838	0.0121011129366927
0.604025169700523	R18	0	505	No antibiotics before FMT	0.591305697407538	0.0226495002703678	3	0.00754983342345592
0.559552600149323	R18	12	505	No antibiotics before FMT	0.593797241160693	0.0171431101979885	3	0.00571437006599617
0.597174052372578	R18	1	505	No antibiotics before FMT	0.583305838994529	0.0228621521155676	3.16227766016838	0.00722964728984308
0.605857374783904	R18	24	505	No antibiotics before FMT	0.597642316373911	0.0260019489484899	3.16227766016838	0.00822253822806482
0.62439555233145	R18	2	505	No antibiotics before FMT	0.592703387712087	0.0354443627558519	3.16227766016838	0.0112084916521735
0.600628343909419	R18	36	505	No antibiotics before FMT	0.595349295823257	0.0340431018332987	3.16227766016838	0.0107653740410278
0.554179618126389	R18	3	505	No antibiotics before FMT	0.578400218285983	0.028356456330999	3.16227766016838	0.00896709883770583
0.649267748567354	R18	48	505	No antibiotics before FMT	0.606216264202445	0.0354314364768045	3.16227766016838	0.0112044040038274
0.604365836876708	R18	4	505	No antibiotics before FMT	0.587121108575237	0.0233752695860418	3.16227766016838	0.00739190928123533
0.607615092751514	R18	5	505	No antibiotics before FMT	0.592511347818712	0.0252362236041326	3	0.00841207453471086
0.594978190562965	R18	6	505	No antibiotics before FMT	0.590712633872497	0.0291576987717878	3.16227766016838	0.00922047394479436
0.612399318458617	R18	7	505	No antibiotics before FMT	0.57353106126716	0.0318892489532209	3	0.0106297496510736
0.597020383817913	R18	8	505	No antibiotics before FMT	0.5856832020392	0.038267079102878	3.16227766016838	0.0121011129366927
0.620185298235546	R23	0	505	No antibiotics before FMT	0.591305697407538	0.0226495002703678	3	0.00754983342345592
0.600337967427734	R23	12	505	No antibiotics before FMT	0.593797241160693	0.0171431101979885	3	0.00571437006599617
0.564162737086285	R23	1	505	No antibiotics before FMT	0.583305838994529	0.0228621521155676	3.16227766016838	0.00722964728984308
0.609839366271583	R23	24	505	No antibiotics before FMT	0.597642316373911	0.0260019489484899	3.16227766016838	0.00822253822806482
0.645610481902527	R23	2	505	No antibiotics before FMT	0.592703387712087	0.0354443627558519	3.16227766016838	0.0112084916521735
0.526375288442656	R23	36	505	No antibiotics before FMT	0.595349295823257	0.0340431018332987	3.16227766016838	0.0107653740410278
0.569492555262284	R23	3	505	No antibiotics before FMT	0.578400218285983	0.028356456330999	3.16227766016838	0.00896709883770583
0.632751510958266	R23	48	505	No antibiotics before FMT	0.606216264202445	0.0354314364768045	3.16227766016838	0.0112044040038274
0.548453202243926	R23	4	505	No antibiotics before FMT	0.587121108575237	0.0233752695860418	3.16227766016838	0.00739190928123533
0.602510500003457	R23	5	505	No antibiotics before FMT	0.592511347818712	0.0252362236041326	3	0.00841207453471086
0.533731733090413	R23	6	505	No antibiotics before FMT	0.590712633872497	0.0291576987717878	3.16227766016838	0.00922047394479436
0.540338566131355	R23	7	505	No antibiotics before FMT	0.57353106126716	0.0318892489532209	3	0.0106297496510736
0.530925565881143	R23	8	505	No antibiotics before FMT	0.5856832020392	0.038267079102878	3.16227766016838	0.0121011129366927
0.608854041326141	R24	12	505	No antibiotics before FMT	0.593797241160693	0.0171431101979885	3	0.00571437006599617
0.593633286295204	R24	1	505	No antibiotics before FMT	0.583305838994529	0.0228621521155676	3.16227766016838	0.00722964728984308
0.595786249170777	R24	24	505	No antibiotics before FMT	0.597642316373911	0.0260019489484899	3.16227766016838	0.00822253822806482
0.595453487363687	R24	2	505	No antibiotics before FMT	0.592703387712087	0.0354443627558519	3.16227766016838	0.0112084916521735
0.613723032371497	R24	36	505	No antibiotics before FMT	0.595349295823257	0.0340431018332987	3.16227766016838	0.0107653740410278
0.563531722961179	R24	3	505	No antibiotics before FMT	0.578400218285983	0.028356456330999	3.16227766016838	0.00896709883770583
0.608258610581948	R24	48	505	No antibiotics before FMT	0.606216264202445	0.0354314364768045	3.16227766016838	0.0112044040038274
0.581454345583754	R24	4	505	No antibiotics before FMT	0.587121108575237	0.0233752695860418	3.16227766016838	0.00739190928123533
0.593716358844104	R24	5	505	No antibiotics before FMT	0.592511347818712	0.0252362236041326	3	0.00841207453471086
0.585386000844938	R24	6	505	No antibiotics before FMT	0.590712633872497	0.0291576987717878	3.16227766016838	0.00922047394479436
0.567805269913001	R24	7	505	No antibiotics before FMT	0.57353106126716	0.0318892489532209	3	0.0106297496510736
0.551565924539337	R24	8	505	No antibiotics before FMT	0.5856832020392	0.038267079102878	3.16227766016838	0.0121011129366927
0.613752936506387	R11	0	543	No antibiotics before FMT	0.591305697407538	0.0226495002703678	3	0.00754983342345592
0.591908500560134	R11	12	543	No antibiotics before FMT	0.593797241160693	0.0171431101979885	3	0.00571437006599617
0.566559237863586	R11	1	543	No antibiotics before FMT	0.583305838994529	0.0228621521155676	3.16227766016838	0.00722964728984308
0.606698691042502	R11	24	543	No antibiotics before FMT	0.597642316373911	0.0260019489484899	3.16227766016838	0.00822253822806482
0.573889106273726	R11	2	543	No antibiotics before FMT	0.592703387712087	0.0354443627558519	3.16227766016838	0.0112084916521735
0.629165010741912	R11	36	543	No antibiotics before FMT	0.595349295823257	0.0340431018332987	3.16227766016838	0.0107653740410278
0.595431750834076	R11	3	543	No antibiotics before FMT	0.578400218285983	0.028356456330999	3.16227766016838	0.00896709883770583
0.595884910744559	R11	48	543	No antibiotics before FMT	0.606216264202445	0.0354314364768045	3.16227766016838	0.0112044040038274
0.584018179164842	R11	4	543	No antibiotics before FMT	0.587121108575237	0.0233752695860418	3.16227766016838	0.00739190928123533
0.589971594126307	R11	5	543	No antibiotics before FMT	0.592511347818712	0.0252362236041326	3	0.00841207453471086
0.612869543407378	R11	6	543	No antibiotics before FMT	0.590712633872497	0.0291576987717878	3.16227766016838	0.00922047394479436
0.615895496129486	R11	7	543	No antibiotics before FMT	0.57353106126716	0.0318892489532209	3	0.0106297496510736
0.615795696757726	R11	8	543	No antibiotics before FMT	0.5856832020392	0.038267079102878	3.16227766016838	0.0121011129366927
0.565880912895838	R12	0	543	No antibiotics before FMT	0.591305697407538	0.0226495002703678	3	0.00754983342345592
0.58598759430421	R12	12	543	No antibiotics before FMT	0.593797241160693	0.0171431101979885	3	0.00571437006599617
0.611798374600765	R12	1	543	No antibiotics before FMT	0.583305838994529	0.0228621521155676	3.16227766016838	0.00722964728984308
0.58530835553264	R12	24	543	No antibiotics before FMT	0.597642316373911	0.0260019489484899	3.16227766016838	0.00822253822806482
0.596302113078241	R12	2	543	No antibiotics before FMT	0.592703387712087	0.0354443627558519	3.16227766016838	0.0112084916521735
0.605588831395283	R12	36	543	No antibiotics before FMT	0.595349295823257	0.0340431018332987	3.16227766016838	0.0107653740410278
0.576518883415435	R12	3	543	No antibiotics before FMT	0.578400218285983	0.028356456330999	3.16227766016838	0.00896709883770583
0.591739742163471	R12	48	543	No antibiotics before FMT	0.606216264202445	0.0354314364768045	3.16227766016838	0.0112044040038274
0.582057416267943	R12	4	543	No antibiotics before FMT	0.587121108575237	0.0233752695860418	3.16227766016838	0.00739190928123533
0.56995740828378	R12	6	543	No antibiotics before FMT	0.590712633872497	0.0291576987717878	3.16227766016838	0.00922047394479436
0.560093376973431	R12	7	543	No antibiotics before FMT	0.57353106126716	0.0318892489532209	3	0.0106297496510736
0.631707204928962	R12	8	543	No antibiotics before FMT	0.5856832020392	0.038267079102878	3.16227766016838	0.0121011129366927
0.567362642386645	R20	0	543	No antibiotics before FMT	0.591305697407538	0.0226495002703678	3	0.00754983342345592
0.61981438850827	R20	12	543	No antibiotics before FMT	0.593797241160693	0.0171431101979885	3	0.00571437006599617
0.61620254097627	R20	1	543	No antibiotics before FMT	0.583305838994529	0.0228621521155676	3.16227766016838	0.00722964728984308
0.655455546311004	R20	24	543	No antibiotics before FMT	0.597642316373911	0.0260019489484899	3.16227766016838	0.00822253822806482
0.617533795447906	R20	2	543	No antibiotics before FMT	0.592703387712087	0.0354443627558519	3.16227766016838	0.0112084916521735
0.630341646874802	R20	36	543	No antibiotics before FMT	0.595349295823257	0.0340431018332987	3.16227766016838	0.0107653740410278
0.614965244650402	R20	3	543	No antibiotics before FMT	0.578400218285983	0.028356456330999	3.16227766016838	0.00896709883770583
0.632106505669724	R20	48	543	No antibiotics before FMT	0.606216264202445	0.0354314364768045	3.16227766016838	0.0112044040038274
0.619095675575353	R20	4	543	No antibiotics before FMT	0.587121108575237	0.0233752695860418	3.16227766016838	0.00739190928123533
0.619959669585894	R20	5	543	No antibiotics before FMT	0.592511347818712	0.0252362236041326	3	0.00841207453471086
0.634589916661328	R20	6	543	No antibiotics before FMT	0.590712633872497	0.0291576987717878	3.16227766016838	0.00922047394479436
0.625030927426937	R20	8	543	No antibiotics before FMT	0.5856832020392	0.038267079102878	3.16227766016838	0.0121011129366927
0.561109560752358	R7	0	543	No antibiotics before FMT	0.591305697407538	0.0226495002703678	3	0.00754983342345592
0.583938809104842	R7	12	543	No antibiotics before FMT	0.593797241160693	0.0171431101979885	3	0.00571437006599617
0.557630906768838	R7	1	543	No antibiotics before FMT	0.583305838994529	0.0228621521155676	3.16227766016838	0.00722964728984308
0.55325717539458	R7	24	543	No antibiotics before FMT	0.597642316373911	0.0260019489484899	3.16227766016838	0.00822253822806482
0.521212771212771	R7	2	543	No antibiotics before FMT	0.592703387712087	0.0354443627558519	3.16227766016838	0.0112084916521735
0.566283826305853	R7	36	543	No antibiotics before FMT	0.595349295823257	0.0340431018332987	3.16227766016838	0.0107653740410278
0.518047248803828	R7	3	543	No antibiotics before FMT	0.578400218285983	0.028356456330999	3.16227766016838	0.00896709883770583
0.520502901353965	R7	48	543	No antibiotics before FMT	0.606216264202445	0.0354314364768045	3.16227766016838	0.0112044040038274
0.55809364933272	R7	4	543	No antibiotics before FMT	0.587121108575237	0.0233752695860418	3.16227766016838	0.00739190928123533
0.536031101599688	R7	5	543	No antibiotics before FMT	0.592511347818712	0.0252362236041326	3	0.00841207453471086
0.605392800430124	R7	6	543	No antibiotics before FMT	0.590712633872497	0.0291576987717878	3.16227766016838	0.00922047394479436
0.523383886007648	R7	7	543	No antibiotics before FMT	0.57353106126716	0.0318892489532209	3	0.0106297496510736
0.543747882483907	R7	8	543	No antibiotics before FMT	0.5856832020392	0.038267079102878	3.16227766016838	0.0121011129366927
0.566740474515386	R1	0	485	Antibiotics before FMT	0.592548004812503	0.0435646766802443	2	0.0217823383401221
0.590285461806442	R1	12	485	Antibiotics before FMT	0.585817275394119	0.0286198945537237	2	0.0143099472768618
0.584336596299443	R1	1	485	Antibiotics before FMT	0.57051118150757	0.0155311753137931	2	0.00776558765689657
0.551249902811212	R1	24	485	Antibiotics before FMT	0.593929464593233	0.0528716601335822	2	0.0264358300667911
0.608364314638877	R1	2	485	Antibiotics before FMT	0.583507837912957	0.0429771341326311	2	0.0214885670663155
0.560762384558898	R1	36	485	Antibiotics before FMT	0.57692340462885	0.0257957181975634	2	0.0128978590987817
0.561497837983626	R1	3	485	Antibiotics before FMT	0.562600301788359	0.0212645261013742	2	0.0106322630506871
0.510536441851347	R1	5	485	Antibiotics before FMT	0.541065868812508	0.0411258622648547	2	0.0205629311324274
0.536240601813667	R1	6	485	Antibiotics before FMT	0.568759061343332	0.0520366365629387	2	0.0260183182814694
0.567287631773777	R1	7	485	Antibiotics before FMT	0.566497863156894	0.0229928848695947	2	0.0114964424347974
0.565174736715924	R1	8	485	Antibiotics before FMT	0.567652040968863	0.0242719574128031	2	0.0121359787064015
0.557021780123234	R29	0	485	Antibiotics before FMT	0.592548004812503	0.0435646766802443	2	0.0217823383401221
0.544269805516242	R29	12	485	Antibiotics before FMT	0.585817275394119	0.0286198945537237	2	0.0143099472768618
0.558170309710418	R29	1	485	Antibiotics before FMT	0.57051118150757	0.0155311753137931	2	0.00776558765689657
0.556960877519592	R29	24	485	Antibiotics before FMT	0.593929464593233	0.0528716601335822	2	0.0264358300667911
0.552158961636757	R29	2	485	Antibiotics before FMT	0.583507837912957	0.0429771341326311	2	0.0214885670663155
0.555064310494726	R29	36	485	Antibiotics before FMT	0.57692340462885	0.0257957181975634	2	0.0128978590987817
0.574374812302236	R29	3	485	Antibiotics before FMT	0.562600301788359	0.0212645261013742	2	0.0106322630506871
0.561350679233677	R29	48	485	Antibiotics before FMT	0.578005036152061	0.0145012046755632	1.73205080756888	0.00837227442301029
0.542450606150698	R29	5	485	Antibiotics before FMT	0.541065868812508	0.0411258622648547	2	0.0205629311324274
0.585885122940534	R29	6	485	Antibiotics before FMT	0.568759061343332	0.0520366365629387	2	0.0260183182814694
0.550228801477919	R29	7	485	Antibiotics before FMT	0.566497863156894	0.0229928848695947	2	0.0114964424347974
0.544764791812249	R29	8	485	Antibiotics before FMT	0.567652040968863	0.0242719574128031	2	0.0121359787064015
0.653911683048515	R2	0	485	Antibiotics before FMT	0.592548004812503	0.0435646766802443	2	0.0217823383401221
0.607799410305611	R2	12	485	Antibiotics before FMT	0.585817275394119	0.0286198945537237	2	0.0143099472768618
0.556000993046291	R2	1	485	Antibiotics before FMT	0.57051118150757	0.0155311753137931	2	0.00776558765689657
0.665582001940671	R2	24	485	Antibiotics before FMT	0.593929464593233	0.0528716601335822	2	0.0264358300667911
0.542485368915501	R2	2	485	Antibiotics before FMT	0.583507837912957	0.0429771341326311	2	0.0214885670663155
0.612281154593689	R2	36	485	Antibiotics before FMT	0.57692340462885	0.0257957181975634	2	0.0128978590987817
0.533183794674268	R2	3	485	Antibiotics before FMT	0.562600301788359	0.0212645261013742	2	0.0106322630506871
0.587835289382806	R2	48	485	Antibiotics before FMT	0.578005036152061	0.0145012046755632	1.73205080756888	0.00837227442301029
0.528161772986876	R2	4	485	Antibiotics before FMT	0.56315962474809	0.0494944366146318	1.4142135623731	0.0349978517612139
0.512537518928889	R2	5	485	Antibiotics before FMT	0.541065868812508	0.0411258622648547	2	0.0205629311324274
0.518774156465754	R2	6	485	Antibiotics before FMT	0.568759061343332	0.0520366365629387	2	0.0260183182814694
0.549733347749141	R2	7	485	Antibiotics before FMT	0.566497863156894	0.0229928848695947	2	0.0114964424347974
0.558936417603829	R2	8	485	Antibiotics before FMT	0.567652040968863	0.0242719574128031	2	0.0121359787064015
0.606020817831946	R30	0	485	No antibiotics before FMT	0.591305697407538	0.0226495002703678	3	0.00754983342345592
0.55564716061054	R30	1	485	No antibiotics before FMT	0.583305838994529	0.0228621521155676	3.16227766016838	0.00722964728984308
0.584301066337239	R30	24	485	No antibiotics before FMT	0.597642316373911	0.0260019489484899	3.16227766016838	0.00822253822806482
0.563190009997548	R30	2	485	No antibiotics before FMT	0.592703387712087	0.0354443627558519	3.16227766016838	0.0112084916521735
0.593810454603811	R30	36	485	No antibiotics before FMT	0.595349295823257	0.0340431018332987	3.16227766016838	0.0107653740410278
0.599371788886915	R30	3	485	No antibiotics before FMT	0.578400218285983	0.028356456330999	3.16227766016838	0.00896709883770583
0.59802939271732	R30	48	485	No antibiotics before FMT	0.606216264202445	0.0354314364768045	3.16227766016838	0.0112044040038274
0.582355575838369	R30	4	485	No antibiotics before FMT	0.587121108575237	0.0233752695860418	3.16227766016838	0.00739190928123533
0.605634184051817	R30	5	485	No antibiotics before FMT	0.592511347818712	0.0252362236041326	3	0.00841207453471086
0.595930533215532	R30	6	485	No antibiotics before FMT	0.590712633872497	0.0291576987717878	3.16227766016838	0.00922047394479436
0.56074579246387	R30	7	485	No antibiotics before FMT	0.57353106126716	0.0318892489532209	3	0.0106297496510736
0.548912271406605	R30	8	485	No antibiotics before FMT	0.5856832020392	0.038267079102878	3.16227766016838	0.0121011129366927
0.580394343265118	R4	0	485	No antibiotics before FMT	0.591305697407538	0.0226495002703678	3	0.00754983342345592
0.591834483829483	R4	12	485	No antibiotics before FMT	0.593797241160693	0.0171431101979885	3	0.00571437006599617
0.570404818604755	R4	1	485	No antibiotics before FMT	0.583305838994529	0.0228621521155676	3.16227766016838	0.00722964728984308
0.593322856768248	R4	24	485	No antibiotics before FMT	0.597642316373911	0.0260019489484899	3.16227766016838	0.00822253822806482
0.610879144025246	R4	2	485	No antibiotics before FMT	0.592703387712087	0.0354443627558519	3.16227766016838	0.0112084916521735
0.562302865949264	R4	36	485	No antibiotics before FMT	0.595349295823257	0.0340431018332987	3.16227766016838	0.0107653740410278
0.595554309918539	R4	3	485	No antibiotics before FMT	0.578400218285983	0.028356456330999	3.16227766016838	0.00896709883770583
0.609332010368722	R4	48	485	No antibiotics before FMT	0.606216264202445	0.0354314364768045	3.16227766016838	0.0112044040038274
0.590123061216096	R4	4	485	No antibiotics before FMT	0.587121108575237	0.0233752695860418	3.16227766016838	0.00739190928123533
0.571083137238946	R4	5	485	No antibiotics before FMT	0.592511347818712	0.0252362236041326	3	0.00841207453471086
0.562214810436733	R4	6	485	No antibiotics before FMT	0.590712633872497	0.0291576987717878	3.16227766016838	0.00922047394479436
0.601888323367019	R4	7	485	No antibiotics before FMT	0.57353106126716	0.0318892489532209	3	0.0106297496510736
0.592391230266797	R4	8	485	No antibiotics before FMT	0.5856832020392	0.038267079102878	3.16227766016838	0.0121011129366927
