# Supplementary material for: Fecal microbiota transplantation in HIV: A pilot placebo-controlled study
Source: Nat Commun. 2021 Feb 18;12:1139. doi: 10.1038/s41467-021-21472-1 (PMC7892558; doi:10.1038/s41467-021-21472-1)
Supplement: Supplementary file 6 — Source Data [file 41467_2021_21472_MOESM6_ESM.zip › Source data file/Figure2A_unweighted_table.txt]

Value	Patient	Week	Randomization	Donor	M	sd	sqrt	sem
0.592518081562877	R14	0	FMT	505	0.593363538148924	0.0279852148774899	5.91607978309962	0.00473036468464048
0.600914423948181	R14	12	FMT	505	0.590876672102591	0.0203297334302127	5.91607978309962	0.00343635214120816
0.583536826974127	R14	1	FMT	505	0.578766270729402	0.0198854432312932	6.16441400296898	0.00322584486079548
0.601925076101454	R14	24	FMT	505	0.596202718369879	0.0320276755468298	6.16441400296898	0.00519557504272171
0.631022706460692	R14	2	FMT	505	0.591427839481722	0.0350297050963618	6.16441400296898	0.00568256854252332
0.579585768868086	R14	36	FMT	505	0.588215274077002	0.0312368975707403	6.16441400296898	0.00506729391564155
0.581344762193305	R14	3	FMT	505	0.573638080061476	0.0247368881421492	6.16441400296898	0.00401285314877215
0.584829139839701	R14	48	FMT	505	0.601379976900291	0.0312334569944671	5.91607978309962	0.0052794178137508
0.598157476509304	R14	4	FMT	505	0.582791440168899	0.0272661865418727	5.65685424949238	0.00482002635021389
0.598738908319097	R14	5	FMT	505	0.576239845876206	0.0373344656401244	6	0.00622241094002074
0.634136364153374	R14	6	FMT	505	0.582202054829271	0.035752026675631	6.16441400296898	0.0057997445756258
0.598741671626739	R14	7	FMT	505	0.571776118138486	0.0268098577126308	6	0.0044683096187718
0.60173221774345	R14	8	FMT	505	0.578053653715916	0.0329610051170755	6.16441400296898	0.00534698109199033
0.603019595093481	R17	0	FMT	505	0.593363538148924	0.0279852148774899	5.91607978309962	0.00473036468464048
0.601946785236104	R17	12	FMT	505	0.590876672102591	0.0203297334302127	5.91607978309962	0.00343635214120816
0.599845274766474	R17	1	FMT	505	0.578766270729402	0.0198854432312932	6.16441400296898	0.00322584486079548
0.586596482126633	R17	24	FMT	505	0.596202718369879	0.0320276755468298	6.16441400296898	0.00519557504272171
0.578567415487769	R17	2	FMT	505	0.591427839481722	0.0350297050963618	6.16441400296898	0.00568256854252332
0.625273657638076	R17	36	FMT	505	0.588215274077002	0.0312368975707403	6.16441400296898	0.00506729391564155
0.596909060000788	R17	3	FMT	505	0.573638080061476	0.0247368881421492	6.16441400296898	0.00401285314877215
0.624289308899116	R17	48	FMT	505	0.601379976900291	0.0312334569944671	5.91607978309962	0.0052794178137508
0.621194143652657	R17	4	FMT	505	0.582791440168899	0.0272661865418727	5.65685424949238	0.00482002635021389
0.606080492166679	R17	5	FMT	505	0.576239845876206	0.0373344656401244	6	0.00622241094002074
0.612075401791779	R17	6	FMT	505	0.582202054829271	0.035752026675631	6.16441400296898	0.0057997445756258
0.579229521960016	R17	7	FMT	505	0.571776118138486	0.0268098577126308	6	0.0044683096187718
0.619734932882669	R17	8	FMT	505	0.578053653715916	0.0329610051170755	6.16441400296898	0.00534698109199033
0.604025169700523	R18	0	FMT	505	0.593363538148924	0.0279852148774899	5.91607978309962	0.00473036468464048
0.559552600149323	R18	12	FMT	505	0.590876672102591	0.0203297334302127	5.91607978309962	0.00343635214120816
0.597174052372578	R18	1	FMT	505	0.578766270729402	0.0198854432312932	6.16441400296898	0.00322584486079548
0.605857374783904	R18	24	FMT	505	0.596202718369879	0.0320276755468298	6.16441400296898	0.00519557504272171
0.62439555233145	R18	2	FMT	505	0.591427839481722	0.0350297050963618	6.16441400296898	0.00568256854252332
0.600628343909419	R18	36	FMT	505	0.588215274077002	0.0312368975707403	6.16441400296898	0.00506729391564155
0.554179618126389	R18	3	FMT	505	0.573638080061476	0.0247368881421492	6.16441400296898	0.00401285314877215
0.649267748567354	R18	48	FMT	505	0.601379976900291	0.0312334569944671	5.91607978309962	0.0052794178137508
0.604365836876708	R18	4	FMT	505	0.582791440168899	0.0272661865418727	5.65685424949238	0.00482002635021389
0.607615092751514	R18	5	FMT	505	0.576239845876206	0.0373344656401244	6	0.00622241094002074
0.594978190562965	R18	6	FMT	505	0.582202054829271	0.035752026675631	6.16441400296898	0.0057997445756258
0.612399318458617	R18	7	FMT	505	0.571776118138486	0.0268098577126308	6	0.0044683096187718
0.597020383817913	R18	8	FMT	505	0.578053653715916	0.0329610051170755	6.16441400296898	0.00534698109199033
0.620185298235546	R23	0	FMT	505	0.593363538148924	0.0279852148774899	5.91607978309962	0.00473036468464048
0.600337967427734	R23	12	FMT	505	0.590876672102591	0.0203297334302127	5.91607978309962	0.00343635214120816
0.564162737086285	R23	1	FMT	505	0.578766270729402	0.0198854432312932	6.16441400296898	0.00322584486079548
0.609839366271583	R23	24	FMT	505	0.596202718369879	0.0320276755468298	6.16441400296898	0.00519557504272171
0.645610481902527	R23	2	FMT	505	0.591427839481722	0.0350297050963618	6.16441400296898	0.00568256854252332
0.526375288442656	R23	36	FMT	505	0.588215274077002	0.0312368975707403	6.16441400296898	0.00506729391564155
0.569492555262284	R23	3	FMT	505	0.573638080061476	0.0247368881421492	6.16441400296898	0.00401285314877215
0.632751510958266	R23	48	FMT	505	0.601379976900291	0.0312334569944671	5.91607978309962	0.0052794178137508
0.548453202243926	R23	4	FMT	505	0.582791440168899	0.0272661865418727	5.65685424949238	0.00482002635021389
0.602510500003457	R23	5	FMT	505	0.576239845876206	0.0373344656401244	6	0.00622241094002074
0.533731733090413	R23	6	FMT	505	0.582202054829271	0.035752026675631	6.16441400296898	0.0057997445756258
0.540338566131355	R23	7	FMT	505	0.571776118138486	0.0268098577126308	6	0.0044683096187718
0.530925565881143	R23	8	FMT	505	0.578053653715916	0.0329610051170755	6.16441400296898	0.00534698109199033
0.608854041326141	R24	12	FMT	505	0.590876672102591	0.0203297334302127	5.91607978309962	0.00343635214120816
0.593633286295204	R24	1	FMT	505	0.578766270729402	0.0198854432312932	6.16441400296898	0.00322584486079548
0.595786249170777	R24	24	FMT	505	0.596202718369879	0.0320276755468298	6.16441400296898	0.00519557504272171
0.595453487363687	R24	2	FMT	505	0.591427839481722	0.0350297050963618	6.16441400296898	0.00568256854252332
0.613723032371497	R24	36	FMT	505	0.588215274077002	0.0312368975707403	6.16441400296898	0.00506729391564155
0.563531722961179	R24	3	FMT	505	0.573638080061476	0.0247368881421492	6.16441400296898	0.00401285314877215
0.608258610581948	R24	48	FMT	505	0.601379976900291	0.0312334569944671	5.91607978309962	0.0052794178137508
0.581454345583754	R24	4	FMT	505	0.582791440168899	0.0272661865418727	5.65685424949238	0.00482002635021389
0.593716358844104	R24	5	FMT	505	0.576239845876206	0.0373344656401244	6	0.00622241094002074
0.585386000844938	R24	6	FMT	505	0.582202054829271	0.035752026675631	6.16441400296898	0.0057997445756258
0.567805269913001	R24	7	FMT	505	0.571776118138486	0.0268098577126308	6	0.0044683096187718
0.551565924539337	R24	8	FMT	505	0.578053653715916	0.0329610051170755	6.16441400296898	0.00534698109199033
0.592518081562877	R14	0	FMT	505	0.593363538148924	0.0279852148774899	5.91607978309962	0.00473036468464048
0.600914423948181	R14	12	FMT	505	0.590876672102591	0.0203297334302127	5.91607978309962	0.00343635214120816
0.583536826974127	R14	1	FMT	505	0.578766270729402	0.0198854432312932	6.16441400296898	0.00322584486079548
0.601925076101454	R14	24	FMT	505	0.596202718369879	0.0320276755468298	6.16441400296898	0.00519557504272171
0.631022706460692	R14	2	FMT	505	0.591427839481722	0.0350297050963618	6.16441400296898	0.00568256854252332
0.579585768868086	R14	36	FMT	505	0.588215274077002	0.0312368975707403	6.16441400296898	0.00506729391564155
0.581344762193305	R14	3	FMT	505	0.573638080061476	0.0247368881421492	6.16441400296898	0.00401285314877215
0.584829139839701	R14	48	FMT	505	0.601379976900291	0.0312334569944671	5.91607978309962	0.0052794178137508
0.598157476509304	R14	4	FMT	505	0.582791440168899	0.0272661865418727	5.65685424949238	0.00482002635021389
0.598738908319097	R14	5	FMT	505	0.576239845876206	0.0373344656401244	6	0.00622241094002074
0.634136364153374	R14	6	FMT	505	0.582202054829271	0.035752026675631	6.16441400296898	0.0057997445756258
0.598741671626739	R14	7	FMT	505	0.571776118138486	0.0268098577126308	6	0.0044683096187718
0.60173221774345	R14	8	FMT	505	0.578053653715916	0.0329610051170755	6.16441400296898	0.00534698109199033
0.603019595093481	R17	0	FMT	505	0.593363538148924	0.0279852148774899	5.91607978309962	0.00473036468464048
0.601946785236104	R17	12	FMT	505	0.590876672102591	0.0203297334302127	5.91607978309962	0.00343635214120816
0.599845274766474	R17	1	FMT	505	0.578766270729402	0.0198854432312932	6.16441400296898	0.00322584486079548
0.586596482126633	R17	24	FMT	505	0.596202718369879	0.0320276755468298	6.16441400296898	0.00519557504272171
0.578567415487769	R17	2	FMT	505	0.591427839481722	0.0350297050963618	6.16441400296898	0.00568256854252332
0.625273657638076	R17	36	FMT	505	0.588215274077002	0.0312368975707403	6.16441400296898	0.00506729391564155
0.596909060000788	R17	3	FMT	505	0.573638080061476	0.0247368881421492	6.16441400296898	0.00401285314877215
0.624289308899116	R17	48	FMT	505	0.601379976900291	0.0312334569944671	5.91607978309962	0.0052794178137508
0.621194143652657	R17	4	FMT	505	0.582791440168899	0.0272661865418727	5.65685424949238	0.00482002635021389
0.606080492166679	R17	5	FMT	505	0.576239845876206	0.0373344656401244	6	0.00622241094002074
0.612075401791779	R17	6	FMT	505	0.582202054829271	0.035752026675631	6.16441400296898	0.0057997445756258
0.579229521960016	R17	7	FMT	505	0.571776118138486	0.0268098577126308	6	0.0044683096187718
0.619734932882669	R17	8	FMT	505	0.578053653715916	0.0329610051170755	6.16441400296898	0.00534698109199033
0.604025169700523	R18	0	FMT	505	0.593363538148924	0.0279852148774899	5.91607978309962	0.00473036468464048
0.559552600149323	R18	12	FMT	505	0.590876672102591	0.0203297334302127	5.91607978309962	0.00343635214120816
0.597174052372578	R18	1	FMT	505	0.578766270729402	0.0198854432312932	6.16441400296898	0.00322584486079548
0.605857374783904	R18	24	FMT	505	0.596202718369879	0.0320276755468298	6.16441400296898	0.00519557504272171
0.62439555233145	R18	2	FMT	505	0.591427839481722	0.0350297050963618	6.16441400296898	0.00568256854252332
0.600628343909419	R18	36	FMT	505	0.588215274077002	0.0312368975707403	6.16441400296898	0.00506729391564155
0.554179618126389	R18	3	FMT	505	0.573638080061476	0.0247368881421492	6.16441400296898	0.00401285314877215
0.649267748567354	R18	48	FMT	505	0.601379976900291	0.0312334569944671	5.91607978309962	0.0052794178137508
0.604365836876708	R18	4	FMT	505	0.582791440168899	0.0272661865418727	5.65685424949238	0.00482002635021389
0.607615092751514	R18	5	FMT	505	0.576239845876206	0.0373344656401244	6	0.00622241094002074
0.594978190562965	R18	6	FMT	505	0.582202054829271	0.035752026675631	6.16441400296898	0.0057997445756258
0.612399318458617	R18	7	FMT	505	0.571776118138486	0.0268098577126308	6	0.0044683096187718
0.597020383817913	R18	8	FMT	505	0.578053653715916	0.0329610051170755	6.16441400296898	0.00534698109199033
0.620185298235546	R23	0	FMT	505	0.593363538148924	0.0279852148774899	5.91607978309962	0.00473036468464048
0.600337967427734	R23	12	FMT	505	0.590876672102591	0.0203297334302127	5.91607978309962	0.00343635214120816
0.564162737086285	R23	1	FMT	505	0.578766270729402	0.0198854432312932	6.16441400296898	0.00322584486079548
0.609839366271583	R23	24	FMT	505	0.596202718369879	0.0320276755468298	6.16441400296898	0.00519557504272171
0.645610481902527	R23	2	FMT	505	0.591427839481722	0.0350297050963618	6.16441400296898	0.00568256854252332
0.526375288442656	R23	36	FMT	505	0.588215274077002	0.0312368975707403	6.16441400296898	0.00506729391564155
0.569492555262284	R23	3	FMT	505	0.573638080061476	0.0247368881421492	6.16441400296898	0.00401285314877215
0.632751510958266	R23	48	FMT	505	0.601379976900291	0.0312334569944671	5.91607978309962	0.0052794178137508
0.548453202243926	R23	4	FMT	505	0.582791440168899	0.0272661865418727	5.65685424949238	0.00482002635021389
0.602510500003457	R23	5	FMT	505	0.576239845876206	0.0373344656401244	6	0.00622241094002074
0.533731733090413	R23	6	FMT	505	0.582202054829271	0.035752026675631	6.16441400296898	0.0057997445756258
0.540338566131355	R23	7	FMT	505	0.571776118138486	0.0268098577126308	6	0.0044683096187718
0.530925565881143	R23	8	FMT	505	0.578053653715916	0.0329610051170755	6.16441400296898	0.00534698109199033
0.608854041326141	R24	12	FMT	505	0.590876672102591	0.0203297334302127	5.91607978309962	0.00343635214120816
0.593633286295204	R24	1	FMT	505	0.578766270729402	0.0198854432312932	6.16441400296898	0.00322584486079548
0.595786249170777	R24	24	FMT	505	0.596202718369879	0.0320276755468298	6.16441400296898	0.00519557504272171
0.595453487363687	R24	2	FMT	505	0.591427839481722	0.0350297050963618	6.16441400296898	0.00568256854252332
0.613723032371497	R24	36	FMT	505	0.588215274077002	0.0312368975707403	6.16441400296898	0.00506729391564155
0.563531722961179	R24	3	FMT	505	0.573638080061476	0.0247368881421492	6.16441400296898	0.00401285314877215
0.608258610581948	R24	48	FMT	505	0.601379976900291	0.0312334569944671	5.91607978309962	0.0052794178137508
0.581454345583754	R24	4	FMT	505	0.582791440168899	0.0272661865418727	5.65685424949238	0.00482002635021389
0.593716358844104	R24	5	FMT	505	0.576239845876206	0.0373344656401244	6	0.00622241094002074
0.585386000844938	R24	6	FMT	505	0.582202054829271	0.035752026675631	6.16441400296898	0.0057997445756258
0.567805269913001	R24	7	FMT	505	0.571776118138486	0.0268098577126308	6	0.0044683096187718
0.551565924539337	R24	8	FMT	505	0.578053653715916	0.0329610051170755	6.16441400296898	0.00534698109199033
0.592518081562877	R14	0	FMT	505	0.593363538148924	0.0279852148774899	5.91607978309962	0.00473036468464048
0.600914423948181	R14	12	FMT	505	0.590876672102591	0.0203297334302127	5.91607978309962	0.00343635214120816
0.583536826974127	R14	1	FMT	505	0.578766270729402	0.0198854432312932	6.16441400296898	0.00322584486079548
0.601925076101454	R14	24	FMT	505	0.596202718369879	0.0320276755468298	6.16441400296898	0.00519557504272171
0.631022706460692	R14	2	FMT	505	0.591427839481722	0.0350297050963618	6.16441400296898	0.00568256854252332
0.579585768868086	R14	36	FMT	505	0.588215274077002	0.0312368975707403	6.16441400296898	0.00506729391564155
0.581344762193305	R14	3	FMT	505	0.573638080061476	0.0247368881421492	6.16441400296898	0.00401285314877215
0.584829139839701	R14	48	FMT	505	0.601379976900291	0.0312334569944671	5.91607978309962	0.0052794178137508
0.598157476509304	R14	4	FMT	505	0.582791440168899	0.0272661865418727	5.65685424949238	0.00482002635021389
0.598738908319097	R14	5	FMT	505	0.576239845876206	0.0373344656401244	6	0.00622241094002074
0.634136364153374	R14	6	FMT	505	0.582202054829271	0.035752026675631	6.16441400296898	0.0057997445756258
0.598741671626739	R14	7	FMT	505	0.571776118138486	0.0268098577126308	6	0.0044683096187718
0.60173221774345	R14	8	FMT	505	0.578053653715916	0.0329610051170755	6.16441400296898	0.00534698109199033
0.603019595093481	R17	0	FMT	505	0.593363538148924	0.0279852148774899	5.91607978309962	0.00473036468464048
0.601946785236104	R17	12	FMT	505	0.590876672102591	0.0203297334302127	5.91607978309962	0.00343635214120816
0.599845274766474	R17	1	FMT	505	0.578766270729402	0.0198854432312932	6.16441400296898	0.00322584486079548
0.586596482126633	R17	24	FMT	505	0.596202718369879	0.0320276755468298	6.16441400296898	0.00519557504272171
0.578567415487769	R17	2	FMT	505	0.591427839481722	0.0350297050963618	6.16441400296898	0.00568256854252332
0.625273657638076	R17	36	FMT	505	0.588215274077002	0.0312368975707403	6.16441400296898	0.00506729391564155
0.596909060000788	R17	3	FMT	505	0.573638080061476	0.0247368881421492	6.16441400296898	0.00401285314877215
0.624289308899116	R17	48	FMT	505	0.601379976900291	0.0312334569944671	5.91607978309962	0.0052794178137508
0.621194143652657	R17	4	FMT	505	0.582791440168899	0.0272661865418727	5.65685424949238	0.00482002635021389
0.606080492166679	R17	5	FMT	505	0.576239845876206	0.0373344656401244	6	0.00622241094002074
0.612075401791779	R17	6	FMT	505	0.582202054829271	0.035752026675631	6.16441400296898	0.0057997445756258
0.579229521960016	R17	7	FMT	505	0.571776118138486	0.0268098577126308	6	0.0044683096187718
0.619734932882669	R17	8	FMT	505	0.578053653715916	0.0329610051170755	6.16441400296898	0.00534698109199033
0.604025169700523	R18	0	FMT	505	0.593363538148924	0.0279852148774899	5.91607978309962	0.00473036468464048
0.559552600149323	R18	12	FMT	505	0.590876672102591	0.0203297334302127	5.91607978309962	0.00343635214120816
0.597174052372578	R18	1	FMT	505	0.578766270729402	0.0198854432312932	6.16441400296898	0.00322584486079548
0.605857374783904	R18	24	FMT	505	0.596202718369879	0.0320276755468298	6.16441400296898	0.00519557504272171
0.62439555233145	R18	2	FMT	505	0.591427839481722	0.0350297050963618	6.16441400296898	0.00568256854252332
0.600628343909419	R18	36	FMT	505	0.588215274077002	0.0312368975707403	6.16441400296898	0.00506729391564155
0.554179618126389	R18	3	FMT	505	0.573638080061476	0.0247368881421492	6.16441400296898	0.00401285314877215
0.649267748567354	R18	48	FMT	505	0.601379976900291	0.0312334569944671	5.91607978309962	0.0052794178137508
0.604365836876708	R18	4	FMT	505	0.582791440168899	0.0272661865418727	5.65685424949238	0.00482002635021389
0.607615092751514	R18	5	FMT	505	0.576239845876206	0.0373344656401244	6	0.00622241094002074
0.594978190562965	R18	6	FMT	505	0.582202054829271	0.035752026675631	6.16441400296898	0.0057997445756258
0.612399318458617	R18	7	FMT	505	0.571776118138486	0.0268098577126308	6	0.0044683096187718
0.597020383817913	R18	8	FMT	505	0.578053653715916	0.0329610051170755	6.16441400296898	0.00534698109199033
0.620185298235546	R23	0	FMT	505	0.593363538148924	0.0279852148774899	5.91607978309962	0.00473036468464048
0.600337967427734	R23	12	FMT	505	0.590876672102591	0.0203297334302127	5.91607978309962	0.00343635214120816
0.564162737086285	R23	1	FMT	505	0.578766270729402	0.0198854432312932	6.16441400296898	0.00322584486079548
0.609839366271583	R23	24	FMT	505	0.596202718369879	0.0320276755468298	6.16441400296898	0.00519557504272171
0.645610481902527	R23	2	FMT	505	0.591427839481722	0.0350297050963618	6.16441400296898	0.00568256854252332
0.526375288442656	R23	36	FMT	505	0.588215274077002	0.0312368975707403	6.16441400296898	0.00506729391564155
0.569492555262284	R23	3	FMT	505	0.573638080061476	0.0247368881421492	6.16441400296898	0.00401285314877215
0.632751510958266	R23	48	FMT	505	0.601379976900291	0.0312334569944671	5.91607978309962	0.0052794178137508
0.548453202243926	R23	4	FMT	505	0.582791440168899	0.0272661865418727	5.65685424949238	0.00482002635021389
0.602510500003457	R23	5	FMT	505	0.576239845876206	0.0373344656401244	6	0.00622241094002074
0.533731733090413	R23	6	FMT	505	0.582202054829271	0.035752026675631	6.16441400296898	0.0057997445756258
0.540338566131355	R23	7	FMT	505	0.571776118138486	0.0268098577126308	6	0.0044683096187718
0.530925565881143	R23	8	FMT	505	0.578053653715916	0.0329610051170755	6.16441400296898	0.00534698109199033
0.608854041326141	R24	12	FMT	505	0.590876672102591	0.0203297334302127	5.91607978309962	0.00343635214120816
0.593633286295204	R24	1	FMT	505	0.578766270729402	0.0198854432312932	6.16441400296898	0.00322584486079548
0.595786249170777	R24	24	FMT	505	0.596202718369879	0.0320276755468298	6.16441400296898	0.00519557504272171
0.595453487363687	R24	2	FMT	505	0.591427839481722	0.0350297050963618	6.16441400296898	0.00568256854252332
0.613723032371497	R24	36	FMT	505	0.588215274077002	0.0312368975707403	6.16441400296898	0.00506729391564155
0.563531722961179	R24	3	FMT	505	0.573638080061476	0.0247368881421492	6.16441400296898	0.00401285314877215
0.608258610581948	R24	48	FMT	505	0.601379976900291	0.0312334569944671	5.91607978309962	0.0052794178137508
0.581454345583754	R24	4	FMT	505	0.582791440168899	0.0272661865418727	5.65685424949238	0.00482002635021389
0.593716358844104	R24	5	FMT	505	0.576239845876206	0.0373344656401244	6	0.00622241094002074
0.585386000844938	R24	6	FMT	505	0.582202054829271	0.035752026675631	6.16441400296898	0.0057997445756258
0.567805269913001	R24	7	FMT	505	0.571776118138486	0.0268098577126308	6	0.0044683096187718
0.551565924539337	R24	8	FMT	505	0.578053653715916	0.0329610051170755	6.16441400296898	0.00534698109199033
0.613752936506387	R11	0	FMT	543	0.593363538148924	0.0279852148774899	5.91607978309962	0.00473036468464048
0.591908500560134	R11	12	FMT	543	0.590876672102591	0.0203297334302127	5.91607978309962	0.00343635214120816
0.566559237863586	R11	1	FMT	543	0.578766270729402	0.0198854432312932	6.16441400296898	0.00322584486079548
0.606698691042502	R11	24	FMT	543	0.596202718369879	0.0320276755468298	6.16441400296898	0.00519557504272171
0.573889106273726	R11	2	FMT	543	0.591427839481722	0.0350297050963618	6.16441400296898	0.00568256854252332
0.629165010741912	R11	36	FMT	543	0.588215274077002	0.0312368975707403	6.16441400296898	0.00506729391564155
0.595431750834076	R11	3	FMT	543	0.573638080061476	0.0247368881421492	6.16441400296898	0.00401285314877215
0.595884910744559	R11	48	FMT	543	0.601379976900291	0.0312334569944671	5.91607978309962	0.0052794178137508
0.584018179164842	R11	4	FMT	543	0.582791440168899	0.0272661865418727	5.65685424949238	0.00482002635021389
0.589971594126307	R11	5	FMT	543	0.576239845876206	0.0373344656401244	6	0.00622241094002074
0.612869543407378	R11	6	FMT	543	0.582202054829271	0.035752026675631	6.16441400296898	0.0057997445756258
0.615895496129486	R11	7	FMT	543	0.571776118138486	0.0268098577126308	6	0.0044683096187718
0.615795696757726	R11	8	FMT	543	0.578053653715916	0.0329610051170755	6.16441400296898	0.00534698109199033
0.565880912895838	R12	0	FMT	543	0.593363538148924	0.0279852148774899	5.91607978309962	0.00473036468464048
0.58598759430421	R12	12	FMT	543	0.590876672102591	0.0203297334302127	5.91607978309962	0.00343635214120816
0.611798374600765	R12	1	FMT	543	0.578766270729402	0.0198854432312932	6.16441400296898	0.00322584486079548
0.58530835553264	R12	24	FMT	543	0.596202718369879	0.0320276755468298	6.16441400296898	0.00519557504272171
0.596302113078241	R12	2	FMT	543	0.591427839481722	0.0350297050963618	6.16441400296898	0.00568256854252332
0.605588831395283	R12	36	FMT	543	0.588215274077002	0.0312368975707403	6.16441400296898	0.00506729391564155
0.576518883415435	R12	3	FMT	543	0.573638080061476	0.0247368881421492	6.16441400296898	0.00401285314877215
0.591739742163471	R12	48	FMT	543	0.601379976900291	0.0312334569944671	5.91607978309962	0.0052794178137508
0.582057416267943	R12	4	FMT	543	0.582791440168899	0.0272661865418727	5.65685424949238	0.00482002635021389
0.56995740828378	R12	6	FMT	543	0.582202054829271	0.035752026675631	6.16441400296898	0.0057997445756258
0.560093376973431	R12	7	FMT	543	0.571776118138486	0.0268098577126308	6	0.0044683096187718
0.631707204928962	R12	8	FMT	543	0.578053653715916	0.0329610051170755	6.16441400296898	0.00534698109199033
0.567362642386645	R20	0	FMT	543	0.593363538148924	0.0279852148774899	5.91607978309962	0.00473036468464048
0.61981438850827	R20	12	FMT	543	0.590876672102591	0.0203297334302127	5.91607978309962	0.00343635214120816
0.61620254097627	R20	1	FMT	543	0.578766270729402	0.0198854432312932	6.16441400296898	0.00322584486079548
0.655455546311004	R20	24	FMT	543	0.596202718369879	0.0320276755468298	6.16441400296898	0.00519557504272171
0.617533795447906	R20	2	FMT	543	0.591427839481722	0.0350297050963618	6.16441400296898	0.00568256854252332
0.630341646874802	R20	36	FMT	543	0.588215274077002	0.0312368975707403	6.16441400296898	0.00506729391564155
0.614965244650402	R20	3	FMT	543	0.573638080061476	0.0247368881421492	6.16441400296898	0.00401285314877215
0.632106505669724	R20	48	FMT	543	0.601379976900291	0.0312334569944671	5.91607978309962	0.0052794178137508
0.619095675575353	R20	4	FMT	543	0.582791440168899	0.0272661865418727	5.65685424949238	0.00482002635021389
0.619959669585894	R20	5	FMT	543	0.576239845876206	0.0373344656401244	6	0.00622241094002074
0.634589916661328	R20	6	FMT	543	0.582202054829271	0.035752026675631	6.16441400296898	0.0057997445756258
0.625030927426937	R20	8	FMT	543	0.578053653715916	0.0329610051170755	6.16441400296898	0.00534698109199033
0.561109560752358	R7	0	FMT	543	0.593363538148924	0.0279852148774899	5.91607978309962	0.00473036468464048
0.583938809104842	R7	12	FMT	543	0.590876672102591	0.0203297334302127	5.91607978309962	0.00343635214120816
0.557630906768838	R7	1	FMT	543	0.578766270729402	0.0198854432312932	6.16441400296898	0.00322584486079548
0.55325717539458	R7	24	FMT	543	0.596202718369879	0.0320276755468298	6.16441400296898	0.00519557504272171
0.521212771212771	R7	2	FMT	543	0.591427839481722	0.0350297050963618	6.16441400296898	0.00568256854252332
0.566283826305853	R7	36	FMT	543	0.588215274077002	0.0312368975707403	6.16441400296898	0.00506729391564155
0.518047248803828	R7	3	FMT	543	0.573638080061476	0.0247368881421492	6.16441400296898	0.00401285314877215
0.520502901353965	R7	48	FMT	543	0.601379976900291	0.0312334569944671	5.91607978309962	0.0052794178137508
0.55809364933272	R7	4	FMT	543	0.582791440168899	0.0272661865418727	5.65685424949238	0.00482002635021389
0.536031101599688	R7	5	FMT	543	0.576239845876206	0.0373344656401244	6	0.00622241094002074
0.605392800430124	R7	6	FMT	543	0.582202054829271	0.035752026675631	6.16441400296898	0.0057997445756258
0.523383886007648	R7	7	FMT	543	0.571776118138486	0.0268098577126308	6	0.0044683096187718
0.543747882483907	R7	8	FMT	543	0.578053653715916	0.0329610051170755	6.16441400296898	0.00534698109199033
0.613752936506387	R11	0	FMT	543	0.593363538148924	0.0279852148774899	5.91607978309962	0.00473036468464048
0.591908500560134	R11	12	FMT	543	0.590876672102591	0.0203297334302127	5.91607978309962	0.00343635214120816
0.566559237863586	R11	1	FMT	543	0.578766270729402	0.0198854432312932	6.16441400296898	0.00322584486079548
0.606698691042502	R11	24	FMT	543	0.596202718369879	0.0320276755468298	6.16441400296898	0.00519557504272171
0.573889106273726	R11	2	FMT	543	0.591427839481722	0.0350297050963618	6.16441400296898	0.00568256854252332
0.629165010741912	R11	36	FMT	543	0.588215274077002	0.0312368975707403	6.16441400296898	0.00506729391564155
0.595431750834076	R11	3	FMT	543	0.573638080061476	0.0247368881421492	6.16441400296898	0.00401285314877215
0.595884910744559	R11	48	FMT	543	0.601379976900291	0.0312334569944671	5.91607978309962	0.0052794178137508
0.584018179164842	R11	4	FMT	543	0.582791440168899	0.0272661865418727	5.65685424949238	0.00482002635021389
0.589971594126307	R11	5	FMT	543	0.576239845876206	0.0373344656401244	6	0.00622241094002074
0.612869543407378	R11	6	FMT	543	0.582202054829271	0.035752026675631	6.16441400296898	0.0057997445756258
0.615895496129486	R11	7	FMT	543	0.571776118138486	0.0268098577126308	6	0.0044683096187718
0.615795696757726	R11	8	FMT	543	0.578053653715916	0.0329610051170755	6.16441400296898	0.00534698109199033
0.565880912895838	R12	0	FMT	543	0.593363538148924	0.0279852148774899	5.91607978309962	0.00473036468464048
0.58598759430421	R12	12	FMT	543	0.590876672102591	0.0203297334302127	5.91607978309962	0.00343635214120816
0.611798374600765	R12	1	FMT	543	0.578766270729402	0.0198854432312932	6.16441400296898	0.00322584486079548
0.58530835553264	R12	24	FMT	543	0.596202718369879	0.0320276755468298	6.16441400296898	0.00519557504272171
0.596302113078241	R12	2	FMT	543	0.591427839481722	0.0350297050963618	6.16441400296898	0.00568256854252332
0.605588831395283	R12	36	FMT	543	0.588215274077002	0.0312368975707403	6.16441400296898	0.00506729391564155
0.576518883415435	R12	3	FMT	543	0.573638080061476	0.0247368881421492	6.16441400296898	0.00401285314877215
0.591739742163471	R12	48	FMT	543	0.601379976900291	0.0312334569944671	5.91607978309962	0.0052794178137508
0.582057416267943	R12	4	FMT	543	0.582791440168899	0.0272661865418727	5.65685424949238	0.00482002635021389
0.56995740828378	R12	6	FMT	543	0.582202054829271	0.035752026675631	6.16441400296898	0.0057997445756258
0.560093376973431	R12	7	FMT	543	0.571776118138486	0.0268098577126308	6	0.0044683096187718
0.631707204928962	R12	8	FMT	543	0.578053653715916	0.0329610051170755	6.16441400296898	0.00534698109199033
0.567362642386645	R20	0	FMT	543	0.593363538148924	0.0279852148774899	5.91607978309962	0.00473036468464048
0.61981438850827	R20	12	FMT	543	0.590876672102591	0.0203297334302127	5.91607978309962	0.00343635214120816
0.61620254097627	R20	1	FMT	543	0.578766270729402	0.0198854432312932	6.16441400296898	0.00322584486079548
0.655455546311004	R20	24	FMT	543	0.596202718369879	0.0320276755468298	6.16441400296898	0.00519557504272171
0.617533795447906	R20	2	FMT	543	0.591427839481722	0.0350297050963618	6.16441400296898	0.00568256854252332
0.630341646874802	R20	36	FMT	543	0.588215274077002	0.0312368975707403	6.16441400296898	0.00506729391564155
0.614965244650402	R20	3	FMT	543	0.573638080061476	0.0247368881421492	6.16441400296898	0.00401285314877215
0.632106505669724	R20	48	FMT	543	0.601379976900291	0.0312334569944671	5.91607978309962	0.0052794178137508
0.619095675575353	R20	4	FMT	543	0.582791440168899	0.0272661865418727	5.65685424949238	0.00482002635021389
0.619959669585894	R20	5	FMT	543	0.576239845876206	0.0373344656401244	6	0.00622241094002074
0.634589916661328	R20	6	FMT	543	0.582202054829271	0.035752026675631	6.16441400296898	0.0057997445756258
0.625030927426937	R20	8	FMT	543	0.578053653715916	0.0329610051170755	6.16441400296898	0.00534698109199033
0.561109560752358	R7	0	FMT	543	0.593363538148924	0.0279852148774899	5.91607978309962	0.00473036468464048
0.583938809104842	R7	12	FMT	543	0.590876672102591	0.0203297334302127	5.91607978309962	0.00343635214120816
0.557630906768838	R7	1	FMT	543	0.578766270729402	0.0198854432312932	6.16441400296898	0.00322584486079548
0.55325717539458	R7	24	FMT	543	0.596202718369879	0.0320276755468298	6.16441400296898	0.00519557504272171
0.521212771212771	R7	2	FMT	543	0.591427839481722	0.0350297050963618	6.16441400296898	0.00568256854252332
0.566283826305853	R7	36	FMT	543	0.588215274077002	0.0312368975707403	6.16441400296898	0.00506729391564155
0.518047248803828	R7	3	FMT	543	0.573638080061476	0.0247368881421492	6.16441400296898	0.00401285314877215
0.520502901353965	R7	48	FMT	543	0.601379976900291	0.0312334569944671	5.91607978309962	0.0052794178137508
0.55809364933272	R7	4	FMT	543	0.582791440168899	0.0272661865418727	5.65685424949238	0.00482002635021389
0.536031101599688	R7	5	FMT	543	0.576239845876206	0.0373344656401244	6	0.00622241094002074
0.605392800430124	R7	6	FMT	543	0.582202054829271	0.035752026675631	6.16441400296898	0.0057997445756258
0.523383886007648	R7	7	FMT	543	0.571776118138486	0.0268098577126308	6	0.0044683096187718
0.543747882483907	R7	8	FMT	543	0.578053653715916	0.0329610051170755	6.16441400296898	0.00534698109199033
0.566740474515386	R1	0	FMT	485	0.593363538148924	0.0279852148774899	5.91607978309962	0.00473036468464048
0.590285461806442	R1	12	FMT	485	0.590876672102591	0.0203297334302127	5.91607978309962	0.00343635214120816
0.584336596299443	R1	1	FMT	485	0.578766270729402	0.0198854432312932	6.16441400296898	0.00322584486079548
0.551249902811212	R1	24	FMT	485	0.596202718369879	0.0320276755468298	6.16441400296898	0.00519557504272171
0.608364314638877	R1	2	FMT	485	0.591427839481722	0.0350297050963618	6.16441400296898	0.00568256854252332
0.560762384558898	R1	36	FMT	485	0.588215274077002	0.0312368975707403	6.16441400296898	0.00506729391564155
0.561497837983626	R1	3	FMT	485	0.573638080061476	0.0247368881421492	6.16441400296898	0.00401285314877215
0.510536441851347	R1	5	FMT	485	0.576239845876206	0.0373344656401244	6	0.00622241094002074
0.536240601813667	R1	6	FMT	485	0.582202054829271	0.035752026675631	6.16441400296898	0.0057997445756258
0.567287631773777	R1	7	FMT	485	0.571776118138486	0.0268098577126308	6	0.0044683096187718
0.565174736715924	R1	8	FMT	485	0.578053653715916	0.0329610051170755	6.16441400296898	0.00534698109199033
0.557021780123234	R29	0	FMT	485	0.593363538148924	0.0279852148774899	5.91607978309962	0.00473036468464048
0.544269805516242	R29	12	FMT	485	0.590876672102591	0.0203297334302127	5.91607978309962	0.00343635214120816
0.558170309710418	R29	1	FMT	485	0.578766270729402	0.0198854432312932	6.16441400296898	0.00322584486079548
0.556960877519592	R29	24	FMT	485	0.596202718369879	0.0320276755468298	6.16441400296898	0.00519557504272171
0.552158961636757	R29	2	FMT	485	0.591427839481722	0.0350297050963618	6.16441400296898	0.00568256854252332
0.555064310494726	R29	36	FMT	485	0.588215274077002	0.0312368975707403	6.16441400296898	0.00506729391564155
0.574374812302236	R29	3	FMT	485	0.573638080061476	0.0247368881421492	6.16441400296898	0.00401285314877215
0.561350679233677	R29	48	FMT	485	0.601379976900291	0.0312334569944671	5.91607978309962	0.0052794178137508
0.542450606150698	R29	5	FMT	485	0.576239845876206	0.0373344656401244	6	0.00622241094002074
0.585885122940534	R29	6	FMT	485	0.582202054829271	0.035752026675631	6.16441400296898	0.0057997445756258
0.550228801477919	R29	7	FMT	485	0.571776118138486	0.0268098577126308	6	0.0044683096187718
0.544764791812249	R29	8	FMT	485	0.578053653715916	0.0329610051170755	6.16441400296898	0.00534698109199033
0.653911683048515	R2	0	FMT	485	0.593363538148924	0.0279852148774899	5.91607978309962	0.00473036468464048
0.607799410305611	R2	12	FMT	485	0.590876672102591	0.0203297334302127	5.91607978309962	0.00343635214120816
0.556000993046291	R2	1	FMT	485	0.578766270729402	0.0198854432312932	6.16441400296898	0.00322584486079548
0.665582001940671	R2	24	FMT	485	0.596202718369879	0.0320276755468298	6.16441400296898	0.00519557504272171
0.542485368915501	R2	2	FMT	485	0.591427839481722	0.0350297050963618	6.16441400296898	0.00568256854252332
0.612281154593689	R2	36	FMT	485	0.588215274077002	0.0312368975707403	6.16441400296898	0.00506729391564155
0.533183794674268	R2	3	FMT	485	0.573638080061476	0.0247368881421492	6.16441400296898	0.00401285314877215
0.587835289382806	R2	48	FMT	485	0.601379976900291	0.0312334569944671	5.91607978309962	0.0052794178137508
0.528161772986876	R2	4	FMT	485	0.582791440168899	0.0272661865418727	5.65685424949238	0.00482002635021389
0.512537518928889	R2	5	FMT	485	0.576239845876206	0.0373344656401244	6	0.00622241094002074
0.518774156465754	R2	6	FMT	485	0.582202054829271	0.035752026675631	6.16441400296898	0.0057997445756258
0.549733347749141	R2	7	FMT	485	0.571776118138486	0.0268098577126308	6	0.0044683096187718
0.558936417603829	R2	8	FMT	485	0.578053653715916	0.0329610051170755	6.16441400296898	0.00534698109199033
0.606020817831946	R30	0	FMT	485	0.593363538148924	0.0279852148774899	5.91607978309962	0.00473036468464048
0.55564716061054	R30	1	FMT	485	0.578766270729402	0.0198854432312932	6.16441400296898	0.00322584486079548
0.584301066337239	R30	24	FMT	485	0.596202718369879	0.0320276755468298	6.16441400296898	0.00519557504272171
0.563190009997548	R30	2	FMT	485	0.591427839481722	0.0350297050963618	6.16441400296898	0.00568256854252332
0.593810454603811	R30	36	FMT	485	0.588215274077002	0.0312368975707403	6.16441400296898	0.00506729391564155
0.599371788886915	R30	3	FMT	485	0.573638080061476	0.0247368881421492	6.16441400296898	0.00401285314877215
0.59802939271732	R30	48	FMT	485	0.601379976900291	0.0312334569944671	5.91607978309962	0.0052794178137508
0.582355575838369	R30	4	FMT	485	0.582791440168899	0.0272661865418727	5.65685424949238	0.00482002635021389
0.605634184051817	R30	5	FMT	485	0.576239845876206	0.0373344656401244	6	0.00622241094002074
0.595930533215532	R30	6	FMT	485	0.582202054829271	0.035752026675631	6.16441400296898	0.0057997445756258
0.56074579246387	R30	7	FMT	485	0.571776118138486	0.0268098577126308	6	0.0044683096187718
0.548912271406605	R30	8	FMT	485	0.578053653715916	0.0329610051170755	6.16441400296898	0.00534698109199033
0.580394343265118	R4	0	FMT	485	0.593363538148924	0.0279852148774899	5.91607978309962	0.00473036468464048
0.591834483829483	R4	12	FMT	485	0.590876672102591	0.0203297334302127	5.91607978309962	0.00343635214120816
0.570404818604755	R4	1	FMT	485	0.578766270729402	0.0198854432312932	6.16441400296898	0.00322584486079548
0.593322856768248	R4	24	FMT	485	0.596202718369879	0.0320276755468298	6.16441400296898	0.00519557504272171
0.610879144025246	R4	2	FMT	485	0.591427839481722	0.0350297050963618	6.16441400296898	0.00568256854252332
0.562302865949264	R4	36	FMT	485	0.588215274077002	0.0312368975707403	6.16441400296898	0.00506729391564155
0.595554309918539	R4	3	FMT	485	0.573638080061476	0.0247368881421492	6.16441400296898	0.00401285314877215
0.609332010368722	R4	48	FMT	485	0.601379976900291	0.0312334569944671	5.91607978309962	0.0052794178137508
0.590123061216096	R4	4	FMT	485	0.582791440168899	0.0272661865418727	5.65685424949238	0.00482002635021389
0.571083137238946	R4	5	FMT	485	0.576239845876206	0.0373344656401244	6	0.00622241094002074
0.562214810436733	R4	6	FMT	485	0.582202054829271	0.035752026675631	6.16441400296898	0.0057997445756258
0.601888323367019	R4	7	FMT	485	0.571776118138486	0.0268098577126308	6	0.0044683096187718
0.592391230266797	R4	8	FMT	485	0.578053653715916	0.0329610051170755	6.16441400296898	0.00534698109199033
0.566740474515386	R1	0	FMT	485	0.593363538148924	0.0279852148774899	5.91607978309962	0.00473036468464048
0.590285461806442	R1	12	FMT	485	0.590876672102591	0.0203297334302127	5.91607978309962	0.00343635214120816
0.584336596299443	R1	1	FMT	485	0.578766270729402	0.0198854432312932	6.16441400296898	0.00322584486079548
0.551249902811212	R1	24	FMT	485	0.596202718369879	0.0320276755468298	6.16441400296898	0.00519557504272171
0.608364314638877	R1	2	FMT	485	0.591427839481722	0.0350297050963618	6.16441400296898	0.00568256854252332
0.560762384558898	R1	36	FMT	485	0.588215274077002	0.0312368975707403	6.16441400296898	0.00506729391564155
0.561497837983626	R1	3	FMT	485	0.573638080061476	0.0247368881421492	6.16441400296898	0.00401285314877215
0.510536441851347	R1	5	FMT	485	0.576239845876206	0.0373344656401244	6	0.00622241094002074
0.536240601813667	R1	6	FMT	485	0.582202054829271	0.035752026675631	6.16441400296898	0.0057997445756258
0.567287631773777	R1	7	FMT	485	0.571776118138486	0.0268098577126308	6	0.0044683096187718
0.565174736715924	R1	8	FMT	485	0.578053653715916	0.0329610051170755	6.16441400296898	0.00534698109199033
0.557021780123234	R29	0	FMT	485	0.593363538148924	0.0279852148774899	5.91607978309962	0.00473036468464048
0.544269805516242	R29	12	FMT	485	0.590876672102591	0.0203297334302127	5.91607978309962	0.00343635214120816
0.558170309710418	R29	1	FMT	485	0.578766270729402	0.0198854432312932	6.16441400296898	0.00322584486079548
0.556960877519592	R29	24	FMT	485	0.596202718369879	0.0320276755468298	6.16441400296898	0.00519557504272171
0.552158961636757	R29	2	FMT	485	0.591427839481722	0.0350297050963618	6.16441400296898	0.00568256854252332
0.555064310494726	R29	36	FMT	485	0.588215274077002	0.0312368975707403	6.16441400296898	0.00506729391564155
0.574374812302236	R29	3	FMT	485	0.573638080061476	0.0247368881421492	6.16441400296898	0.00401285314877215
0.561350679233677	R29	48	FMT	485	0.601379976900291	0.0312334569944671	5.91607978309962	0.0052794178137508
0.542450606150698	R29	5	FMT	485	0.576239845876206	0.0373344656401244	6	0.00622241094002074
0.585885122940534	R29	6	FMT	485	0.582202054829271	0.035752026675631	6.16441400296898	0.0057997445756258
0.550228801477919	R29	7	FMT	485	0.571776118138486	0.0268098577126308	6	0.0044683096187718
0.544764791812249	R29	8	FMT	485	0.578053653715916	0.0329610051170755	6.16441400296898	0.00534698109199033
0.653911683048515	R2	0	FMT	485	0.593363538148924	0.0279852148774899	5.91607978309962	0.00473036468464048
0.607799410305611	R2	12	FMT	485	0.590876672102591	0.0203297334302127	5.91607978309962	0.00343635214120816
0.556000993046291	R2	1	FMT	485	0.578766270729402	0.0198854432312932	6.16441400296898	0.00322584486079548
0.665582001940671	R2	24	FMT	485	0.596202718369879	0.0320276755468298	6.16441400296898	0.00519557504272171
0.542485368915501	R2	2	FMT	485	0.591427839481722	0.0350297050963618	6.16441400296898	0.00568256854252332
0.612281154593689	R2	36	FMT	485	0.588215274077002	0.0312368975707403	6.16441400296898	0.00506729391564155
0.533183794674268	R2	3	FMT	485	0.573638080061476	0.0247368881421492	6.16441400296898	0.00401285314877215
0.587835289382806	R2	48	FMT	485	0.601379976900291	0.0312334569944671	5.91607978309962	0.0052794178137508
0.528161772986876	R2	4	FMT	485	0.582791440168899	0.0272661865418727	5.65685424949238	0.00482002635021389
0.512537518928889	R2	5	FMT	485	0.576239845876206	0.0373344656401244	6	0.00622241094002074
0.518774156465754	R2	6	FMT	485	0.582202054829271	0.035752026675631	6.16441400296898	0.0057997445756258
0.549733347749141	R2	7	FMT	485	0.571776118138486	0.0268098577126308	6	0.0044683096187718
0.558936417603829	R2	8	FMT	485	0.578053653715916	0.0329610051170755	6.16441400296898	0.00534698109199033
0.606020817831946	R30	0	FMT	485	0.593363538148924	0.0279852148774899	5.91607978309962	0.00473036468464048
0.55564716061054	R30	1	FMT	485	0.578766270729402	0.0198854432312932	6.16441400296898	0.00322584486079548
0.584301066337239	R30	24	FMT	485	0.596202718369879	0.0320276755468298	6.16441400296898	0.00519557504272171
0.563190009997548	R30	2	FMT	485	0.591427839481722	0.0350297050963618	6.16441400296898	0.00568256854252332
0.593810454603811	R30	36	FMT	485	0.588215274077002	0.0312368975707403	6.16441400296898	0.00506729391564155
0.599371788886915	R30	3	FMT	485	0.573638080061476	0.0247368881421492	6.16441400296898	0.00401285314877215
0.59802939271732	R30	48	FMT	485	0.601379976900291	0.0312334569944671	5.91607978309962	0.0052794178137508
0.582355575838369	R30	4	FMT	485	0.582791440168899	0.0272661865418727	5.65685424949238	0.00482002635021389
0.605634184051817	R30	5	FMT	485	0.576239845876206	0.0373344656401244	6	0.00622241094002074
0.595930533215532	R30	6	FMT	485	0.582202054829271	0.035752026675631	6.16441400296898	0.0057997445756258
0.56074579246387	R30	7	FMT	485	0.571776118138486	0.0268098577126308	6	0.0044683096187718
0.548912271406605	R30	8	FMT	485	0.578053653715916	0.0329610051170755	6.16441400296898	0.00534698109199033
0.580394343265118	R4	0	FMT	485	0.593363538148924	0.0279852148774899	5.91607978309962	0.00473036468464048
0.591834483829483	R4	12	FMT	485	0.590876672102591	0.0203297334302127	5.91607978309962	0.00343635214120816
0.570404818604755	R4	1	FMT	485	0.578766270729402	0.0198854432312932	6.16441400296898	0.00322584486079548
0.593322856768248	R4	24	FMT	485	0.596202718369879	0.0320276755468298	6.16441400296898	0.00519557504272171
0.610879144025246	R4	2	FMT	485	0.591427839481722	0.0350297050963618	6.16441400296898	0.00568256854252332
0.562302865949264	R4	36	FMT	485	0.588215274077002	0.0312368975707403	6.16441400296898	0.00506729391564155
0.595554309918539	R4	3	FMT	485	0.573638080061476	0.0247368881421492	6.16441400296898	0.00401285314877215
0.609332010368722	R4	48	FMT	485	0.601379976900291	0.0312334569944671	5.91607978309962	0.0052794178137508
0.590123061216096	R4	4	FMT	485	0.582791440168899	0.0272661865418727	5.65685424949238	0.00482002635021389
0.571083137238946	R4	5	FMT	485	0.576239845876206	0.0373344656401244	6	0.00622241094002074
0.562214810436733	R4	6	FMT	485	0.582202054829271	0.035752026675631	6.16441400296898	0.0057997445756258
0.601888323367019	R4	7	FMT	485	0.571776118138486	0.0268098577126308	6	0.0044683096187718
0.592391230266797	R4	8	FMT	485	0.578053653715916	0.0329610051170755	6.16441400296898	0.00534698109199033
0.566740474515386	R1	0	FMT	485	0.593363538148924	0.0279852148774899	5.91607978309962	0.00473036468464048
0.590285461806442	R1	12	FMT	485	0.590876672102591	0.0203297334302127	5.91607978309962	0.00343635214120816
0.584336596299443	R1	1	FMT	485	0.578766270729402	0.0198854432312932	6.16441400296898	0.00322584486079548
0.551249902811212	R1	24	FMT	485	0.596202718369879	0.0320276755468298	6.16441400296898	0.00519557504272171
0.608364314638877	R1	2	FMT	485	0.591427839481722	0.0350297050963618	6.16441400296898	0.00568256854252332
0.560762384558898	R1	36	FMT	485	0.588215274077002	0.0312368975707403	6.16441400296898	0.00506729391564155
0.561497837983626	R1	3	FMT	485	0.573638080061476	0.0247368881421492	6.16441400296898	0.00401285314877215
0.510536441851347	R1	5	FMT	485	0.576239845876206	0.0373344656401244	6	0.00622241094002074
0.536240601813667	R1	6	FMT	485	0.582202054829271	0.035752026675631	6.16441400296898	0.0057997445756258
0.567287631773777	R1	7	FMT	485	0.571776118138486	0.0268098577126308	6	0.0044683096187718
0.565174736715924	R1	8	FMT	485	0.578053653715916	0.0329610051170755	6.16441400296898	0.00534698109199033
0.557021780123234	R29	0	FMT	485	0.593363538148924	0.0279852148774899	5.91607978309962	0.00473036468464048
0.544269805516242	R29	12	FMT	485	0.590876672102591	0.0203297334302127	5.91607978309962	0.00343635214120816
0.558170309710418	R29	1	FMT	485	0.578766270729402	0.0198854432312932	6.16441400296898	0.00322584486079548
0.556960877519592	R29	24	FMT	485	0.596202718369879	0.0320276755468298	6.16441400296898	0.00519557504272171
0.552158961636757	R29	2	FMT	485	0.591427839481722	0.0350297050963618	6.16441400296898	0.00568256854252332
0.555064310494726	R29	36	FMT	485	0.588215274077002	0.0312368975707403	6.16441400296898	0.00506729391564155
0.574374812302236	R29	3	FMT	485	0.573638080061476	0.0247368881421492	6.16441400296898	0.00401285314877215
0.561350679233677	R29	48	FMT	485	0.601379976900291	0.0312334569944671	5.91607978309962	0.0052794178137508
0.542450606150698	R29	5	FMT	485	0.576239845876206	0.0373344656401244	6	0.00622241094002074
0.585885122940534	R29	6	FMT	485	0.582202054829271	0.035752026675631	6.16441400296898	0.0057997445756258
0.550228801477919	R29	7	FMT	485	0.571776118138486	0.0268098577126308	6	0.0044683096187718
0.544764791812249	R29	8	FMT	485	0.578053653715916	0.0329610051170755	6.16441400296898	0.00534698109199033
0.653911683048515	R2	0	FMT	485	0.593363538148924	0.0279852148774899	5.91607978309962	0.00473036468464048
0.607799410305611	R2	12	FMT	485	0.590876672102591	0.0203297334302127	5.91607978309962	0.00343635214120816
0.556000993046291	R2	1	FMT	485	0.578766270729402	0.0198854432312932	6.16441400296898	0.00322584486079548
0.665582001940671	R2	24	FMT	485	0.596202718369879	0.0320276755468298	6.16441400296898	0.00519557504272171
0.542485368915501	R2	2	FMT	485	0.591427839481722	0.0350297050963618	6.16441400296898	0.00568256854252332
0.612281154593689	R2	36	FMT	485	0.588215274077002	0.0312368975707403	6.16441400296898	0.00506729391564155
0.533183794674268	R2	3	FMT	485	0.573638080061476	0.0247368881421492	6.16441400296898	0.00401285314877215
0.587835289382806	R2	48	FMT	485	0.601379976900291	0.0312334569944671	5.91607978309962	0.0052794178137508
0.528161772986876	R2	4	FMT	485	0.582791440168899	0.0272661865418727	5.65685424949238	0.00482002635021389
0.512537518928889	R2	5	FMT	485	0.576239845876206	0.0373344656401244	6	0.00622241094002074
0.518774156465754	R2	6	FMT	485	0.582202054829271	0.035752026675631	6.16441400296898	0.0057997445756258
0.549733347749141	R2	7	FMT	485	0.571776118138486	0.0268098577126308	6	0.0044683096187718
0.558936417603829	R2	8	FMT	485	0.578053653715916	0.0329610051170755	6.16441400296898	0.00534698109199033
0.606020817831946	R30	0	FMT	485	0.593363538148924	0.0279852148774899	5.91607978309962	0.00473036468464048
0.55564716061054	R30	1	FMT	485	0.578766270729402	0.0198854432312932	6.16441400296898	0.00322584486079548
0.584301066337239	R30	24	FMT	485	0.596202718369879	0.0320276755468298	6.16441400296898	0.00519557504272171
0.563190009997548	R30	2	FMT	485	0.591427839481722	0.0350297050963618	6.16441400296898	0.00568256854252332
0.593810454603811	R30	36	FMT	485	0.588215274077002	0.0312368975707403	6.16441400296898	0.00506729391564155
0.599371788886915	R30	3	FMT	485	0.573638080061476	0.0247368881421492	6.16441400296898	0.00401285314877215
0.59802939271732	R30	48	FMT	485	0.601379976900291	0.0312334569944671	5.91607978309962	0.0052794178137508
0.582355575838369	R30	4	FMT	485	0.582791440168899	0.0272661865418727	5.65685424949238	0.00482002635021389
0.605634184051817	R30	5	FMT	485	0.576239845876206	0.0373344656401244	6	0.00622241094002074
0.595930533215532	R30	6	FMT	485	0.582202054829271	0.035752026675631	6.16441400296898	0.0057997445756258
0.56074579246387	R30	7	FMT	485	0.571776118138486	0.0268098577126308	6	0.0044683096187718
0.548912271406605	R30	8	FMT	485	0.578053653715916	0.0329610051170755	6.16441400296898	0.00534698109199033
0.580394343265118	R4	0	FMT	485	0.593363538148924	0.0279852148774899	5.91607978309962	0.00473036468464048
0.591834483829483	R4	12	FMT	485	0.590876672102591	0.0203297334302127	5.91607978309962	0.00343635214120816
0.570404818604755	R4	1	FMT	485	0.578766270729402	0.0198854432312932	6.16441400296898	0.00322584486079548
0.593322856768248	R4	24	FMT	485	0.596202718369879	0.0320276755468298	6.16441400296898	0.00519557504272171
0.610879144025246	R4	2	FMT	485	0.591427839481722	0.0350297050963618	6.16441400296898	0.00568256854252332
0.562302865949264	R4	36	FMT	485	0.588215274077002	0.0312368975707403	6.16441400296898	0.00506729391564155
0.595554309918539	R4	3	FMT	485	0.573638080061476	0.0247368881421492	6.16441400296898	0.00401285314877215
0.609332010368722	R4	48	FMT	485	0.601379976900291	0.0312334569944671	5.91607978309962	0.0052794178137508
0.590123061216096	R4	4	FMT	485	0.582791440168899	0.0272661865418727	5.65685424949238	0.00482002635021389
0.571083137238946	R4	5	FMT	485	0.576239845876206	0.0373344656401244	6	0.00622241094002074
0.562214810436733	R4	6	FMT	485	0.582202054829271	0.035752026675631	6.16441400296898	0.0057997445756258
0.601888323367019	R4	7	FMT	485	0.571776118138486	0.0268098577126308	6	0.0044683096187718
0.592391230266797	R4	8	FMT	485	0.578053653715916	0.0329610051170755	6.16441400296898	0.00534698109199033
0.658627819490593	R13	0	Placebo	505	0.595038584089907	0.0263819239156712	6.08276253029822	0.00433716157490334
0.665544384370525	R13	12	Placebo	505	0.595233685366398	0.037480781249568	6.32455532033676	0.00592623186155834
0.657416360728621	R13	1	Placebo	505	0.596722748085175	0.0302885575789863	6.32455532033676	0.00478904144953759
0.65171613902095	R13	24	Placebo	505	0.604385399999745	0.0283345039218333	5.65685424949238	0.0050088799661713
0.639597507962848	R13	2	Placebo	505	0.592578928496595	0.0323103345060159	6.32455532033676	0.00510871245004708
0.640379516085624	R13	36	Placebo	505	0.595571966824846	0.0249334602880265	6.32455532033676	0.00394232622297609
0.652955321704681	R13	3	Placebo	505	0.592956831195297	0.0306233519986133	5.91607978309962	0.00517629124713541
0.654838779971646	R13	48	Placebo	505	0.595982556172835	0.0320402923872219	6.32455532033676	0.00506601504206875
0.663510778154863	R13	4	Placebo	505	0.598360183210679	0.0315460567871256	6.16441400296898	0.00511744616307925
0.675317901929236	R13	6	Placebo	505	0.587058546506762	0.039559330819246	6.32455532033676	0.0062548794050456
0.670155637276591	R13	7	Placebo	505	0.594368681925409	0.0322246328777059	6.32455532033676	0.00509516183281485
0.666946004004886	R13	8	Placebo	505	0.595703256382217	0.0314040808285116	6.32455532033676	0.00496542116210621
0.6023313168874	R15	12	Placebo	505	0.595233685366398	0.037480781249568	6.32455532033676	0.00592623186155834
0.615309828809987	R15	1	Placebo	505	0.596722748085175	0.0302885575789863	6.32455532033676	0.00478904144953759
0.609494514156935	R15	24	Placebo	505	0.604385399999745	0.0283345039218333	5.65685424949238	0.0050088799661713
0.612127520577337	R15	2	Placebo	505	0.592578928496595	0.0323103345060159	6.32455532033676	0.00510871245004708
0.597542650930455	R15	36	Placebo	505	0.595571966824846	0.0249334602880265	6.32455532033676	0.00394232622297609
0.598995795588453	R15	3	Placebo	505	0.592956831195297	0.0306233519986133	5.91607978309962	0.00517629124713541
0.590858311771554	R15	48	Placebo	505	0.595982556172835	0.0320402923872219	6.32455532033676	0.00506601504206875
0.619808814261423	R15	4	Placebo	505	0.598360183210679	0.0315460567871256	6.16441400296898	0.00511744616307925
0.591462949963924	R15	5	Placebo	505	0.587871551078745	0.0227541651587749	5.8309518948453	0.00390230713082887
0.596442704491821	R15	6	Placebo	505	0.587058546506762	0.039559330819246	6.32455532033676	0.0062548794050456
0.61759102491221	R15	7	Placebo	505	0.594368681925409	0.0322246328777059	6.32455532033676	0.00509516183281485
0.594612724418318	R15	8	Placebo	505	0.595703256382217	0.0314040808285116	6.32455532033676	0.00496542116210621
0.594069931555885	R16	0	Placebo	505	0.595038584089907	0.0263819239156712	6.08276253029822	0.00433716157490334
0.605708249865309	R16	12	Placebo	505	0.595233685366398	0.037480781249568	6.32455532033676	0.00592623186155834
0.598128021299402	R16	1	Placebo	505	0.596722748085175	0.0302885575789863	6.32455532033676	0.00478904144953759
0.58985169496753	R16	24	Placebo	505	0.604385399999745	0.0283345039218333	5.65685424949238	0.0050088799661713
0.569810598787038	R16	2	Placebo	505	0.592578928496595	0.0323103345060159	6.32455532033676	0.00510871245004708
0.589762641357314	R16	36	Placebo	505	0.595571966824846	0.0249334602880265	6.32455532033676	0.00394232622297609
0.579006094561492	R16	3	Placebo	505	0.592956831195297	0.0306233519986133	5.91607978309962	0.00517629124713541
0.561680322087752	R16	48	Placebo	505	0.595982556172835	0.0320402923872219	6.32455532033676	0.00506601504206875
0.580971072041948	R16	4	Placebo	505	0.598360183210679	0.0315460567871256	6.16441400296898	0.00511744616307925
0.582090723388714	R16	5	Placebo	505	0.587871551078745	0.0227541651587749	5.8309518948453	0.00390230713082887
0.582265906566493	R16	6	Placebo	505	0.587058546506762	0.039559330819246	6.32455532033676	0.0062548794050456
0.596256489229435	R16	7	Placebo	505	0.594368681925409	0.0322246328777059	6.32455532033676	0.00509516183281485
0.604760735435198	R16	8	Placebo	505	0.595703256382217	0.0314040808285116	6.32455532033676	0.00496542116210621
0.61174844287919	R19	0	Placebo	505	0.595038584089907	0.0263819239156712	6.08276253029822	0.00433716157490334
0.574330328152157	R19	12	Placebo	505	0.595233685366398	0.037480781249568	6.32455532033676	0.00592623186155834
0.614038063750634	R19	1	Placebo	505	0.596722748085175	0.0302885575789863	6.32455532033676	0.00478904144953759
0.641952674746703	R19	24	Placebo	505	0.604385399999745	0.0283345039218333	5.65685424949238	0.0050088799661713
0.604939047646897	R19	2	Placebo	505	0.592578928496595	0.0323103345060159	6.32455532033676	0.00510871245004708
0.618052765111589	R19	36	Placebo	505	0.595571966824846	0.0249334602880265	6.32455532033676	0.00394232622297609
0.622250043441956	R19	3	Placebo	505	0.592956831195297	0.0306233519986133	5.91607978309962	0.00517629124713541
0.600109326843903	R19	48	Placebo	505	0.595982556172835	0.0320402923872219	6.32455532033676	0.00506601504206875
0.617884617399554	R19	4	Placebo	505	0.598360183210679	0.0315460567871256	6.16441400296898	0.00511744616307925
0.613432031357543	R19	5	Placebo	505	0.587871551078745	0.0227541651587749	5.8309518948453	0.00390230713082887
0.604175986903834	R19	6	Placebo	505	0.587058546506762	0.039559330819246	6.32455532033676	0.0062548794050456
0.606825867685734	R19	7	Placebo	505	0.594368681925409	0.0322246328777059	6.32455532033676	0.00509516183281485
0.618365327192208	R19	8	Placebo	505	0.595703256382217	0.0314040808285116	6.32455532033676	0.00496542116210621
0.587622322470762	R22	0	Placebo	505	0.595038584089907	0.0263819239156712	6.08276253029822	0.00433716157490334
0.59207201045483	R22	12	Placebo	505	0.595233685366398	0.037480781249568	6.32455532033676	0.00592623186155834
0.626317894332021	R22	1	Placebo	505	0.596722748085175	0.0302885575789863	6.32455532033676	0.00478904144953759
0.610821180585824	R22	24	Placebo	505	0.604385399999745	0.0283345039218333	5.65685424949238	0.0050088799661713
0.620500499646433	R22	2	Placebo	505	0.592578928496595	0.0323103345060159	6.32455532033676	0.00510871245004708
0.604734616276493	R22	36	Placebo	505	0.595571966824846	0.0249334602880265	6.32455532033676	0.00394232622297609
0.591890604692061	R22	3	Placebo	505	0.592956831195297	0.0306233519986133	5.91607978309962	0.00517629124713541
0.629311088142998	R22	48	Placebo	505	0.595982556172835	0.0320402923872219	6.32455532033676	0.00506601504206875
0.620345180979606	R22	4	Placebo	505	0.598360183210679	0.0315460567871256	6.16441400296898	0.00511744616307925
0.628228362381911	R22	5	Placebo	505	0.587871551078745	0.0227541651587749	5.8309518948453	0.00390230713082887
0.620774367960354	R22	6	Placebo	505	0.587058546506762	0.039559330819246	6.32455532033676	0.0062548794050456
0.610065073640292	R22	7	Placebo	505	0.594368681925409	0.0322246328777059	6.32455532033676	0.00509516183281485
0.606197123227164	R22	8	Placebo	505	0.595703256382217	0.0314040808285116	6.32455532033676	0.00496542116210621
0.658627819490593	R13	0	Placebo	505	0.595038584089907	0.0263819239156712	6.08276253029822	0.00433716157490334
0.665544384370525	R13	12	Placebo	505	0.595233685366398	0.037480781249568	6.32455532033676	0.00592623186155834
0.657416360728621	R13	1	Placebo	505	0.596722748085175	0.0302885575789863	6.32455532033676	0.00478904144953759
0.65171613902095	R13	24	Placebo	505	0.604385399999745	0.0283345039218333	5.65685424949238	0.0050088799661713
0.639597507962848	R13	2	Placebo	505	0.592578928496595	0.0323103345060159	6.32455532033676	0.00510871245004708
0.640379516085624	R13	36	Placebo	505	0.595571966824846	0.0249334602880265	6.32455532033676	0.00394232622297609
0.652955321704681	R13	3	Placebo	505	0.592956831195297	0.0306233519986133	5.91607978309962	0.00517629124713541
0.654838779971646	R13	48	Placebo	505	0.595982556172835	0.0320402923872219	6.32455532033676	0.00506601504206875
0.663510778154863	R13	4	Placebo	505	0.598360183210679	0.0315460567871256	6.16441400296898	0.00511744616307925
0.675317901929236	R13	6	Placebo	505	0.587058546506762	0.039559330819246	6.32455532033676	0.0062548794050456
0.670155637276591	R13	7	Placebo	505	0.594368681925409	0.0322246328777059	6.32455532033676	0.00509516183281485
0.666946004004886	R13	8	Placebo	505	0.595703256382217	0.0314040808285116	6.32455532033676	0.00496542116210621
0.6023313168874	R15	12	Placebo	505	0.595233685366398	0.037480781249568	6.32455532033676	0.00592623186155834
0.615309828809987	R15	1	Placebo	505	0.596722748085175	0.0302885575789863	6.32455532033676	0.00478904144953759
0.609494514156935	R15	24	Placebo	505	0.604385399999745	0.0283345039218333	5.65685424949238	0.0050088799661713
0.612127520577337	R15	2	Placebo	505	0.592578928496595	0.0323103345060159	6.32455532033676	0.00510871245004708
0.597542650930455	R15	36	Placebo	505	0.595571966824846	0.0249334602880265	6.32455532033676	0.00394232622297609
0.598995795588453	R15	3	Placebo	505	0.592956831195297	0.0306233519986133	5.91607978309962	0.00517629124713541
0.590858311771554	R15	48	Placebo	505	0.595982556172835	0.0320402923872219	6.32455532033676	0.00506601504206875
0.619808814261423	R15	4	Placebo	505	0.598360183210679	0.0315460567871256	6.16441400296898	0.00511744616307925
0.591462949963924	R15	5	Placebo	505	0.587871551078745	0.0227541651587749	5.8309518948453	0.00390230713082887
0.596442704491821	R15	6	Placebo	505	0.587058546506762	0.039559330819246	6.32455532033676	0.0062548794050456
0.61759102491221	R15	7	Placebo	505	0.594368681925409	0.0322246328777059	6.32455532033676	0.00509516183281485
0.594612724418318	R15	8	Placebo	505	0.595703256382217	0.0314040808285116	6.32455532033676	0.00496542116210621
0.594069931555885	R16	0	Placebo	505	0.595038584089907	0.0263819239156712	6.08276253029822	0.00433716157490334
0.605708249865309	R16	12	Placebo	505	0.595233685366398	0.037480781249568	6.32455532033676	0.00592623186155834
0.598128021299402	R16	1	Placebo	505	0.596722748085175	0.0302885575789863	6.32455532033676	0.00478904144953759
0.58985169496753	R16	24	Placebo	505	0.604385399999745	0.0283345039218333	5.65685424949238	0.0050088799661713
0.569810598787038	R16	2	Placebo	505	0.592578928496595	0.0323103345060159	6.32455532033676	0.00510871245004708
0.589762641357314	R16	36	Placebo	505	0.595571966824846	0.0249334602880265	6.32455532033676	0.00394232622297609
0.579006094561492	R16	3	Placebo	505	0.592956831195297	0.0306233519986133	5.91607978309962	0.00517629124713541
0.561680322087752	R16	48	Placebo	505	0.595982556172835	0.0320402923872219	6.32455532033676	0.00506601504206875
0.580971072041948	R16	4	Placebo	505	0.598360183210679	0.0315460567871256	6.16441400296898	0.00511744616307925
0.582090723388714	R16	5	Placebo	505	0.587871551078745	0.0227541651587749	5.8309518948453	0.00390230713082887
0.582265906566493	R16	6	Placebo	505	0.587058546506762	0.039559330819246	6.32455532033676	0.0062548794050456
0.596256489229435	R16	7	Placebo	505	0.594368681925409	0.0322246328777059	6.32455532033676	0.00509516183281485
0.604760735435198	R16	8	Placebo	505	0.595703256382217	0.0314040808285116	6.32455532033676	0.00496542116210621
0.61174844287919	R19	0	Placebo	505	0.595038584089907	0.0263819239156712	6.08276253029822	0.00433716157490334
0.574330328152157	R19	12	Placebo	505	0.595233685366398	0.037480781249568	6.32455532033676	0.00592623186155834
0.614038063750634	R19	1	Placebo	505	0.596722748085175	0.0302885575789863	6.32455532033676	0.00478904144953759
0.641952674746703	R19	24	Placebo	505	0.604385399999745	0.0283345039218333	5.65685424949238	0.0050088799661713
0.604939047646897	R19	2	Placebo	505	0.592578928496595	0.0323103345060159	6.32455532033676	0.00510871245004708
0.618052765111589	R19	36	Placebo	505	0.595571966824846	0.0249334602880265	6.32455532033676	0.00394232622297609
0.622250043441956	R19	3	Placebo	505	0.592956831195297	0.0306233519986133	5.91607978309962	0.00517629124713541
0.600109326843903	R19	48	Placebo	505	0.595982556172835	0.0320402923872219	6.32455532033676	0.00506601504206875
0.617884617399554	R19	4	Placebo	505	0.598360183210679	0.0315460567871256	6.16441400296898	0.00511744616307925
0.613432031357543	R19	5	Placebo	505	0.587871551078745	0.0227541651587749	5.8309518948453	0.00390230713082887
0.604175986903834	R19	6	Placebo	505	0.587058546506762	0.039559330819246	6.32455532033676	0.0062548794050456
0.606825867685734	R19	7	Placebo	505	0.594368681925409	0.0322246328777059	6.32455532033676	0.00509516183281485
0.618365327192208	R19	8	Placebo	505	0.595703256382217	0.0314040808285116	6.32455532033676	0.00496542116210621
0.587622322470762	R22	0	Placebo	505	0.595038584089907	0.0263819239156712	6.08276253029822	0.00433716157490334
0.59207201045483	R22	12	Placebo	505	0.595233685366398	0.037480781249568	6.32455532033676	0.00592623186155834
0.626317894332021	R22	1	Placebo	505	0.596722748085175	0.0302885575789863	6.32455532033676	0.00478904144953759
0.610821180585824	R22	24	Placebo	505	0.604385399999745	0.0283345039218333	5.65685424949238	0.0050088799661713
0.620500499646433	R22	2	Placebo	505	0.592578928496595	0.0323103345060159	6.32455532033676	0.00510871245004708
0.604734616276493	R22	36	Placebo	505	0.595571966824846	0.0249334602880265	6.32455532033676	0.00394232622297609
0.591890604692061	R22	3	Placebo	505	0.592956831195297	0.0306233519986133	5.91607978309962	0.00517629124713541
0.629311088142998	R22	48	Placebo	505	0.595982556172835	0.0320402923872219	6.32455532033676	0.00506601504206875
0.620345180979606	R22	4	Placebo	505	0.598360183210679	0.0315460567871256	6.16441400296898	0.00511744616307925
0.628228362381911	R22	5	Placebo	505	0.587871551078745	0.0227541651587749	5.8309518948453	0.00390230713082887
0.620774367960354	R22	6	Placebo	505	0.587058546506762	0.039559330819246	6.32455532033676	0.0062548794050456
0.610065073640292	R22	7	Placebo	505	0.594368681925409	0.0322246328777059	6.32455532033676	0.00509516183281485
0.606197123227164	R22	8	Placebo	505	0.595703256382217	0.0314040808285116	6.32455532033676	0.00496542116210621
0.658627819490593	R13	0	Placebo	505	0.595038584089907	0.0263819239156712	6.08276253029822	0.00433716157490334
0.665544384370525	R13	12	Placebo	505	0.595233685366398	0.037480781249568	6.32455532033676	0.00592623186155834
0.657416360728621	R13	1	Placebo	505	0.596722748085175	0.0302885575789863	6.32455532033676	0.00478904144953759
0.65171613902095	R13	24	Placebo	505	0.604385399999745	0.0283345039218333	5.65685424949238	0.0050088799661713
0.639597507962848	R13	2	Placebo	505	0.592578928496595	0.0323103345060159	6.32455532033676	0.00510871245004708
0.640379516085624	R13	36	Placebo	505	0.595571966824846	0.0249334602880265	6.32455532033676	0.00394232622297609
0.652955321704681	R13	3	Placebo	505	0.592956831195297	0.0306233519986133	5.91607978309962	0.00517629124713541
0.654838779971646	R13	48	Placebo	505	0.595982556172835	0.0320402923872219	6.32455532033676	0.00506601504206875
0.663510778154863	R13	4	Placebo	505	0.598360183210679	0.0315460567871256	6.16441400296898	0.00511744616307925
0.675317901929236	R13	6	Placebo	505	0.587058546506762	0.039559330819246	6.32455532033676	0.0062548794050456
0.670155637276591	R13	7	Placebo	505	0.594368681925409	0.0322246328777059	6.32455532033676	0.00509516183281485
0.666946004004886	R13	8	Placebo	505	0.595703256382217	0.0314040808285116	6.32455532033676	0.00496542116210621
0.6023313168874	R15	12	Placebo	505	0.595233685366398	0.037480781249568	6.32455532033676	0.00592623186155834
0.615309828809987	R15	1	Placebo	505	0.596722748085175	0.0302885575789863	6.32455532033676	0.00478904144953759
0.609494514156935	R15	24	Placebo	505	0.604385399999745	0.0283345039218333	5.65685424949238	0.0050088799661713
0.612127520577337	R15	2	Placebo	505	0.592578928496595	0.0323103345060159	6.32455532033676	0.00510871245004708
0.597542650930455	R15	36	Placebo	505	0.595571966824846	0.0249334602880265	6.32455532033676	0.00394232622297609
0.598995795588453	R15	3	Placebo	505	0.592956831195297	0.0306233519986133	5.91607978309962	0.00517629124713541
0.590858311771554	R15	48	Placebo	505	0.595982556172835	0.0320402923872219	6.32455532033676	0.00506601504206875
0.619808814261423	R15	4	Placebo	505	0.598360183210679	0.0315460567871256	6.16441400296898	0.00511744616307925
0.591462949963924	R15	5	Placebo	505	0.587871551078745	0.0227541651587749	5.8309518948453	0.00390230713082887
0.596442704491821	R15	6	Placebo	505	0.587058546506762	0.039559330819246	6.32455532033676	0.0062548794050456
0.61759102491221	R15	7	Placebo	505	0.594368681925409	0.0322246328777059	6.32455532033676	0.00509516183281485
0.594612724418318	R15	8	Placebo	505	0.595703256382217	0.0314040808285116	6.32455532033676	0.00496542116210621
0.594069931555885	R16	0	Placebo	505	0.595038584089907	0.0263819239156712	6.08276253029822	0.00433716157490334
0.605708249865309	R16	12	Placebo	505	0.595233685366398	0.037480781249568	6.32455532033676	0.00592623186155834
0.598128021299402	R16	1	Placebo	505	0.596722748085175	0.0302885575789863	6.32455532033676	0.00478904144953759
0.58985169496753	R16	24	Placebo	505	0.604385399999745	0.0283345039218333	5.65685424949238	0.0050088799661713
0.569810598787038	R16	2	Placebo	505	0.592578928496595	0.0323103345060159	6.32455532033676	0.00510871245004708
0.589762641357314	R16	36	Placebo	505	0.595571966824846	0.0249334602880265	6.32455532033676	0.00394232622297609
0.579006094561492	R16	3	Placebo	505	0.592956831195297	0.0306233519986133	5.91607978309962	0.00517629124713541
0.561680322087752	R16	48	Placebo	505	0.595982556172835	0.0320402923872219	6.32455532033676	0.00506601504206875
0.580971072041948	R16	4	Placebo	505	0.598360183210679	0.0315460567871256	6.16441400296898	0.00511744616307925
0.582090723388714	R16	5	Placebo	505	0.587871551078745	0.0227541651587749	5.8309518948453	0.00390230713082887
0.582265906566493	R16	6	Placebo	505	0.587058546506762	0.039559330819246	6.32455532033676	0.0062548794050456
0.596256489229435	R16	7	Placebo	505	0.594368681925409	0.0322246328777059	6.32455532033676	0.00509516183281485
0.604760735435198	R16	8	Placebo	505	0.595703256382217	0.0314040808285116	6.32455532033676	0.00496542116210621
0.61174844287919	R19	0	Placebo	505	0.595038584089907	0.0263819239156712	6.08276253029822	0.00433716157490334
0.574330328152157	R19	12	Placebo	505	0.595233685366398	0.037480781249568	6.32455532033676	0.00592623186155834
0.614038063750634	R19	1	Placebo	505	0.596722748085175	0.0302885575789863	6.32455532033676	0.00478904144953759
0.641952674746703	R19	24	Placebo	505	0.604385399999745	0.0283345039218333	5.65685424949238	0.0050088799661713
0.604939047646897	R19	2	Placebo	505	0.592578928496595	0.0323103345060159	6.32455532033676	0.00510871245004708
0.618052765111589	R19	36	Placebo	505	0.595571966824846	0.0249334602880265	6.32455532033676	0.00394232622297609
0.622250043441956	R19	3	Placebo	505	0.592956831195297	0.0306233519986133	5.91607978309962	0.00517629124713541
0.600109326843903	R19	48	Placebo	505	0.595982556172835	0.0320402923872219	6.32455532033676	0.00506601504206875
0.617884617399554	R19	4	Placebo	505	0.598360183210679	0.0315460567871256	6.16441400296898	0.00511744616307925
0.613432031357543	R19	5	Placebo	505	0.587871551078745	0.0227541651587749	5.8309518948453	0.00390230713082887
0.604175986903834	R19	6	Placebo	505	0.587058546506762	0.039559330819246	6.32455532033676	0.0062548794050456
0.606825867685734	R19	7	Placebo	505	0.594368681925409	0.0322246328777059	6.32455532033676	0.00509516183281485
0.618365327192208	R19	8	Placebo	505	0.595703256382217	0.0314040808285116	6.32455532033676	0.00496542116210621
0.587622322470762	R22	0	Placebo	505	0.595038584089907	0.0263819239156712	6.08276253029822	0.00433716157490334
0.59207201045483	R22	12	Placebo	505	0.595233685366398	0.037480781249568	6.32455532033676	0.00592623186155834
0.626317894332021	R22	1	Placebo	505	0.596722748085175	0.0302885575789863	6.32455532033676	0.00478904144953759
0.610821180585824	R22	24	Placebo	505	0.604385399999745	0.0283345039218333	5.65685424949238	0.0050088799661713
0.620500499646433	R22	2	Placebo	505	0.592578928496595	0.0323103345060159	6.32455532033676	0.00510871245004708
0.604734616276493	R22	36	Placebo	505	0.595571966824846	0.0249334602880265	6.32455532033676	0.00394232622297609
0.591890604692061	R22	3	Placebo	505	0.592956831195297	0.0306233519986133	5.91607978309962	0.00517629124713541
0.629311088142998	R22	48	Placebo	505	0.595982556172835	0.0320402923872219	6.32455532033676	0.00506601504206875
0.620345180979606	R22	4	Placebo	505	0.598360183210679	0.0315460567871256	6.16441400296898	0.00511744616307925
0.628228362381911	R22	5	Placebo	505	0.587871551078745	0.0227541651587749	5.8309518948453	0.00390230713082887
0.620774367960354	R22	6	Placebo	505	0.587058546506762	0.039559330819246	6.32455532033676	0.0062548794050456
0.610065073640292	R22	7	Placebo	505	0.594368681925409	0.0322246328777059	6.32455532033676	0.00509516183281485
0.606197123227164	R22	8	Placebo	505	0.595703256382217	0.0314040808285116	6.32455532033676	0.00496542116210621
0.609935205183585	R10	0	Placebo	543	0.595038584089907	0.0263819239156712	6.08276253029822	0.00433716157490334
0.610366996356065	R10	12	Placebo	543	0.595233685366398	0.037480781249568	6.32455532033676	0.00592623186155834
0.587525823307814	R10	1	Placebo	543	0.596722748085175	0.0302885575789863	6.32455532033676	0.00478904144953759
0.559964982259224	R10	24	Placebo	543	0.604385399999745	0.0283345039218333	5.65685424949238	0.0050088799661713
0.592450131982794	R10	2	Placebo	543	0.592578928496595	0.0323103345060159	6.32455532033676	0.00510871245004708
0.610676184915875	R10	36	Placebo	543	0.595571966824846	0.0249334602880265	6.32455532033676	0.00394232622297609
0.583491657532578	R10	3	Placebo	543	0.592956831195297	0.0306233519986133	5.91607978309962	0.00517629124713541
0.600925925925926	R10	48	Placebo	543	0.595982556172835	0.0320402923872219	6.32455532033676	0.00506601504206875
0.561759918490078	R10	4	Placebo	543	0.598360183210679	0.0315460567871256	6.16441400296898	0.00511744616307925
0.580218795275397	R10	5	Placebo	543	0.587871551078745	0.0227541651587749	5.8309518948453	0.00390230713082887
0.582496374085343	R10	6	Placebo	543	0.587058546506762	0.039559330819246	6.32455532033676	0.0062548794050456
0.614558459080619	R10	7	Placebo	543	0.594368681925409	0.0322246328777059	6.32455532033676	0.00509516183281485
0.596177308991954	R10	8	Placebo	543	0.595703256382217	0.0314040808285116	6.32455532033676	0.00496542116210621
0.608725298526678	R21	0	Placebo	543	0.595038584089907	0.0263819239156712	6.08276253029822	0.00433716157490334
0.554488755069436	R21	12	Placebo	543	0.595233685366398	0.037480781249568	6.32455532033676	0.00592623186155834
0.613144790053347	R21	1	Placebo	543	0.596722748085175	0.0302885575789863	6.32455532033676	0.00478904144953759
0.604384396773011	R21	24	Placebo	543	0.604385399999745	0.0283345039218333	5.65685424949238	0.0050088799661713
0.590536945443645	R21	2	Placebo	543	0.592578928496595	0.0323103345060159	6.32455532033676	0.00510871245004708
0.616390690793217	R21	36	Placebo	543	0.595571966824846	0.0249334602880265	6.32455532033676	0.00394232622297609
0.626175449000339	R21	3	Placebo	543	0.592956831195297	0.0306233519986133	5.91607978309962	0.00517629124713541
0.600902872665645	R21	48	Placebo	543	0.595982556172835	0.0320402923872219	6.32455532033676	0.00506601504206875
0.610972048393826	R21	5	Placebo	543	0.587871551078745	0.0227541651587749	5.8309518948453	0.00390230713082887
0.582608335404756	R21	6	Placebo	543	0.587058546506762	0.039559330819246	6.32455532033676	0.0062548794050456
0.591102366009352	R21	7	Placebo	543	0.594368681925409	0.0322246328777059	6.32455532033676	0.00509516183281485
0.606281790710929	R21	8	Placebo	543	0.595703256382217	0.0314040808285116	6.32455532033676	0.00496542116210621
0.604235791424187	R25	0	Placebo	543	0.595038584089907	0.0263819239156712	6.08276253029822	0.00433716157490334
0.571117261217285	R25	12	Placebo	543	0.595233685366398	0.037480781249568	6.32455532033676	0.00592623186155834
0.566849816849817	R25	1	Placebo	543	0.596722748085175	0.0302885575789863	6.32455532033676	0.00478904144953759
0.611964535350368	R25	2	Placebo	543	0.592578928496595	0.0323103345060159	6.32455532033676	0.00510871245004708
0.592361088707509	R25	36	Placebo	543	0.595571966824846	0.0249334602880265	6.32455532033676	0.00394232622297609
0.630291386785256	R25	48	Placebo	543	0.595982556172835	0.0320402923872219	6.32455532033676	0.00506601504206875
0.618941905166375	R25	4	Placebo	543	0.598360183210679	0.0315460567871256	6.16441400296898	0.00511744616307925
0.580182926829268	R25	5	Placebo	543	0.587871551078745	0.0227541651587749	5.8309518948453	0.00390230713082887
0.577646771195158	R25	6	Placebo	543	0.587058546506762	0.039559330819246	6.32455532033676	0.0062548794050456
0.567252419955324	R25	7	Placebo	543	0.594368681925409	0.0322246328777059	6.32455532033676	0.00509516183281485
0.571602363573166	R25	8	Placebo	543	0.595703256382217	0.0314040808285116	6.32455532033676	0.00496542116210621
0.612643757181721	R8	0	Placebo	543	0.595038584089907	0.0263819239156712	6.08276253029822	0.00433716157490334
0.616104461371056	R8	12	Placebo	543	0.595233685366398	0.037480781249568	6.32455532033676	0.00592623186155834
0.628548212351029	R8	1	Placebo	543	0.596722748085175	0.0302885575789863	6.32455532033676	0.00478904144953759
0.612570777877604	R8	24	Placebo	543	0.604385399999745	0.0283345039218333	5.65685424949238	0.0050088799661713
0.587396778123731	R8	2	Placebo	543	0.592578928496595	0.0323103345060159	6.32455532033676	0.00510871245004708
0.598907711872105	R8	36	Placebo	543	0.595571966824846	0.0249334602880265	6.32455532033676	0.00394232622297609
0.600216265662321	R8	3	Placebo	543	0.592956831195297	0.0306233519986133	5.91607978309962	0.00517629124713541
0.606105499438833	R8	48	Placebo	543	0.595982556172835	0.0320402923872219	6.32455532033676	0.00506601504206875
0.642541606739264	R8	4	Placebo	543	0.598360183210679	0.0315460567871256	6.16441400296898	0.00511744616307925
0.610001794482781	R8	5	Placebo	543	0.587871551078745	0.0227541651587749	5.8309518948453	0.00390230713082887
0.602187947575625	R8	6	Placebo	543	0.587058546506762	0.039559330819246	6.32455532033676	0.0062548794050456
0.609082003918276	R8	7	Placebo	543	0.594368681925409	0.0322246328777059	6.32455532033676	0.00509516183281485
0.618554123138475	R8	8	Placebo	543	0.595703256382217	0.0314040808285116	6.32455532033676	0.00496542116210621
0.545939695327854	R9	0	Placebo	543	0.595038584089907	0.0263819239156712	6.08276253029822	0.00433716157490334
0.532957917925682	R9	12	Placebo	543	0.595233685366398	0.037480781249568	6.32455532033676	0.00592623186155834
0.528314655405771	R9	1	Placebo	543	0.596722748085175	0.0302885575789863	6.32455532033676	0.00478904144953759
0.547969827944477	R9	24	Placebo	543	0.604385399999745	0.0283345039218333	5.65685424949238	0.0050088799661713
0.547396808991667	R9	2	Placebo	543	0.592578928496595	0.0323103345060159	6.32455532033676	0.00510871245004708
0.538546798029557	R9	36	Placebo	543	0.595571966824846	0.0249334602880265	6.32455532033676	0.00394232622297609
0.541068346411858	R9	3	Placebo	543	0.592956831195297	0.0306233519986133	5.91607978309962	0.00517629124713541
0.558306277056277	R9	48	Placebo	543	0.595982556172835	0.0320402923872219	6.32455532033676	0.00506601504206875
0.5698314108252	R9	4	Placebo	543	0.598360183210679	0.0315460567871256	6.16441400296898	0.00511744616307925
0.556954674065022	R9	5	Placebo	543	0.587871551078745	0.0227541651587749	5.8309518948453	0.00390230713082887
0.531777046482929	R9	6	Placebo	543	0.587058546506762	0.039559330819246	6.32455532033676	0.0062548794050456
0.563277714932127	R9	7	Placebo	543	0.594368681925409	0.0322246328777059	6.32455532033676	0.00509516183281485
0.528015775873793	R9	8	Placebo	543	0.595703256382217	0.0314040808285116	6.32455532033676	0.00496542116210621
0.609935205183585	R10	0	Placebo	543	0.595038584089907	0.0263819239156712	6.08276253029822	0.00433716157490334
0.610366996356065	R10	12	Placebo	543	0.595233685366398	0.037480781249568	6.32455532033676	0.00592623186155834
0.587525823307814	R10	1	Placebo	543	0.596722748085175	0.0302885575789863	6.32455532033676	0.00478904144953759
0.559964982259224	R10	24	Placebo	543	0.604385399999745	0.0283345039218333	5.65685424949238	0.0050088799661713
0.592450131982794	R10	2	Placebo	543	0.592578928496595	0.0323103345060159	6.32455532033676	0.00510871245004708
0.610676184915875	R10	36	Placebo	543	0.595571966824846	0.0249334602880265	6.32455532033676	0.00394232622297609
0.583491657532578	R10	3	Placebo	543	0.592956831195297	0.0306233519986133	5.91607978309962	0.00517629124713541
0.600925925925926	R10	48	Placebo	543	0.595982556172835	0.0320402923872219	6.32455532033676	0.00506601504206875
0.561759918490078	R10	4	Placebo	543	0.598360183210679	0.0315460567871256	6.16441400296898	0.00511744616307925
0.580218795275397	R10	5	Placebo	543	0.587871551078745	0.0227541651587749	5.8309518948453	0.00390230713082887
0.582496374085343	R10	6	Placebo	543	0.587058546506762	0.039559330819246	6.32455532033676	0.0062548794050456
0.614558459080619	R10	7	Placebo	543	0.594368681925409	0.0322246328777059	6.32455532033676	0.00509516183281485
0.596177308991954	R10	8	Placebo	543	0.595703256382217	0.0314040808285116	6.32455532033676	0.00496542116210621
0.608725298526678	R21	0	Placebo	543	0.595038584089907	0.0263819239156712	6.08276253029822	0.00433716157490334
0.554488755069436	R21	12	Placebo	543	0.595233685366398	0.037480781249568	6.32455532033676	0.00592623186155834
0.613144790053347	R21	1	Placebo	543	0.596722748085175	0.0302885575789863	6.32455532033676	0.00478904144953759
0.604384396773011	R21	24	Placebo	543	0.604385399999745	0.0283345039218333	5.65685424949238	0.0050088799661713
0.590536945443645	R21	2	Placebo	543	0.592578928496595	0.0323103345060159	6.32455532033676	0.00510871245004708
0.616390690793217	R21	36	Placebo	543	0.595571966824846	0.0249334602880265	6.32455532033676	0.00394232622297609
0.626175449000339	R21	3	Placebo	543	0.592956831195297	0.0306233519986133	5.91607978309962	0.00517629124713541
0.600902872665645	R21	48	Placebo	543	0.595982556172835	0.0320402923872219	6.32455532033676	0.00506601504206875
0.610972048393826	R21	5	Placebo	543	0.587871551078745	0.0227541651587749	5.8309518948453	0.00390230713082887
0.582608335404756	R21	6	Placebo	543	0.587058546506762	0.039559330819246	6.32455532033676	0.0062548794050456
0.591102366009352	R21	7	Placebo	543	0.594368681925409	0.0322246328777059	6.32455532033676	0.00509516183281485
0.606281790710929	R21	8	Placebo	543	0.595703256382217	0.0314040808285116	6.32455532033676	0.00496542116210621
0.604235791424187	R25	0	Placebo	543	0.595038584089907	0.0263819239156712	6.08276253029822	0.00433716157490334
0.571117261217285	R25	12	Placebo	543	0.595233685366398	0.037480781249568	6.32455532033676	0.00592623186155834
0.566849816849817	R25	1	Placebo	543	0.596722748085175	0.0302885575789863	6.32455532033676	0.00478904144953759
0.611964535350368	R25	2	Placebo	543	0.592578928496595	0.0323103345060159	6.32455532033676	0.00510871245004708
0.592361088707509	R25	36	Placebo	543	0.595571966824846	0.0249334602880265	6.32455532033676	0.00394232622297609
0.630291386785256	R25	48	Placebo	543	0.595982556172835	0.0320402923872219	6.32455532033676	0.00506601504206875
0.618941905166375	R25	4	Placebo	543	0.598360183210679	0.0315460567871256	6.16441400296898	0.00511744616307925
0.580182926829268	R25	5	Placebo	543	0.587871551078745	0.0227541651587749	5.8309518948453	0.00390230713082887
0.577646771195158	R25	6	Placebo	543	0.587058546506762	0.039559330819246	6.32455532033676	0.0062548794050456
0.567252419955324	R25	7	Placebo	543	0.594368681925409	0.0322246328777059	6.32455532033676	0.00509516183281485
0.571602363573166	R25	8	Placebo	543	0.595703256382217	0.0314040808285116	6.32455532033676	0.00496542116210621
0.612643757181721	R8	0	Placebo	543	0.595038584089907	0.0263819239156712	6.08276253029822	0.00433716157490334
0.616104461371056	R8	12	Placebo	543	0.595233685366398	0.037480781249568	6.32455532033676	0.00592623186155834
0.628548212351029	R8	1	Placebo	543	0.596722748085175	0.0302885575789863	6.32455532033676	0.00478904144953759
0.612570777877604	R8	24	Placebo	543	0.604385399999745	0.0283345039218333	5.65685424949238	0.0050088799661713
0.587396778123731	R8	2	Placebo	543	0.592578928496595	0.0323103345060159	6.32455532033676	0.00510871245004708
0.598907711872105	R8	36	Placebo	543	0.595571966824846	0.0249334602880265	6.32455532033676	0.00394232622297609
0.600216265662321	R8	3	Placebo	543	0.592956831195297	0.0306233519986133	5.91607978309962	0.00517629124713541
0.606105499438833	R8	48	Placebo	543	0.595982556172835	0.0320402923872219	6.32455532033676	0.00506601504206875
0.642541606739264	R8	4	Placebo	543	0.598360183210679	0.0315460567871256	6.16441400296898	0.00511744616307925
0.610001794482781	R8	5	Placebo	543	0.587871551078745	0.0227541651587749	5.8309518948453	0.00390230713082887
0.602187947575625	R8	6	Placebo	543	0.587058546506762	0.039559330819246	6.32455532033676	0.0062548794050456
0.609082003918276	R8	7	Placebo	543	0.594368681925409	0.0322246328777059	6.32455532033676	0.00509516183281485
0.618554123138475	R8	8	Placebo	543	0.595703256382217	0.0314040808285116	6.32455532033676	0.00496542116210621
0.545939695327854	R9	0	Placebo	543	0.595038584089907	0.0263819239156712	6.08276253029822	0.00433716157490334
0.532957917925682	R9	12	Placebo	543	0.595233685366398	0.037480781249568	6.32455532033676	0.00592623186155834
0.528314655405771	R9	1	Placebo	543	0.596722748085175	0.0302885575789863	6.32455532033676	0.00478904144953759
0.547969827944477	R9	24	Placebo	543	0.604385399999745	0.0283345039218333	5.65685424949238	0.0050088799661713
0.547396808991667	R9	2	Placebo	543	0.592578928496595	0.0323103345060159	6.32455532033676	0.00510871245004708
0.538546798029557	R9	36	Placebo	543	0.595571966824846	0.0249334602880265	6.32455532033676	0.00394232622297609
0.541068346411858	R9	3	Placebo	543	0.592956831195297	0.0306233519986133	5.91607978309962	0.00517629124713541
0.558306277056277	R9	48	Placebo	543	0.595982556172835	0.0320402923872219	6.32455532033676	0.00506601504206875
0.5698314108252	R9	4	Placebo	543	0.598360183210679	0.0315460567871256	6.16441400296898	0.00511744616307925
0.556954674065022	R9	5	Placebo	543	0.587871551078745	0.0227541651587749	5.8309518948453	0.00390230713082887
0.531777046482929	R9	6	Placebo	543	0.587058546506762	0.039559330819246	6.32455532033676	0.0062548794050456
0.563277714932127	R9	7	Placebo	543	0.594368681925409	0.0322246328777059	6.32455532033676	0.00509516183281485
0.528015775873793	R9	8	Placebo	543	0.595703256382217	0.0314040808285116	6.32455532033676	0.00496542116210621
0.592120081720129	R26	0	Placebo	485	0.595038584089907	0.0263819239156712	6.08276253029822	0.00433716157490334
0.573187448887457	R26	12	Placebo	485	0.595233685366398	0.037480781249568	6.32455532033676	0.00592623186155834
0.584622290624599	R26	1	Placebo	485	0.596722748085175	0.0302885575789863	6.32455532033676	0.00478904144953759
0.606065988594265	R26	2	Placebo	485	0.592578928496595	0.0323103345060159	6.32455532033676	0.00510871245004708
0.609531098957496	R26	36	Placebo	485	0.595571966824846	0.0249334602880265	6.32455532033676	0.00394232622297609
0.545709766974607	R26	3	Placebo	485	0.592956831195297	0.0306233519986133	5.91607978309962	0.00517629124713541
0.604586421760959	R26	48	Placebo	485	0.595982556172835	0.0320402923872219	6.32455532033676	0.00506601504206875
0.567582973279867	R26	4	Placebo	485	0.598360183210679	0.0315460567871256	6.16441400296898	0.00511744616307925
0.588884059608059	R26	5	Placebo	485	0.587871551078745	0.0227541651587749	5.8309518948453	0.00390230713082887
0.565887148889525	R26	6	Placebo	485	0.587058546506762	0.039559330819246	6.32455532033676	0.0062548794050456
0.571297728399224	R26	7	Placebo	485	0.594368681925409	0.0322246328777059	6.32455532033676	0.00509516183281485
0.572584471932762	R26	8	Placebo	485	0.595703256382217	0.0314040808285116	6.32455532033676	0.00496542116210621
0.586052452331161	R27	0	Placebo	485	0.595038584089907	0.0263819239156712	6.08276253029822	0.00433716157490334
0.56957125497898	R27	12	Placebo	485	0.595233685366398	0.037480781249568	6.32455532033676	0.00592623186155834
0.594787116918375	R27	1	Placebo	485	0.596722748085175	0.0302885575789863	6.32455532033676	0.00478904144953759
0.553859421179599	R27	2	Placebo	485	0.592578928496595	0.0323103345060159	6.32455532033676	0.00510871245004708
0.59047619047619	R27	36	Placebo	485	0.595571966824846	0.0249334602880265	6.32455532033676	0.00394232622297609
0.608255936331289	R27	3	Placebo	485	0.592956831195297	0.0306233519986133	5.91607978309962	0.00517629124713541
0.541282289379719	R27	48	Placebo	485	0.595982556172835	0.0320402923872219	6.32455532033676	0.00506601504206875
0.599857326870367	R27	4	Placebo	485	0.598360183210679	0.0315460567871256	6.16441400296898	0.00511744616307925
0.549486829813133	R27	5	Placebo	485	0.587871551078745	0.0227541651587749	5.8309518948453	0.00390230713082887
0.598340561806407	R27	6	Placebo	485	0.587058546506762	0.039559330819246	6.32455532033676	0.0062548794050456
0.594236938074637	R27	7	Placebo	485	0.594368681925409	0.0322246328777059	6.32455532033676	0.00509516183281485
0.572911972507788	R27	8	Placebo	485	0.595703256382217	0.0314040808285116	6.32455532033676	0.00496542116210621
0.587827109370123	R3	0	Placebo	485	0.595038584089907	0.0263819239156712	6.08276253029822	0.00433716157490334
0.601041109397572	R3	12	Placebo	485	0.595233685366398	0.037480781249568	6.32455532033676	0.00592623186155834
0.564442229494956	R3	1	Placebo	485	0.596722748085175	0.0302885575789863	6.32455532033676	0.00478904144953759
0.61817450082363	R3	24	Placebo	485	0.604385399999745	0.0283345039218333	5.65685424949238	0.0050088799661713
0.616972102884013	R3	2	Placebo	485	0.592578928496595	0.0323103345060159	6.32455532033676	0.00510871245004708
0.589690801236261	R3	36	Placebo	485	0.595571966824846	0.0249334602880265	6.32455532033676	0.00394232622297609
0.564485579492755	R3	3	Placebo	485	0.592956831195297	0.0306233519986133	5.91607978309962	0.00517629124713541
0.628781430037567	R3	48	Placebo	485	0.595982556172835	0.0320402923872219	6.32455532033676	0.00506601504206875
0.577310910393478	R3	4	Placebo	485	0.598360183210679	0.0315460567871256	6.16441400296898	0.00511744616307925
0.584121952311085	R3	5	Placebo	485	0.587871551078745	0.0227541651587749	5.8309518948453	0.00390230713082887
0.61379520552695	R3	6	Placebo	485	0.587058546506762	0.039559330819246	6.32455532033676	0.0062548794050456
0.595552148919242	R3	7	Placebo	485	0.594368681925409	0.0322246328777059	6.32455532033676	0.00509516183281485
0.621150054007888	R3	8	Placebo	485	0.595703256382217	0.0314040808285116	6.32455532033676	0.00496542116210621
0.560835163179367	R5	0	Placebo	485	0.595038584089907	0.0263819239156712	6.08276253029822	0.00433716157490334
0.558723410176001	R5	12	Placebo	485	0.595233685366398	0.037480781249568	6.32455532033676	0.00592623186155834
0.579544531328524	R5	1	Placebo	485	0.596722748085175	0.0302885575789863	6.32455532033676	0.00478904144953759
0.579735783941236	R5	24	Placebo	485	0.604385399999745	0.0283345039218333	5.65685424949238	0.0050088799661713
0.518705011244156	R5	2	Placebo	485	0.592578928496595	0.0323103345060159	6.32455532033676	0.00510871245004708
0.546456092913126	R5	36	Placebo	485	0.595571966824846	0.0249334602880265	6.32455532033676	0.00394232622297609
0.586979408753103	R5	3	Placebo	485	0.592956831195297	0.0306233519986133	5.91607978309962	0.00517629124713541
0.575083500352927	R5	48	Placebo	485	0.595982556172835	0.0320402923872219	6.32455532033676	0.00506601504206875
0.558766739239021	R5	4	Placebo	485	0.598360183210679	0.0315460567871256	6.16441400296898	0.00511744616307925
0.565950510703874	R5	5	Placebo	485	0.587871551078745	0.0227541651587749	5.8309518948453	0.00390230713082887
0.532170560794297	R5	6	Placebo	485	0.587058546506762	0.039559330819246	6.32455532033676	0.0062548794050456
0.530589710554174	R5	7	Placebo	485	0.594368681925409	0.0322246328777059	6.32455532033676	0.00509516183281485
0.574111838066974	R5	8	Placebo	485	0.595703256382217	0.0314040808285116	6.32455532033676	0.00496542116210621
0.572252715682291	R6	0	Placebo	485	0.595038584089907	0.0263819239156712	6.08276253029822	0.00433716157490334
0.670582697088721	R6	12	Placebo	485	0.595233685366398	0.037480781249568	6.32455532033676	0.00592623186155834
0.572108105203365	R6	1	Placebo	485	0.596722748085175	0.0302885575789863	6.32455532033676	0.00478904144953759
0.595104455184929	R6	24	Placebo	485	0.604385399999745	0.0283345039218333	5.65685424949238	0.0050088799661713
0.605311214837216	R6	2	Placebo	485	0.592578928496595	0.0323103345060159	6.32455532033676	0.00510871245004708
0.583078201441229	R6	36	Placebo	485	0.595571966824846	0.0249334602880265	6.32455532033676	0.00394232622297609
0.562214637374153	R6	48	Placebo	485	0.595982556172835	0.0320402923872219	6.32455532033676	0.00506601504206875
0.577807347234532	R6	4	Placebo	485	0.598360183210679	0.0315460567871256	6.16441400296898	0.00511744616307925
0.520465958725366	R6	6	Placebo	485	0.587058546506762	0.039559330819246	6.32455532033676	0.0062548794050456
0.56882983105011	R6	7	Placebo	485	0.594368681925409	0.0322246328777059	6.32455532033676	0.00509516183281485
0.56398225944416	R6	8	Placebo	485	0.595703256382217	0.0314040808285116	6.32455532033676	0.00496542116210621
0.592120081720129	R26	0	Placebo	485	0.595038584089907	0.0263819239156712	6.08276253029822	0.00433716157490334
0.573187448887457	R26	12	Placebo	485	0.595233685366398	0.037480781249568	6.32455532033676	0.00592623186155834
0.584622290624599	R26	1	Placebo	485	0.596722748085175	0.0302885575789863	6.32455532033676	0.00478904144953759
0.606065988594265	R26	2	Placebo	485	0.592578928496595	0.0323103345060159	6.32455532033676	0.00510871245004708
0.609531098957496	R26	36	Placebo	485	0.595571966824846	0.0249334602880265	6.32455532033676	0.00394232622297609
0.545709766974607	R26	3	Placebo	485	0.592956831195297	0.0306233519986133	5.91607978309962	0.00517629124713541
0.604586421760959	R26	48	Placebo	485	0.595982556172835	0.0320402923872219	6.32455532033676	0.00506601504206875
0.567582973279867	R26	4	Placebo	485	0.598360183210679	0.0315460567871256	6.16441400296898	0.00511744616307925
0.588884059608059	R26	5	Placebo	485	0.587871551078745	0.0227541651587749	5.8309518948453	0.00390230713082887
0.565887148889525	R26	6	Placebo	485	0.587058546506762	0.039559330819246	6.32455532033676	0.0062548794050456
0.571297728399224	R26	7	Placebo	485	0.594368681925409	0.0322246328777059	6.32455532033676	0.00509516183281485
0.572584471932762	R26	8	Placebo	485	0.595703256382217	0.0314040808285116	6.32455532033676	0.00496542116210621
0.586052452331161	R27	0	Placebo	485	0.595038584089907	0.0263819239156712	6.08276253029822	0.00433716157490334
0.56957125497898	R27	12	Placebo	485	0.595233685366398	0.037480781249568	6.32455532033676	0.00592623186155834
0.594787116918375	R27	1	Placebo	485	0.596722748085175	0.0302885575789863	6.32455532033676	0.00478904144953759
0.553859421179599	R27	2	Placebo	485	0.592578928496595	0.0323103345060159	6.32455532033676	0.00510871245004708
0.59047619047619	R27	36	Placebo	485	0.595571966824846	0.0249334602880265	6.32455532033676	0.00394232622297609
0.608255936331289	R27	3	Placebo	485	0.592956831195297	0.0306233519986133	5.91607978309962	0.00517629124713541
0.541282289379719	R27	48	Placebo	485	0.595982556172835	0.0320402923872219	6.32455532033676	0.00506601504206875
0.599857326870367	R27	4	Placebo	485	0.598360183210679	0.0315460567871256	6.16441400296898	0.00511744616307925
0.549486829813133	R27	5	Placebo	485	0.587871551078745	0.0227541651587749	5.8309518948453	0.00390230713082887
0.598340561806407	R27	6	Placebo	485	0.587058546506762	0.039559330819246	6.32455532033676	0.0062548794050456
0.594236938074637	R27	7	Placebo	485	0.594368681925409	0.0322246328777059	6.32455532033676	0.00509516183281485
0.572911972507788	R27	8	Placebo	485	0.595703256382217	0.0314040808285116	6.32455532033676	0.00496542116210621
0.587827109370123	R3	0	Placebo	485	0.595038584089907	0.0263819239156712	6.08276253029822	0.00433716157490334
0.601041109397572	R3	12	Placebo	485	0.595233685366398	0.037480781249568	6.32455532033676	0.00592623186155834
0.564442229494956	R3	1	Placebo	485	0.596722748085175	0.0302885575789863	6.32455532033676	0.00478904144953759
0.61817450082363	R3	24	Placebo	485	0.604385399999745	0.0283345039218333	5.65685424949238	0.0050088799661713
0.616972102884013	R3	2	Placebo	485	0.592578928496595	0.0323103345060159	6.32455532033676	0.00510871245004708
0.589690801236261	R3	36	Placebo	485	0.595571966824846	0.0249334602880265	6.32455532033676	0.00394232622297609
0.564485579492755	R3	3	Placebo	485	0.592956831195297	0.0306233519986133	5.91607978309962	0.00517629124713541
0.628781430037567	R3	48	Placebo	485	0.595982556172835	0.0320402923872219	6.32455532033676	0.00506601504206875
0.577310910393478	R3	4	Placebo	485	0.598360183210679	0.0315460567871256	6.16441400296898	0.00511744616307925
0.584121952311085	R3	5	Placebo	485	0.587871551078745	0.0227541651587749	5.8309518948453	0.00390230713082887
0.61379520552695	R3	6	Placebo	485	0.587058546506762	0.039559330819246	6.32455532033676	0.0062548794050456
0.595552148919242	R3	7	Placebo	485	0.594368681925409	0.0322246328777059	6.32455532033676	0.00509516183281485
0.621150054007888	R3	8	Placebo	485	0.595703256382217	0.0314040808285116	6.32455532033676	0.00496542116210621
0.560835163179367	R5	0	Placebo	485	0.595038584089907	0.0263819239156712	6.08276253029822	0.00433716157490334
0.558723410176001	R5	12	Placebo	485	0.595233685366398	0.037480781249568	6.32455532033676	0.00592623186155834
0.579544531328524	R5	1	Placebo	485	0.596722748085175	0.0302885575789863	6.32455532033676	0.00478904144953759
0.579735783941236	R5	24	Placebo	485	0.604385399999745	0.0283345039218333	5.65685424949238	0.0050088799661713
0.518705011244156	R5	2	Placebo	485	0.592578928496595	0.0323103345060159	6.32455532033676	0.00510871245004708
0.546456092913126	R5	36	Placebo	485	0.595571966824846	0.0249334602880265	6.32455532033676	0.00394232622297609
0.586979408753103	R5	3	Placebo	485	0.592956831195297	0.0306233519986133	5.91607978309962	0.00517629124713541
0.575083500352927	R5	48	Placebo	485	0.595982556172835	0.0320402923872219	6.32455532033676	0.00506601504206875
0.558766739239021	R5	4	Placebo	485	0.598360183210679	0.0315460567871256	6.16441400296898	0.00511744616307925
0.565950510703874	R5	5	Placebo	485	0.587871551078745	0.0227541651587749	5.8309518948453	0.00390230713082887
0.532170560794297	R5	6	Placebo	485	0.587058546506762	0.039559330819246	6.32455532033676	0.0062548794050456
0.530589710554174	R5	7	Placebo	485	0.594368681925409	0.0322246328777059	6.32455532033676	0.00509516183281485
0.574111838066974	R5	8	Placebo	485	0.595703256382217	0.0314040808285116	6.32455532033676	0.00496542116210621
0.572252715682291	R6	0	Placebo	485	0.595038584089907	0.0263819239156712	6.08276253029822	0.00433716157490334
0.670582697088721	R6	12	Placebo	485	0.595233685366398	0.037480781249568	6.32455532033676	0.00592623186155834
0.572108105203365	R6	1	Placebo	485	0.596722748085175	0.0302885575789863	6.32455532033676	0.00478904144953759
0.595104455184929	R6	24	Placebo	485	0.604385399999745	0.0283345039218333	5.65685424949238	0.0050088799661713
0.605311214837216	R6	2	Placebo	485	0.592578928496595	0.0323103345060159	6.32455532033676	0.00510871245004708
0.583078201441229	R6	36	Placebo	485	0.595571966824846	0.0249334602880265	6.32455532033676	0.00394232622297609
0.562214637374153	R6	48	Placebo	485	0.595982556172835	0.0320402923872219	6.32455532033676	0.00506601504206875
0.577807347234532	R6	4	Placebo	485	0.598360183210679	0.0315460567871256	6.16441400296898	0.00511744616307925
0.520465958725366	R6	6	Placebo	485	0.587058546506762	0.039559330819246	6.32455532033676	0.0062548794050456
0.56882983105011	R6	7	Placebo	485	0.594368681925409	0.0322246328777059	6.32455532033676	0.00509516183281485
0.56398225944416	R6	8	Placebo	485	0.595703256382217	0.0314040808285116	6.32455532033676	0.00496542116210621
0.592120081720129	R26	0	Placebo	485	0.595038584089907	0.0263819239156712	6.08276253029822	0.00433716157490334
0.573187448887457	R26	12	Placebo	485	0.595233685366398	0.037480781249568	6.32455532033676	0.00592623186155834
0.584622290624599	R26	1	Placebo	485	0.596722748085175	0.0302885575789863	6.32455532033676	0.00478904144953759
0.606065988594265	R26	2	Placebo	485	0.592578928496595	0.0323103345060159	6.32455532033676	0.00510871245004708
0.609531098957496	R26	36	Placebo	485	0.595571966824846	0.0249334602880265	6.32455532033676	0.00394232622297609
0.545709766974607	R26	3	Placebo	485	0.592956831195297	0.0306233519986133	5.91607978309962	0.00517629124713541
0.604586421760959	R26	48	Placebo	485	0.595982556172835	0.0320402923872219	6.32455532033676	0.00506601504206875
0.567582973279867	R26	4	Placebo	485	0.598360183210679	0.0315460567871256	6.16441400296898	0.00511744616307925
0.588884059608059	R26	5	Placebo	485	0.587871551078745	0.0227541651587749	5.8309518948453	0.00390230713082887
0.565887148889525	R26	6	Placebo	485	0.587058546506762	0.039559330819246	6.32455532033676	0.0062548794050456
0.571297728399224	R26	7	Placebo	485	0.594368681925409	0.0322246328777059	6.32455532033676	0.00509516183281485
0.572584471932762	R26	8	Placebo	485	0.595703256382217	0.0314040808285116	6.32455532033676	0.00496542116210621
0.586052452331161	R27	0	Placebo	485	0.595038584089907	0.0263819239156712	6.08276253029822	0.00433716157490334
0.56957125497898	R27	12	Placebo	485	0.595233685366398	0.037480781249568	6.32455532033676	0.00592623186155834
0.594787116918375	R27	1	Placebo	485	0.596722748085175	0.0302885575789863	6.32455532033676	0.00478904144953759
0.553859421179599	R27	2	Placebo	485	0.592578928496595	0.0323103345060159	6.32455532033676	0.00510871245004708
0.59047619047619	R27	36	Placebo	485	0.595571966824846	0.0249334602880265	6.32455532033676	0.00394232622297609
0.608255936331289	R27	3	Placebo	485	0.592956831195297	0.0306233519986133	5.91607978309962	0.00517629124713541
0.541282289379719	R27	48	Placebo	485	0.595982556172835	0.0320402923872219	6.32455532033676	0.00506601504206875
0.599857326870367	R27	4	Placebo	485	0.598360183210679	0.0315460567871256	6.16441400296898	0.00511744616307925
0.549486829813133	R27	5	Placebo	485	0.587871551078745	0.0227541651587749	5.8309518948453	0.00390230713082887
0.598340561806407	R27	6	Placebo	485	0.587058546506762	0.039559330819246	6.32455532033676	0.0062548794050456
0.594236938074637	R27	7	Placebo	485	0.594368681925409	0.0322246328777059	6.32455532033676	0.00509516183281485
0.572911972507788	R27	8	Placebo	485	0.595703256382217	0.0314040808285116	6.32455532033676	0.00496542116210621
0.587827109370123	R3	0	Placebo	485	0.595038584089907	0.0263819239156712	6.08276253029822	0.00433716157490334
0.601041109397572	R3	12	Placebo	485	0.595233685366398	0.037480781249568	6.32455532033676	0.00592623186155834
0.564442229494956	R3	1	Placebo	485	0.596722748085175	0.0302885575789863	6.32455532033676	0.00478904144953759
0.61817450082363	R3	24	Placebo	485	0.604385399999745	0.0283345039218333	5.65685424949238	0.0050088799661713
0.616972102884013	R3	2	Placebo	485	0.592578928496595	0.0323103345060159	6.32455532033676	0.00510871245004708
0.589690801236261	R3	36	Placebo	485	0.595571966824846	0.0249334602880265	6.32455532033676	0.00394232622297609
0.564485579492755	R3	3	Placebo	485	0.592956831195297	0.0306233519986133	5.91607978309962	0.00517629124713541
0.628781430037567	R3	48	Placebo	485	0.595982556172835	0.0320402923872219	6.32455532033676	0.00506601504206875
0.577310910393478	R3	4	Placebo	485	0.598360183210679	0.0315460567871256	6.16441400296898	0.00511744616307925
0.584121952311085	R3	5	Placebo	485	0.587871551078745	0.0227541651587749	5.8309518948453	0.00390230713082887
0.61379520552695	R3	6	Placebo	485	0.587058546506762	0.039559330819246	6.32455532033676	0.0062548794050456
0.595552148919242	R3	7	Placebo	485	0.594368681925409	0.0322246328777059	6.32455532033676	0.00509516183281485
0.621150054007888	R3	8	Placebo	485	0.595703256382217	0.0314040808285116	6.32455532033676	0.00496542116210621
0.560835163179367	R5	0	Placebo	485	0.595038584089907	0.0263819239156712	6.08276253029822	0.00433716157490334
0.558723410176001	R5	12	Placebo	485	0.595233685366398	0.037480781249568	6.32455532033676	0.00592623186155834
0.579544531328524	R5	1	Placebo	485	0.596722748085175	0.0302885575789863	6.32455532033676	0.00478904144953759
0.579735783941236	R5	24	Placebo	485	0.604385399999745	0.0283345039218333	5.65685424949238	0.0050088799661713
0.518705011244156	R5	2	Placebo	485	0.592578928496595	0.0323103345060159	6.32455532033676	0.00510871245004708
0.546456092913126	R5	36	Placebo	485	0.595571966824846	0.0249334602880265	6.32455532033676	0.00394232622297609
0.586979408753103	R5	3	Placebo	485	0.592956831195297	0.0306233519986133	5.91607978309962	0.00517629124713541
0.575083500352927	R5	48	Placebo	485	0.595982556172835	0.0320402923872219	6.32455532033676	0.00506601504206875
0.558766739239021	R5	4	Placebo	485	0.598360183210679	0.0315460567871256	6.16441400296898	0.00511744616307925
0.565950510703874	R5	5	Placebo	485	0.587871551078745	0.0227541651587749	5.8309518948453	0.00390230713082887
0.532170560794297	R5	6	Placebo	485	0.587058546506762	0.039559330819246	6.32455532033676	0.0062548794050456
0.530589710554174	R5	7	Placebo	485	0.594368681925409	0.0322246328777059	6.32455532033676	0.00509516183281485
0.574111838066974	R5	8	Placebo	485	0.595703256382217	0.0314040808285116	6.32455532033676	0.00496542116210621
0.572252715682291	R6	0	Placebo	485	0.595038584089907	0.0263819239156712	6.08276253029822	0.00433716157490334
0.670582697088721	R6	12	Placebo	485	0.595233685366398	0.037480781249568	6.32455532033676	0.00592623186155834
0.572108105203365	R6	1	Placebo	485	0.596722748085175	0.0302885575789863	6.32455532033676	0.00478904144953759
0.595104455184929	R6	24	Placebo	485	0.604385399999745	0.0283345039218333	5.65685424949238	0.0050088799661713
0.605311214837216	R6	2	Placebo	485	0.592578928496595	0.0323103345060159	6.32455532033676	0.00510871245004708
0.583078201441229	R6	36	Placebo	485	0.595571966824846	0.0249334602880265	6.32455532033676	0.00394232622297609
0.562214637374153	R6	48	Placebo	485	0.595982556172835	0.0320402923872219	6.32455532033676	0.00506601504206875
0.577807347234532	R6	4	Placebo	485	0.598360183210679	0.0315460567871256	6.16441400296898	0.00511744616307925
0.520465958725366	R6	6	Placebo	485	0.587058546506762	0.039559330819246	6.32455532033676	0.0062548794050456
0.56882983105011	R6	7	Placebo	485	0.594368681925409	0.0322246328777059	6.32455532033676	0.00509516183281485
0.56398225944416	R6	8	Placebo	485	0.595703256382217	0.0314040808285116	6.32455532033676	0.00496542116210621
