# Supplementary material for: Fecal microbiota transplantation in HIV: A pilot placebo-controlled study
Source: Nat Commun. 2021 Feb 18;12:1139. doi: 10.1038/s41467-021-21472-1 (PMC7892558; doi:10.1038/s41467-021-21472-1)
Supplement: Supplementary file 6 — Source Data [file 41467_2021_21472_MOESM6_ESM.zip › Source data file/Figure 6_sCD14.txt]

	FMT	FMT	FMT	FMT	FMT	FMT	FMT	FMT	FMT	FMT	FMT	FMT	FMT	FMT	FMT	Placebo	Placebo	Placebo	Placebo	Placebo	Placebo	Placebo	Placebo	Placebo	Placebo	Placebo	Placebo	Placebo	Placebo	Placebo
Week 0	1,884730	9,217941	2,615443	3,419574	2,192142	1,749250	1,801241	1,740998	2,627619	1,555579	1,887463	1,544340	3,755236	7,718499		2,792315	36,579410	1,564694	1,457141	10,546770	2,819631	2,495117	5,426610	1,504016	1,275409	0,755185	6,273154	10,250560	6,023223	2,995564
Week1	1,024632	9,691161	2,646920	2,554347	2,572318	1,961862	4,082708	2,230258	3,647308	1,779251	1,862947	1,485553	5,957858	8,537066		3,497532	30,137860	1,124996	1,802512	12,304920	2,226469	3,104037	5,526444	1,502650	1,636376	1,441517	5,212174	6,357413	11,215150	2,524917
Week 4	2,867052	12,495930	2,038652	2,155158	1,510917	1,600429	1,238646	2,180747	2,433921	1,445325	2,123532	1,458629	13,657160	12,417950		3,758851	25,536460	1,473578	2,469182	11,706700	2,024608	30,719800	4,975792	1,168997	3,068727	1,932232	8,278171	9,740730	15,548210	1,899503
Week 8	1,029386	8,028055	2,066269	2,113670	1,640505	1,895836	2,947376	2,455830	3,226767	1,430432	2,199662	1,603888	30,241930	8,822690		3,358747	26,236810	1,727155	1,481760	12,723280	2,156801	2,055247	5,749714	1,903415	3,495418	0,917724	4,959415	10,190440		1,610007
Week 24	2,408790	9,695478	2,040143	2,679940	1,422922	1,781233	1,365031		2,703827	1,285204	2,526640	1,730215	7,772574	11,142030		4,129850	21,380910	1,504147			2,648012	2,894917	7,659747	1,339717	6,250512	3,974720	9,833358	7,149570	7,618633
Week 48	1,261043	3,754747	2,164634	1,191335	1,612669	2,094819	5,923046	1,794307	2,478914	1,702043	1,800164	2,016109	6,447753			3,990733	31,438000	1,545164	1,077124	12,307580	2,786328	2,610841	1,933617	2,108710	1,021205	1,454113	14,231890	11,341090	12,240670	1,702758
