# Supplementary material for: Fecal microbiota transplantation in HIV: A pilot placebo-controlled study
Source: Nat Commun. 2021 Feb 18;12:1139. doi: 10.1038/s41467-021-21472-1 (PMC7892558; doi:10.1038/s41467-021-21472-1)
Supplement: Supplementary file 6 — Source Data [file 41467_2021_21472_MOESM6_ESM.zip › Source data file/PCOAvideo_patients_table.txt]

Randomization	Week	dim_1	dim_2
A	0	-0.0402448492070332	-0.0260248005480166
A	1	-0.0240795901074079	0.00202007923302927
A	12	-0.0577349185850837	-0.0178515952819585
A	2	-0.0216995017274479	-0.00775347825013379
A	24	-0.0406171787801108	-0.0192213623029972
A	3	-0.0406680719123052	-0.0136385619318464
A	36	-0.0299135695247317	-0.0104869868382124
A	4	0.00152525376856694	-0.00682661616313893
A	48	-0.0141516036701107	0.00399590205974641
A	5	-0.040160262732802	0.000794671337606349
A	6	-0.0322677689577578	-0.0114801142173474
A	7	-0.0241731002562593	-0.00650281862645851
A	8	-0.0262860914091869	0.000368819633498822
B	0	0.0228428497335242	-0.00079374397737945
B	1	0.0268185122933661	0.00589454939359155
B	12	0.0165378797979274	0.0168171199396621
B	2	0.0320022819688622	0.00465507948735918
B	24	0.0280298173431091	0.0150064439980701
B	3	0.0445352010682241	-0.000363654915922652
B	36	0.0216025888099475	0.0114014406756673
B	4	0.0311856592184795	0.0087710929193774
B	48	0.0169676765749342	0.00733094572779927
B	5	0.0362049784612486	0.0171507370850488
B	6	0.0168494784749733	0.0143609116708112
B	7	0.00859794933051092	0.0152410828540831
B	8	0.0184862729094981	0.0136181563134439
C	0	-0.00648595133606476	0.0246464197700329
C	1	0.0200702158745528	0.0271469589309308
C	12	0.00784096467001513	0.0294072603667228
C	2	0.00973998380078225	0.0298513561254487
C	24	-0.00711941760469795	0.0140371224318207
C	3	0.00744689259808544	0.0333317480645711
C	36	0.00524519885549483	0.00779001165683468
C	4	0.00669334141656436	0.0272379287764622
C	48	0.0102569821778554	0.0227033783834587
C	5	-0.0417925159053557	0.0248524865348801
C	6	0.0140061673695461	0.021234403304276
C	7	-0.0168427534708915	0.0235878310213122
C	8	-0.00215924802059725	0.0248756886647115
Placebo	0	0.0284824453591426	-0.0273620022532927
Placebo	1	0.0338237499209359	-0.0213416905378717
Placebo	12	0.0334765975741999	-0.0228911829677074
Placebo	2	0.0290990691396383	-0.0228985554678889
Placebo	24	0.0351198179361538	-0.0222947650737482
Placebo	3	0.0343275932121075	-0.0225091280720759
Placebo	36	0.0348308550547381	-0.0253932483289597
Placebo	4	0.027277363844705	-0.0214589343190177
Placebo	48	0.0396776438267317	-0.0251353585477344
Placebo	5	0.0416816634984497	-0.0270922342591829
Placebo	6	0.0315502371204403	-0.0171121232282379
Placebo	7	0.0255358199789505	-0.0228986862529661
Placebo	8	0.0266588230328173	-0.0257341858097732
