# Supplementary material for: Fecal microbiota transplantation in HIV: A pilot placebo-controlled study
Source: Nat Commun. 2021 Feb 18;12:1139. doi: 10.1038/s41467-021-21472-1 (PMC7892558; doi:10.1038/s41467-021-21472-1)
Supplement: Supplementary file 6 — Source Data [file 41467_2021_21472_MOESM6_ESM.zip › Source data file/FigureS3B_shannon_table.txt]

Shannon	Week	abt_pre	M	sd	sqrt	sem
3.62942774788645	0	Antibiotics before FMT	2.97498225588624	0.531395512116741	2	0.26569775605837
2.81409667889087	0	Antibiotics before FMT	2.97498225588624	0.531395512116741	2	0.26569775605837
3.09641406161192	0	Antibiotics before FMT	2.97498225588624	0.531395512116741	2	0.26569775605837
2.3599905351557	0	Antibiotics before FMT	2.97498225588624	0.531395512116741	2	0.26569775605837
3.3766133479208	0	No antibiotics before FMT	3.3579482836765	0.194247328152083	3	0.0647491093840277
3.15918060108356	0	No antibiotics before FMT	3.3579482836765	0.194247328152083	3	0.0647491093840277
3.48510201664501	0	No antibiotics before FMT	3.3579482836765	0.194247328152083	3	0.0647491093840277
3.57170029483235	0	No antibiotics before FMT	3.3579482836765	0.194247328152083	3	0.0647491093840277
3.50907408958764	0	No antibiotics before FMT	3.3579482836765	0.194247328152083	3	0.0647491093840277
3.18804665424184	0	No antibiotics before FMT	3.3579482836765	0.194247328152083	3	0.0647491093840277
3.35382518230717	0	No antibiotics before FMT	3.3579482836765	0.194247328152083	3	0.0647491093840277
3.55253922377482	0	No antibiotics before FMT	3.3579482836765	0.194247328152083	3	0.0647491093840277
3.02545314269534	0	No antibiotics before FMT	3.3579482836765	0.194247328152083	3	0.0647491093840277
3.67662445728597	1	Antibiotics before FMT	3.23051451889129	0.314984774881427	2	0.157492387440714
3.0633167820703	1	Antibiotics before FMT	3.23051451889129	0.314984774881427	2	0.157492387440714
3.21711605729265	1	Antibiotics before FMT	3.23051451889129	0.314984774881427	2	0.157492387440714
2.96500077891625	1	Antibiotics before FMT	3.23051451889129	0.314984774881427	2	0.157492387440714
3.39458265293831	1	No antibiotics before FMT	3.4504704068907	0.216314199503914	3.16227766016838	0.0684045560668432
3.14304266083386	1	No antibiotics before FMT	3.4504704068907	0.216314199503914	3.16227766016838	0.0684045560668432
3.72038451243399	1	No antibiotics before FMT	3.4504704068907	0.216314199503914	3.16227766016838	0.0684045560668432
3.68226015046045	1	No antibiotics before FMT	3.4504704068907	0.216314199503914	3.16227766016838	0.0684045560668432
3.35222460393048	1	No antibiotics before FMT	3.4504704068907	0.216314199503914	3.16227766016838	0.0684045560668432
3.19648292894341	1	No antibiotics before FMT	3.4504704068907	0.216314199503914	3.16227766016838	0.0684045560668432
3.53503431906682	1	No antibiotics before FMT	3.4504704068907	0.216314199503914	3.16227766016838	0.0684045560668432
3.64251032063202	1	No antibiotics before FMT	3.4504704068907	0.216314199503914	3.16227766016838	0.0684045560668432
3.61498573595044	1	No antibiotics before FMT	3.4504704068907	0.216314199503914	3.16227766016838	0.0684045560668432
3.2231961837172	1	No antibiotics before FMT	3.4504704068907	0.216314199503914	3.16227766016838	0.0684045560668432
3.22303169491624	2	Antibiotics before FMT	3.1193327473901	0.147078526125369	2	0.0735392630626847
3.03384074911073	2	Antibiotics before FMT	3.1193327473901	0.147078526125369	2	0.0735392630626847
3.26298427031732	2	Antibiotics before FMT	3.1193327473901	0.147078526125369	2	0.0735392630626847
2.95747427521612	2	Antibiotics before FMT	3.1193327473901	0.147078526125369	2	0.0735392630626847
3.35380043574613	2	No antibiotics before FMT	3.38753159321198	0.265798261938258	3.16227766016838	0.0840527905838937
3.2083715873328	2	No antibiotics before FMT	3.38753159321198	0.265798261938258	3.16227766016838	0.0840527905838937
3.69685101273835	2	No antibiotics before FMT	3.38753159321198	0.265798261938258	3.16227766016838	0.0840527905838937
3.81578826869787	2	No antibiotics before FMT	3.38753159321198	0.265798261938258	3.16227766016838	0.0840527905838937
3.41222656706117	2	No antibiotics before FMT	3.38753159321198	0.265798261938258	3.16227766016838	0.0840527905838937
2.90452670581305	2	No antibiotics before FMT	3.38753159321198	0.265798261938258	3.16227766016838	0.0840527905838937
3.48342600896818	2	No antibiotics before FMT	3.38753159321198	0.265798261938258	3.16227766016838	0.0840527905838937
3.55072594516066	2	No antibiotics before FMT	3.38753159321198	0.265798261938258	3.16227766016838	0.0840527905838937
3.24511011576729	2	No antibiotics before FMT	3.38753159321198	0.265798261938258	3.16227766016838	0.0840527905838937
3.20448928483424	2	No antibiotics before FMT	3.38753159321198	0.265798261938258	3.16227766016838	0.0840527905838937
3.38863269843185	3	Antibiotics before FMT	3.10254612408968	0.218303674278965	2	0.109151837139482
2.90994348910649	3	Antibiotics before FMT	3.10254612408968	0.218303674278965	2	0.109151837139482
3.15494687005473	3	Antibiotics before FMT	3.10254612408968	0.218303674278965	2	0.109151837139482
2.95666143876565	3	Antibiotics before FMT	3.10254612408968	0.218303674278965	2	0.109151837139482
3.33036607409343	3	No antibiotics before FMT	3.47149882373837	0.25036403444107	3.16227766016838	0.0791720593022623
3.19838026671367	3	No antibiotics before FMT	3.47149882373837	0.25036403444107	3.16227766016838	0.0791720593022623
3.62601214219564	3	No antibiotics before FMT	3.47149882373837	0.25036403444107	3.16227766016838	0.0791720593022623
3.88704977631381	3	No antibiotics before FMT	3.47149882373837	0.25036403444107	3.16227766016838	0.0791720593022623
3.59077572390369	3	No antibiotics before FMT	3.47149882373837	0.25036403444107	3.16227766016838	0.0791720593022623
3.33432839648571	3	No antibiotics before FMT	3.47149882373837	0.25036403444107	3.16227766016838	0.0791720593022623
3.54630221949127	3	No antibiotics before FMT	3.47149882373837	0.25036403444107	3.16227766016838	0.0791720593022623
3.68772247594219	3	No antibiotics before FMT	3.47149882373837	0.25036403444107	3.16227766016838	0.0791720593022623
3.47575112179241	3	No antibiotics before FMT	3.47149882373837	0.25036403444107	3.16227766016838	0.0791720593022623
3.03830004045191	3	No antibiotics before FMT	3.47149882373837	0.25036403444107	3.16227766016838	0.0791720593022623
3.47991252437003	4	Antibiotics before FMT	3.18113020291918	0.422542011193112	1.4142135623731	0.298782321450851
2.88234788146832	4	Antibiotics before FMT	3.18113020291918	0.422542011193112	1.4142135623731	0.298782321450851
3.2569525021978	4	No antibiotics before FMT	3.46031826747098	0.227521973075389	3.16227766016838	0.0719487652653735
3.38734149527938	4	No antibiotics before FMT	3.46031826747098	0.227521973075389	3.16227766016838	0.0719487652653735
3.71068617016807	4	No antibiotics before FMT	3.46031826747098	0.227521973075389	3.16227766016838	0.0719487652653735
3.59023837274188	4	No antibiotics before FMT	3.46031826747098	0.227521973075389	3.16227766016838	0.0719487652653735
3.47020889522272	4	No antibiotics before FMT	3.46031826747098	0.227521973075389	3.16227766016838	0.0719487652653735
3.32874910728119	4	No antibiotics before FMT	3.46031826747098	0.227521973075389	3.16227766016838	0.0719487652653735
3.51728230113842	4	No antibiotics before FMT	3.46031826747098	0.227521973075389	3.16227766016838	0.0719487652653735
3.84144314371795	4	No antibiotics before FMT	3.46031826747098	0.227521973075389	3.16227766016838	0.0719487652653735
3.45676900745146	4	No antibiotics before FMT	3.46031826747098	0.227521973075389	3.16227766016838	0.0719487652653735
3.04351167951095	4	No antibiotics before FMT	3.46031826747098	0.227521973075389	3.16227766016838	0.0719487652653735
3.40418655744926	5	Antibiotics before FMT	3.1283673350234	0.209425287242055	2	0.104712643621027
2.91987189125225	5	Antibiotics before FMT	3.1283673350234	0.209425287242055	2	0.104712643621027
3.16457680495768	5	Antibiotics before FMT	3.1283673350234	0.209425287242055	2	0.104712643621027
3.02483408643439	5	Antibiotics before FMT	3.1283673350234	0.209425287242055	2	0.104712643621027
3.30369782412321	5	No antibiotics before FMT	3.54285565640288	0.262842143938873	3	0.0876140479796245
3.73823918648785	5	No antibiotics before FMT	3.54285565640288	0.262842143938873	3	0.0876140479796245
3.92113715833355	5	No antibiotics before FMT	3.54285565640288	0.262842143938873	3	0.0876140479796245
3.6501973599746	5	No antibiotics before FMT	3.54285565640288	0.262842143938873	3	0.0876140479796245
3.2220619467362	5	No antibiotics before FMT	3.54285565640288	0.262842143938873	3	0.0876140479796245
3.57474819652513	5	No antibiotics before FMT	3.54285565640288	0.262842143938873	3	0.0876140479796245
3.68266228094835	5	No antibiotics before FMT	3.54285565640288	0.262842143938873	3	0.0876140479796245
3.65760433267741	5	No antibiotics before FMT	3.54285565640288	0.262842143938873	3	0.0876140479796245
3.13535262181961	5	No antibiotics before FMT	3.54285565640288	0.262842143938873	3	0.0876140479796245
3.54416474865452	6	Antibiotics before FMT	3.20180176637599	0.276678020311752	2	0.138339010155876
2.90709603339351	6	Antibiotics before FMT	3.20180176637599	0.276678020311752	2	0.138339010155876
3.28854595343653	6	Antibiotics before FMT	3.20180176637599	0.276678020311752	2	0.138339010155876
3.06740033001942	6	Antibiotics before FMT	3.20180176637599	0.276678020311752	2	0.138339010155876
3.37253769159149	6	No antibiotics before FMT	3.51253787251903	0.234909696107499	3.16227766016838	0.0742849684157687
3.11211675711734	6	No antibiotics before FMT	3.51253787251903	0.234909696107499	3.16227766016838	0.0742849684157687
3.70573894845075	6	No antibiotics before FMT	3.51253787251903	0.234909696107499	3.16227766016838	0.0742849684157687
3.83438116499024	6	No antibiotics before FMT	3.51253787251903	0.234909696107499	3.16227766016838	0.0742849684157687
3.55064347875205	6	No antibiotics before FMT	3.51253787251903	0.234909696107499	3.16227766016838	0.0742849684157687
3.15351041739572	6	No antibiotics before FMT	3.51253787251903	0.234909696107499	3.16227766016838	0.0742849684157687
3.67457797973321	6	No antibiotics before FMT	3.51253787251903	0.234909696107499	3.16227766016838	0.0742849684157687
3.55391456774755	6	No antibiotics before FMT	3.51253787251903	0.234909696107499	3.16227766016838	0.0742849684157687
3.64425654896778	6	No antibiotics before FMT	3.51253787251903	0.234909696107499	3.16227766016838	0.0742849684157687
3.52370117044416	6	No antibiotics before FMT	3.51253787251903	0.234909696107499	3.16227766016838	0.0742849684157687
3.38818958660241	7	Antibiotics before FMT	3.15123784264901	0.226834298505155	2	0.113417149252578
2.96114897076122	7	Antibiotics before FMT	3.15123784264901	0.226834298505155	2	0.113417149252578
3.30242516902123	7	Antibiotics before FMT	3.15123784264901	0.226834298505155	2	0.113417149252578
2.95318764421117	7	Antibiotics before FMT	3.15123784264901	0.226834298505155	2	0.113417149252578
3.30932656717353	7	No antibiotics before FMT	3.45075357806178	0.305190582246988	3	0.101730194082329
3.21490269721372	7	No antibiotics before FMT	3.45075357806178	0.305190582246988	3	0.101730194082329
3.87656582399117	7	No antibiotics before FMT	3.45075357806178	0.305190582246988	3	0.101730194082329
3.82844085562099	7	No antibiotics before FMT	3.45075357806178	0.305190582246988	3	0.101730194082329
3.11761826249568	7	No antibiotics before FMT	3.45075357806178	0.305190582246988	3	0.101730194082329
3.5793376961867	7	No antibiotics before FMT	3.45075357806178	0.305190582246988	3	0.101730194082329
3.5367680092011	7	No antibiotics before FMT	3.45075357806178	0.305190582246988	3	0.101730194082329
3.58264954110256	7	No antibiotics before FMT	3.45075357806178	0.305190582246988	3	0.101730194082329
3.01117274957062	7	No antibiotics before FMT	3.45075357806178	0.305190582246988	3	0.101730194082329
3.4532856680618	8	Antibiotics before FMT	3.11356389003986	0.309812571269177	2	0.154906285634589
2.95742656037214	8	Antibiotics before FMT	3.11356389003986	0.309812571269177	2	0.154906285634589
3.27800409055987	8	Antibiotics before FMT	3.11356389003986	0.309812571269177	2	0.154906285634589
2.76553924116562	8	Antibiotics before FMT	3.11356389003986	0.309812571269177	2	0.154906285634589
3.63516384923889	8	No antibiotics before FMT	3.54196602397412	0.318252417440982	3.16227766016838	0.10064025099682
3.75115896850953	8	No antibiotics before FMT	3.54196602397412	0.318252417440982	3.16227766016838	0.10064025099682
3.60769090853483	8	No antibiotics before FMT	3.54196602397412	0.318252417440982	3.16227766016838	0.10064025099682
3.83108534924684	8	No antibiotics before FMT	3.54196602397412	0.318252417440982	3.16227766016838	0.10064025099682
3.68183678242921	8	No antibiotics before FMT	3.54196602397412	0.318252417440982	3.16227766016838	0.10064025099682
3.13586825230095	8	No antibiotics before FMT	3.54196602397412	0.318252417440982	3.16227766016838	0.10064025099682
3.52581028122198	8	No antibiotics before FMT	3.54196602397412	0.318252417440982	3.16227766016838	0.10064025099682
3.81300413346691	8	No antibiotics before FMT	3.54196602397412	0.318252417440982	3.16227766016838	0.10064025099682
3.60915871008839	8	No antibiotics before FMT	3.54196602397412	0.318252417440982	3.16227766016838	0.10064025099682
2.82888300470368	8	No antibiotics before FMT	3.54196602397412	0.318252417440982	3.16227766016838	0.10064025099682
3.45291998361893	12	Antibiotics before FMT	3.12040450779861	0.34474921957426	2	0.17237460978713
2.97725021051081	12	Antibiotics before FMT	3.12040450779861	0.34474921957426	2	0.17237460978713
3.34787881196996	12	Antibiotics before FMT	3.12040450779861	0.34474921957426	2	0.17237460978713
2.70356902509474	12	Antibiotics before FMT	3.12040450779861	0.34474921957426	2	0.17237460978713
3.55355150995836	12	No antibiotics before FMT	3.53303661150599	0.238584857363464	3	0.0795282857878213
3.09464649583437	12	No antibiotics before FMT	3.53303661150599	0.238584857363464	3	0.0795282857878213
3.76323849949152	12	No antibiotics before FMT	3.53303661150599	0.238584857363464	3	0.0795282857878213
3.80359876171237	12	No antibiotics before FMT	3.53303661150599	0.238584857363464	3	0.0795282857878213
3.50814455558927	12	No antibiotics before FMT	3.53303661150599	0.238584857363464	3	0.0795282857878213
3.32354006698096	12	No antibiotics before FMT	3.53303661150599	0.238584857363464	3	0.0795282857878213
3.81728672957937	12	No antibiotics before FMT	3.53303661150599	0.238584857363464	3	0.0795282857878213
3.50173607642486	12	No antibiotics before FMT	3.53303661150599	0.238584857363464	3	0.0795282857878213
3.43158680798287	12	No antibiotics before FMT	3.53303661150599	0.238584857363464	3	0.0795282857878213
3.52153869328942	24	Antibiotics before FMT	2.85204338913696	0.711703254735446	2	0.355851627367723
2.87875055964096	24	Antibiotics before FMT	2.85204338913696	0.711703254735446	2	0.355851627367723
3.14747862719521	24	Antibiotics before FMT	2.85204338913696	0.711703254735446	2	0.355851627367723
1.86040567642227	24	Antibiotics before FMT	2.85204338913696	0.711703254735446	2	0.355851627367723
3.23636329655879	24	No antibiotics before FMT	3.43673745755893	0.199863183871549	3.16227766016838	0.0632022881447126
3.37085343045273	24	No antibiotics before FMT	3.43673745755893	0.199863183871549	3.16227766016838	0.0632022881447126
3.79159377391273	24	No antibiotics before FMT	3.43673745755893	0.199863183871549	3.16227766016838	0.0632022881447126
3.48419517391284	24	No antibiotics before FMT	3.43673745755893	0.199863183871549	3.16227766016838	0.0632022881447126
3.62203589122763	24	No antibiotics before FMT	3.43673745755893	0.199863183871549	3.16227766016838	0.0632022881447126
3.33411310403964	24	No antibiotics before FMT	3.43673745755893	0.199863183871549	3.16227766016838	0.0632022881447126
3.40503310458258	24	No antibiotics before FMT	3.43673745755893	0.199863183871549	3.16227766016838	0.0632022881447126
3.4772941169117	24	No antibiotics before FMT	3.43673745755893	0.199863183871549	3.16227766016838	0.0632022881447126
3.56109311275895	24	No antibiotics before FMT	3.43673745755893	0.199863183871549	3.16227766016838	0.0632022881447126
3.08479957123175	24	No antibiotics before FMT	3.43673745755893	0.199863183871549	3.16227766016838	0.0632022881447126
3.49871395597749	36	Antibiotics before FMT	3.16044177282751	0.356422564876821	2	0.17821128243841
3.08843866786596	36	Antibiotics before FMT	3.16044177282751	0.356422564876821	2	0.17821128243841
3.36349840423254	36	Antibiotics before FMT	3.16044177282751	0.356422564876821	2	0.17821128243841
2.69111606323406	36	Antibiotics before FMT	3.16044177282751	0.356422564876821	2	0.17821128243841
3.48769243469976	36	No antibiotics before FMT	3.44307780657213	0.217934265001948	3.16227766016838	0.0689168657600874
3.16527361637788	36	No antibiotics before FMT	3.44307780657213	0.217934265001948	3.16227766016838	0.0689168657600874
3.70307127468803	36	No antibiotics before FMT	3.44307780657213	0.217934265001948	3.16227766016838	0.0689168657600874
3.65802120816823	36	No antibiotics before FMT	3.44307780657213	0.217934265001948	3.16227766016838	0.0689168657600874
3.35668915066243	36	No antibiotics before FMT	3.44307780657213	0.217934265001948	3.16227766016838	0.0689168657600874
3.41225568904553	36	No antibiotics before FMT	3.44307780657213	0.217934265001948	3.16227766016838	0.0689168657600874
3.54600154548247	36	No antibiotics before FMT	3.44307780657213	0.217934265001948	3.16227766016838	0.0689168657600874
3.61169011114009	36	No antibiotics before FMT	3.44307780657213	0.217934265001948	3.16227766016838	0.0689168657600874
3.47808876700712	36	No antibiotics before FMT	3.44307780657213	0.217934265001948	3.16227766016838	0.0689168657600874
3.01199426844978	36	No antibiotics before FMT	3.44307780657213	0.217934265001948	3.16227766016838	0.0689168657600874
3.55633594823732	48	Antibiotics before FMT	3.38527763219636	0.148900147484841	1.73205080756888	0.0859675402327481
3.31476657345411	48	Antibiotics before FMT	3.38527763219636	0.148900147484841	1.73205080756888	0.0859675402327481
3.28473037489766	48	Antibiotics before FMT	3.38527763219636	0.148900147484841	1.73205080756888	0.0859675402327481
3.41530854134701	48	No antibiotics before FMT	3.43805996899857	0.277531340918166	3.16227766016838	0.087763115938209
3.39274285728981	48	No antibiotics before FMT	3.43805996899857	0.277531340918166	3.16227766016838	0.087763115938209
3.52022400990144	48	No antibiotics before FMT	3.43805996899857	0.277531340918166	3.16227766016838	0.087763115938209
3.5079875844843	48	No antibiotics before FMT	3.43805996899857	0.277531340918166	3.16227766016838	0.087763115938209
3.47849061429988	48	No antibiotics before FMT	3.43805996899857	0.277531340918166	3.16227766016838	0.087763115938209
2.83825733531873	48	No antibiotics before FMT	3.43805996899857	0.277531340918166	3.16227766016838	0.087763115938209
3.62569710411006	48	No antibiotics before FMT	3.43805996899857	0.277531340918166	3.16227766016838	0.087763115938209
3.55163346096717	48	No antibiotics before FMT	3.43805996899857	0.277531340918166	3.16227766016838	0.087763115938209
3.88173405784711	48	No antibiotics before FMT	3.43805996899857	0.277531340918166	3.16227766016838	0.087763115938209
3.16852412442018	48	No antibiotics before FMT	3.43805996899857	0.277531340918166	3.16227766016838	0.087763115938209
