# Supplementary material for: Fecal microbiota transplantation in HIV: A pilot placebo-controlled study
Source: Nat Commun. 2021 Feb 18;12:1139. doi: 10.1038/s41467-021-21472-1 (PMC7892558; doi:10.1038/s41467-021-21472-1)
Supplement: Supplementary file 6 — Source Data [file 41467_2021_21472_MOESM6_ESM.zip › Source data file/Figure2B_DonorC_table.txt]

Value	Patient	Week	Randomization	Donor	test	M	sd	sqrt	sem
0.142005506703303	R11	0	Donor C	543	543	0.157741172258779	0.0540640116115082	2	0.0270320058057541
0.151517170532756	R11	12	Donor C	543	543	0.172024495426736	0.042116312467629	2	0.0210581562338145
0.160105522374025	R11	1	Donor C	543	543	0.176179618110019	0.0320557547677859	2	0.0160278773838929
0.131686447969857	R11	24	Donor C	543	543	0.157627085269889	0.0629750228151791	2	0.0314875114075896
0.15061658032842	R11	2	Donor C	543	543	0.171176252779232	0.0507543732474515	2	0.0253771866237258
0.154559212714263	R11	36	Donor C	543	543	0.16524970781302	0.0689966784473643	2	0.0344983392236821
0.154986467550279	R11	3	Donor C	543	543	0.168890188528136	0.0442523550542418	2	0.0221261775271209
0.156279143056582	R11	48	Donor C	543	543	0.169440800628584	0.0478285829228945	2	0.0239142914614473
0.142557298966102	R11	4	Donor C	543	543	0.170687012325997	0.0451541120205539	2	0.022577056010277
0.13369393233519	R11	5	Donor C	543	543	0.141688012495041	0.0452373629760856	1.73205080756888	0.0261178036916718
0.140002967034523	R11	6	Donor C	543	543	0.180199019073712	0.0355000907330695	2	0.0177500453665347
0.16058512152682	R11	7	Donor C	543	543	0.149780696000098	0.0727096471695981	1.73205080756888	0.0419789343660502
0.167348199035951	R11	8	Donor C	543	543	0.15956050168998	0.0665713452673533	2	0.0332856726336766
0.219735859416353	R12	0	Donor C	543	543	0.157741172258779	0.0540640116115082	2	0.0270320058057541
0.226140594531051	R12	12	Donor C	543	543	0.172024495426736	0.042116312467629	2	0.0210581562338145
0.209920033178494	R12	1	Donor C	543	543	0.176179618110019	0.0320557547677859	2	0.0160278773838929
0.211086714530937	R12	24	Donor C	543	543	0.157627085269889	0.0629750228151791	2	0.0314875114075896
0.217776922828838	R12	2	Donor C	543	543	0.171176252779232	0.0507543732474515	2	0.0253771866237258
0.22215451080338	R12	36	Donor C	543	543	0.16524970781302	0.0689966784473643	2	0.0344983392236821
0.217656481337754	R12	3	Donor C	543	543	0.168890188528136	0.0442523550542418	2	0.0221261775271209
0.211501727564947	R12	48	Donor C	543	543	0.169440800628584	0.0478285829228945	2	0.0239142914614473
0.216850722135931	R12	4	Donor C	543	543	0.170687012325997	0.0451541120205539	2	0.022577056010277
0.222329728922172	R12	6	Donor C	543	543	0.180199019073712	0.0355000907330695	2	0.0177500453665347
0.216483552984333	R12	7	Donor C	543	543	0.149780696000098	0.0727096471695981	1.73205080756888	0.0419789343660502
0.20755921488983	R12	8	Donor C	543	543	0.15956050168998	0.0665713452673533	2	0.0332856726336766
0.17708430623385	R20	0	Donor C	543	543	0.157741172258779	0.0540640116115082	2	0.0270320058057541
0.181748149326108	R20	12	Donor C	543	543	0.172024495426736	0.042116312467629	2	0.0210581562338145
0.195003940786681	R20	1	Donor C	543	543	0.176179618110019	0.0320557547677859	2	0.0160278773838929
0.207065945328844	R20	24	Donor C	543	543	0.157627085269889	0.0629750228151791	2	0.0314875114075896
0.207118136749149	R20	2	Donor C	543	543	0.171176252779232	0.0507543732474515	2	0.0253771866237258
0.212361142910749	R20	36	Donor C	543	543	0.16524970781302	0.0689966784473643	2	0.0344983392236821
0.18817162898033	R20	3	Donor C	543	543	0.168890188528136	0.0442523550542418	2	0.0221261775271209
0.2024400086275	R20	48	Donor C	543	543	0.169440800628584	0.0478285829228945	2	0.0239142914614473
0.200603933156145	R20	4	Donor C	543	543	0.170687012325997	0.0451541120205539	2	0.022577056010277
0.190389526856949	R20	5	Donor C	543	543	0.141688012495041	0.0452373629760856	1.73205080756888	0.0261178036916718
0.193163283112396	R20	6	Donor C	543	543	0.180199019073712	0.0355000907330695	2	0.0177500453665347
0.200131321760779	R20	8	Donor C	543	543	0.15956050168998	0.0665713452673533	2	0.0332856726336766
0.09213901668161	R7	0	Donor C	543	543	0.157741172258779	0.0540640116115082	2	0.0270320058057541
0.12869206731703	R7	12	Donor C	543	543	0.172024495426736	0.042116312467629	2	0.0210581562338145
0.139688976100878	R7	1	Donor C	543	543	0.176179618110019	0.0320557547677859	2	0.0160278773838929
0.0806692332499193	R7	24	Donor C	543	543	0.157627085269889	0.0629750228151791	2	0.0314875114075896
0.10919337121052	R7	2	Donor C	543	543	0.171176252779232	0.0507543732474515	2	0.0253771866237258
0.0719239648236862	R7	36	Donor C	543	543	0.16524970781302	0.0689966784473643	2	0.0344983392236821
0.114746176244181	R7	3	Donor C	543	543	0.168890188528136	0.0442523550542418	2	0.0221261775271209
0.107542323265307	R7	48	Donor C	543	543	0.169440800628584	0.0478285829228945	2	0.0239142914614473
0.122736095045812	R7	4	Donor C	543	543	0.170687012325997	0.0451541120205539	2	0.022577056010277
0.100980578292982	R7	5	Donor C	543	543	0.141688012495041	0.0452373629760856	1.73205080756888	0.0261178036916718
0.165300097225758	R7	6	Donor C	543	543	0.180199019073712	0.0355000907330695	2	0.0177500453665347
0.0722734134891424	R7	7	Donor C	543	543	0.149780696000098	0.0727096471695981	1.73205080756888	0.0419789343660502
0.06320327107336	R7	8	Donor C	543	543	0.15956050168998	0.0665713452673533	2	0.0332856726336766
0.21337141202361	R10	0	Placebo	543	543	0.187144096893069	0.0668561239654766	2.23606797749979	0.0298989675797917
0.1999671697103	R10	12	Placebo	543	543	0.188248294972198	0.0580493562825043	2.23606797749979	0.0259604613395568
0.221278862879645	R10	1	Placebo	543	543	0.196577423902574	0.0587596588084303	2.23606797749979	0.0262781182860689
0.208457667149767	R10	24	Placebo	543	543	0.185619809926271	0.0543273587230452	2	0.0271636793615226
0.207973464988658	R10	2	Placebo	543	543	0.186769904388528	0.0615117911343229	2.23606797749979	0.027508909278823
0.215893185018215	R10	36	Placebo	543	543	0.19439332618942	0.0507701137458651	2.23606797749979	0.0227050851122302
0.228640789807431	R10	3	Placebo	543	543	0.186565177971463	0.0732221827160323	2	0.0366110913580162
0.19466677328313	R10	48	Placebo	543	543	0.187903416111198	0.0456309714102822	2.23606797749979	0.0204067907905481
0.220026265964289	R10	4	Placebo	543	543	0.184662524405505	0.0637800709305655	2	0.0318900354652827
0.230494382527604	R10	5	Placebo	543	543	0.192313152272832	0.0629335635570463	2.23606797749979	0.0281447452359718
0.211260298500454	R10	6	Placebo	543	543	0.192585442079443	0.0539983570786021	2.23606797749979	0.0241487994202123
0.238226704581274	R10	7	Placebo	543	543	0.194321310228216	0.0721119942273004	2.23606797749979	0.0322494642170632
0.214288987134634	R10	8	Placebo	543	543	0.196154989653363	0.0546835807355331	2.23606797749979	0.02445524075555
0.219325116108964	R21	0	Placebo	543	543	0.187144096893069	0.0668561239654766	2.23606797749979	0.0298989675797917
0.227285018178606	R21	12	Placebo	543	543	0.188248294972198	0.0580493562825043	2.23606797749979	0.0259604613395568
0.229145426785901	R21	1	Placebo	543	543	0.196577423902574	0.0587596588084303	2.23606797749979	0.0262781182860689
0.215788447801269	R21	24	Placebo	543	543	0.185619809926271	0.0543273587230452	2	0.0271636793615226
0.220744672925555	R21	2	Placebo	543	543	0.186769904388528	0.0615117911343229	2.23606797749979	0.027508909278823
0.2281060267244	R21	36	Placebo	543	543	0.19439332618942	0.0507701137458651	2.23606797749979	0.0227050851122302
0.230152283951247	R21	3	Placebo	543	543	0.186565177971463	0.0732221827160323	2	0.0366110913580162
0.211253044667584	R21	48	Placebo	543	543	0.187903416111198	0.0456309714102822	2.23606797749979	0.0204067907905481
0.228411165787111	R21	5	Placebo	543	543	0.192313152272832	0.0629335635570463	2.23606797749979	0.0281447452359718
0.219521864740503	R21	6	Placebo	543	543	0.192585442079443	0.0539983570786021	2.23606797749979	0.0241487994202123
0.228207031228832	R21	7	Placebo	543	543	0.194321310228216	0.0721119942273004	2.23606797749979	0.0322494642170632
0.228954193039959	R21	8	Placebo	543	543	0.196154989653363	0.0546835807355331	2.23606797749979	0.02445524075555
0.224408920499131	R25	0	Placebo	543	543	0.187144096893069	0.0668561239654766	2.23606797749979	0.0298989675797917
0.219556913002828	R25	12	Placebo	543	543	0.188248294972198	0.0580493562825043	2.23606797749979	0.0259604613395568
0.222296072160877	R25	1	Placebo	543	543	0.196577423902574	0.0587596588084303	2.23606797749979	0.0262781182860689
0.217320251335248	R25	2	Placebo	543	543	0.186769904388528	0.0615117911343229	2.23606797749979	0.027508909278823
0.216734351987758	R25	36	Placebo	543	543	0.19439332618942	0.0507701137458651	2.23606797749979	0.0227050851122302
0.215066485695547	R25	48	Placebo	543	543	0.187903416111198	0.0456309714102822	2.23606797749979	0.0204067907905481
0.216211277149685	R25	4	Placebo	543	543	0.184662524405505	0.0637800709305655	2	0.0318900354652827
0.209753663856404	R25	5	Placebo	543	543	0.192313152272832	0.0629335635570463	2.23606797749979	0.0281447452359718
0.219540541069883	R25	6	Placebo	543	543	0.192585442079443	0.0539983570786021	2.23606797749979	0.0241487994202123
0.225733221343795	R25	7	Placebo	543	543	0.194321310228216	0.0721119942273004	2.23606797749979	0.0322494642170632
0.223178229586919	R25	8	Placebo	543	543	0.196154989653363	0.0546835807355331	2.23606797749979	0.02445524075555
0.21068724730593	R8	0	Placebo	543	543	0.187144096893069	0.0668561239654766	2.23606797749979	0.0298989675797917
0.208331716683045	R8	12	Placebo	543	543	0.188248294972198	0.0580493562825043	2.23606797749979	0.0259604613395568
0.218467105835163	R8	1	Placebo	543	543	0.196577423902574	0.0587596588084303	2.23606797749979	0.0262781182860689
0.213970126629314	R8	24	Placebo	543	543	0.185619809926271	0.0543273587230452	2	0.0271636793615226
0.210699650159564	R8	2	Placebo	543	543	0.186769904388528	0.0615117911343229	2.23606797749979	0.027508909278823
0.206632349648991	R8	36	Placebo	543	543	0.19439332618942	0.0507701137458651	2.23606797749979	0.0227050851122302
0.209859534916975	R8	3	Placebo	543	543	0.186565177971463	0.0732221827160323	2	0.0366110913580162
0.211032600317654	R8	48	Placebo	543	543	0.187903416111198	0.0456309714102822	2.23606797749979	0.0204067907905481
0.213331688238787	R8	4	Placebo	543	543	0.184662524405505	0.0637800709305655	2	0.0318900354652827
0.211917893129135	R8	5	Placebo	543	543	0.192313152272832	0.0629335635570463	2.23606797749979	0.0281447452359718
0.21642484516032	R8	6	Placebo	543	543	0.192585442079443	0.0539983570786021	2.23606797749979	0.0241487994202123
0.213120323046775	R8	7	Placebo	543	543	0.194321310228216	0.0721119942273004	2.23606797749979	0.0322494642170632
0.215433475188846	R8	8	Placebo	543	543	0.196154989653363	0.0546835807355331	2.23606797749979	0.02445524075555
0.0679277885277089	R9	0	Placebo	543	543	0.187144096893069	0.0668561239654766	2.23606797749979	0.0298989675797917
0.0861006572862105	R9	12	Placebo	543	543	0.188248294972198	0.0580493562825043	2.23606797749979	0.0259604613395568
0.0916996518512858	R9	1	Placebo	543	543	0.196577423902574	0.0587596588084303	2.23606797749979	0.0262781182860689
0.104262998124733	R9	24	Placebo	543	543	0.185619809926271	0.0543273587230452	2	0.0271636793615226
0.0771114825336114	R9	2	Placebo	543	543	0.186769904388528	0.0615117911343229	2.23606797749979	0.027508909278823
0.104600717567735	R9	36	Placebo	543	543	0.19439332618942	0.0507701137458651	2.23606797749979	0.0227050851122302
0.077608103210201	R9	3	Placebo	543	543	0.186565177971463	0.0732221827160323	2	0.0366110913580162
0.107498176592077	R9	48	Placebo	543	543	0.187903416111198	0.0456309714102822	2.23606797749979	0.0204067907905481
0.0890808662692576	R9	4	Placebo	543	543	0.184662524405505	0.0637800709305655	2	0.0318900354652827
0.0809886560639081	R9	5	Placebo	543	543	0.192313152272832	0.0629335635570463	2.23606797749979	0.0281447452359718
0.0961796609260532	R9	6	Placebo	543	543	0.192585442079443	0.0539983570786021	2.23606797749979	0.0241487994202123
0.066319270940405	R9	7	Placebo	543	543	0.194321310228216	0.0721119942273004	2.23606797749979	0.0322494642170632
0.0989200633164554	R9	8	Placebo	543	543	0.196154989653363	0.0546835807355331	2.23606797749979	0.02445524075555
