# Supplementary material for: Fecal microbiota transplantation in HIV: A pilot placebo-controlled study
Source: Nat Commun. 2021 Feb 18;12:1139. doi: 10.1038/s41467-021-21472-1 (PMC7892558; doi:10.1038/s41467-021-21472-1)
Supplement: Supplementary file 6 — Source Data [file 41467_2021_21472_MOESM6_ESM.zip › Source data file/Figure 6_IP-10.txt]

	FMT	FMT	FMT	FMT	FMT	FMT	FMT	FMT	FMT	FMT	FMT	FMT	FMT	FMT	FMT	Placebo	Placebo	Placebo	Placebo	Placebo	Placebo	Placebo	Placebo	Placebo	Placebo	Placebo	Placebo	Placebo	Placebo	Placebo
Week 0	0,597000003	0,155333340		0,031248000	0,151333332	0,434733331	1,287999988	0,200666666	0,291366667	0,204300001	3,390000105	0,208866671	3,066999912	0,160666659		0,041540001	0,041540001	0,124499999	0,208633333	0,178233340	0,086386666	0,197099999	0,811399996	0,118833333	0,789033353	0,890666664	2,223333359	0,558666646	0,725700021
Week1	0,714666665	0,213333338	0,040746666	0,158470005	0,093429998	0,706066668	2,585166693	0,335766673	0,348933339	0,158700004	1,962000012	0,618933320	2,765333414	0,070333332		0,055323668	0,055323668	0,101713337	0,235166669	0,127049997	0,123369999	0,205266669	0,259400010	0,166366667	0,895366669	0,875333309	2,549999952	0,667333305	0,469000012	0,183799997
Week 4	0,831666648	0,303666681			0,139723331	0,596566677	2,092000008	0,172916666	0,265866667	0,161733329	0,769266665	0,349200010	2,802666664	0,068999998				0,320899993	0,342700005	0,053806666	0,125479996	0,200366661	0,325133324	0,118366666	0,675666690	0,938666642	1,909666657	0,836000025	0,861833334	0,047246002
Week 8	0,955666661	0,321000010	0,061939999		0,127866670	0,512899995	3,028666735	0,077496670	0,295599997	0,450199991	1,597000003	0,202700004	2,115666628	0,063666664		0,057482332	0,057482332	0,188999996	0,385399997	0,104286663	0,154100001	0,180533335	0,551199973	0,105789997	0,730333328	1,757766724	1,975333333	0,933333337		0,025110001
Week 24	1,082000017	0,149000004		0,065750003	0,151866660	1,849666715	2,858000040		0,369833320	2,784333229	1,578333378	0,216866672	3,125333309	0,100266665		0,108516663	0,108516663	0,191200003			0,229033336	0,411166668	0,392733335	0,077026665	0,866333306	0,958333313	1,566666722	0,951666653	0,832333326
Week 48	0,236666664	0,152333334	0,413733333		0,163666666	1,059133291	1,029099941	0,157066673		0,325033337			2,919333220			0,019350333	0,019350333	0,199033335	0,276533335	0,170366660	0,143316671					1,064000010	1,271000028	0,664333344	0,593666673	0,083360001
