# Supplementary material for: Fecal microbiota transplantation in HIV: A pilot placebo-controlled study
Source: Nat Commun. 2021 Feb 18;12:1139. doi: 10.1038/s41467-021-21472-1 (PMC7892558; doi:10.1038/s41467-021-21472-1)
Supplement: Supplementary file 6 — Source Data [file 41467_2021_21472_MOESM6_ESM.zip › Source data file/Figure 6_IFABP - 3arms.txt]

	FMT - ABT	FMT - ABT	FMT - ABT	FMT - ABT	FMT - ABT	FMT - ABT	FMT - ABT	FMT - ABT	FMT - ABT	FMT - ABT	FMT - ABT	FMT - ABT	FMT - ABT	FMT - ABT	FMT - ABT	Placebo	Placebo	Placebo	Placebo	Placebo	Placebo	Placebo	Placebo	Placebo	Placebo	Placebo	Placebo	Placebo	Placebo	Placebo	FMT - no ABT	FMT - no ABT	FMT - no ABT	FMT - no ABT	FMT - no ABT	FMT - no ABT	FMT - no ABT	FMT - no ABT	FMT - no ABT	FMT - no ABT	FMT - no ABT	FMT - no ABT	FMT - no ABT	FMT - no ABT	FMT - no ABT
Week 0	6,315714	9,258667					1,372500						2,161524			2,921667	4,160833	0,270000	5,800833	2,741611	4,904370	3,805852	3,591048	5,205333	1,987143	7,309143	12,527620	4,989697	5,253940	0,847500			11,268100	1,305454	6,918334	3,865000		6,137500	3,348333	2,875481	2,866593	6,268190		6,490095
Week1	3,251429	6,762476					2,243333						1,752000			3,451667	3,008333	0,633333	3,132500	2,301407	5,379185	1,628815	2,815809	4,996762	1,510952	8,083428	13,130000	4,552727	5,436364	1,507500			0,050000	1,284848	5,254546	1,629167		4,242500	2,844167	5,486593	1,619926	4,529143		0,050000
Week 4	5,772857	4,671364					2,765000						0,805333			2,394167	3,092500	0,377500	4,472500	2,208815	4,664371	4,015481	1,691048	5,268190	4,099048	7,341524	10,401430	3,489697	8,646667	1,348333			2,501818	2,008485	6,254697	1,409167		2,905000	1,307500	5,060667	1,533259	4,399619		0,050000
Week 8	5,696667	9,101523					3,115000						1,675810			3,450000	2,883333	0,050000	4,759167	3,940667	3,885111	2,056963	1,911048	3,618667	2,258571	6,594857	9,932381	3,878182		0,050000			2,260606	0,837576	5,065454	2,490833		3,292500	4,084167	3,443630	0,366593	4,171048		0,911048
Week 24	3,177619	6,816762					3,649167						1,349143			2,266667	3,075833	1,790000			5,128815	3,939926	3,705333	5,652000	0,234762	4,014857	13,144290	3,123030	5,504242	0,065833			4,466061		4,618182	3,252500		4,091667	3,600000		1,120667	5,217714		0,333905
Week 48	4,104371	8,680572					1,090515						0,050000			5,205000	5,025833	2,830833	2,891667	3,935482	4,198444	0,050000	6,790212	5,142030	0,430818	6,347238	11,987140	2,466061	15,330000				2,743636	2,260606	0,965303	3,107500		5,295000	2,516667	5,820667	0,050000	5,055809		0,050000
