# Supplementary material for: Fecal microbiota transplantation in HIV: A pilot placebo-controlled study
Source: Nat Commun. 2021 Feb 18;12:1139. doi: 10.1038/s41467-021-21472-1 (PMC7892558; doi:10.1038/s41467-021-21472-1)
Supplement: Supplementary file 6 — Source Data [file 41467_2021_21472_MOESM6_ESM.zip › Source data file/FigureS3A_ObservedRichness_table.txt]

Observed	Week	Randomization	M	sd	sqrt	sem
324	0	Placebo	291.285714285714	25.9716667260203	3.74165738677394	6.94121990373179
254	0	Placebo	291.285714285714	25.9716667260203	3.74165738677394	6.94121990373179
346	0	Placebo	291.285714285714	25.9716667260203	3.74165738677394	6.94121990373179
291	0	Placebo	291.285714285714	25.9716667260203	3.74165738677394	6.94121990373179
275	0	Placebo	291.285714285714	25.9716667260203	3.74165738677394	6.94121990373179
295	0	Placebo	291.285714285714	25.9716667260203	3.74165738677394	6.94121990373179
261	0	Placebo	291.285714285714	25.9716667260203	3.74165738677394	6.94121990373179
260	0	Placebo	291.285714285714	25.9716667260203	3.74165738677394	6.94121990373179
286	0	Placebo	291.285714285714	25.9716667260203	3.74165738677394	6.94121990373179
295	0	Placebo	291.285714285714	25.9716667260203	3.74165738677394	6.94121990373179
323	0	Placebo	291.285714285714	25.9716667260203	3.74165738677394	6.94121990373179
282	0	Placebo	291.285714285714	25.9716667260203	3.74165738677394	6.94121990373179
293	0	Placebo	291.285714285714	25.9716667260203	3.74165738677394	6.94121990373179
293	0	Placebo	291.285714285714	25.9716667260203	3.74165738677394	6.94121990373179
294	0	Donor C	287.25	30.5764070267693	2	15.2882035133846
247	0	Donor C	287.25	30.5764070267693	2	15.2882035133846
321	0	Donor C	287.25	30.5764070267693	2	15.2882035133846
287	0	Donor C	287.25	30.5764070267693	2	15.2882035133846
307	0	Donor B	303.5	24.0069434400411	2	12.0034717200206
283	0	Donor B	303.5	24.0069434400411	2	12.0034717200206
336	0	Donor B	303.5	24.0069434400411	2	12.0034717200206
288	0	Donor B	303.5	24.0069434400411	2	12.0034717200206
257	0	Donor A	282.2	30.4909822734526	2.23606797749979	13.6359818128362
279	0	Donor A	282.2	30.4909822734526	2.23606797749979	13.6359818128362
333	0	Donor A	282.2	30.4909822734526	2.23606797749979	13.6359818128362
260	0	Donor A	282.2	30.4909822734526	2.23606797749979	13.6359818128362
282	0	Donor A	282.2	30.4909822734526	2.23606797749979	13.6359818128362
263	1	Placebo	281.133333333333	27.1210689492944	3.87298334620742	7.00262989146402
245	1	Placebo	281.133333333333	27.1210689492944	3.87298334620742	7.00262989146402
288	1	Placebo	281.133333333333	27.1210689492944	3.87298334620742	7.00262989146402
303	1	Placebo	281.133333333333	27.1210689492944	3.87298334620742	7.00262989146402
311	1	Placebo	281.133333333333	27.1210689492944	3.87298334620742	7.00262989146402
269	1	Placebo	281.133333333333	27.1210689492944	3.87298334620742	7.00262989146402
288	1	Placebo	281.133333333333	27.1210689492944	3.87298334620742	7.00262989146402
248	1	Placebo	281.133333333333	27.1210689492944	3.87298334620742	7.00262989146402
271	1	Placebo	281.133333333333	27.1210689492944	3.87298334620742	7.00262989146402
306	1	Placebo	281.133333333333	27.1210689492944	3.87298334620742	7.00262989146402
307	1	Placebo	281.133333333333	27.1210689492944	3.87298334620742	7.00262989146402
325	1	Placebo	281.133333333333	27.1210689492944	3.87298334620742	7.00262989146402
285	1	Placebo	281.133333333333	27.1210689492944	3.87298334620742	7.00262989146402
230	1	Placebo	281.133333333333	27.1210689492944	3.87298334620742	7.00262989146402
278	1	Placebo	281.133333333333	27.1210689492944	3.87298334620742	7.00262989146402
279	1	Donor C	273.5	21.3307290077015	2	10.6653645038508
242	1	Donor C	273.5	21.3307290077015	2	10.6653645038508
288	1	Donor C	273.5	21.3307290077015	2	10.6653645038508
285	1	Donor C	273.5	21.3307290077015	2	10.6653645038508
323	1	Donor B	300.8	25.5186206523785	2.23606797749979	11.4122740941497
303	1	Donor B	300.8	25.5186206523785	2.23606797749979	11.4122740941497
326	1	Donor B	300.8	25.5186206523785	2.23606797749979	11.4122740941497
287	1	Donor B	300.8	25.5186206523785	2.23606797749979	11.4122740941497
265	1	Donor B	300.8	25.5186206523785	2.23606797749979	11.4122740941497
271	1	Donor A	284.4	21.7784296954578	2.23606797749979	9.73960984844875
312	1	Donor A	284.4	21.7784296954578	2.23606797749979	9.73960984844875
268	1	Donor A	284.4	21.7784296954578	2.23606797749979	9.73960984844875
267	1	Donor A	284.4	21.7784296954578	2.23606797749979	9.73960984844875
304	1	Donor A	284.4	21.7784296954578	2.23606797749979	9.73960984844875
274	2	Placebo	286.4	23.2495775691271	3.87298334620742	6.00301511543911
251	2	Placebo	286.4	23.2495775691271	3.87298334620742	6.00301511543911
295	2	Placebo	286.4	23.2495775691271	3.87298334620742	6.00301511543911
287	2	Placebo	286.4	23.2495775691271	3.87298334620742	6.00301511543911
306	2	Placebo	286.4	23.2495775691271	3.87298334620742	6.00301511543911
251	2	Placebo	286.4	23.2495775691271	3.87298334620742	6.00301511543911
333	2	Placebo	286.4	23.2495775691271	3.87298334620742	6.00301511543911
267	2	Placebo	286.4	23.2495775691271	3.87298334620742	6.00301511543911
260	2	Placebo	286.4	23.2495775691271	3.87298334620742	6.00301511543911
288	2	Placebo	286.4	23.2495775691271	3.87298334620742	6.00301511543911
307	2	Placebo	286.4	23.2495775691271	3.87298334620742	6.00301511543911
302	2	Placebo	286.4	23.2495775691271	3.87298334620742	6.00301511543911
307	2	Placebo	286.4	23.2495775691271	3.87298334620742	6.00301511543911
277	2	Placebo	286.4	23.2495775691271	3.87298334620742	6.00301511543911
291	2	Placebo	286.4	23.2495775691271	3.87298334620742	6.00301511543911
285	2	Donor C	279.75	28.8140590684478	2	14.4070295342239
247	2	Donor C	279.75	28.8140590684478	2	14.4070295342239
316	2	Donor C	279.75	28.8140590684478	2	14.4070295342239
271	2	Donor C	279.75	28.8140590684478	2	14.4070295342239
289	2	Donor B	292.8	34.0029410492681	2.23606797749979	15.2065775242163
327	2	Donor B	292.8	34.0029410492681	2.23606797749979	15.2065775242163
328	2	Donor B	292.8	34.0029410492681	2.23606797749979	15.2065775242163
265	2	Donor B	292.8	34.0029410492681	2.23606797749979	15.2065775242163
255	2	Donor B	292.8	34.0029410492681	2.23606797749979	15.2065775242163
268	2	Donor A	280.2	17.8521707363558	2.23606797749979	7.98373346248483
293	2	Donor A	280.2	17.8521707363558	2.23606797749979	7.98373346248483
275	2	Donor A	280.2	17.8521707363558	2.23606797749979	7.98373346248483
261	2	Donor A	280.2	17.8521707363558	2.23606797749979	7.98373346248483
304	2	Donor A	280.2	17.8521707363558	2.23606797749979	7.98373346248483
260	3	Placebo	282	28.5219213939033	3.60555127546399	7.91055769695937
225	3	Placebo	282	28.5219213939033	3.60555127546399	7.91055769695937
280	3	Placebo	282	28.5219213939033	3.60555127546399	7.91055769695937
281	3	Placebo	282	28.5219213939033	3.60555127546399	7.91055769695937
322	3	Placebo	282	28.5219213939033	3.60555127546399	7.91055769695937
264	3	Placebo	282	28.5219213939033	3.60555127546399	7.91055769695937
317	3	Placebo	282	28.5219213939033	3.60555127546399	7.91055769695937
266	3	Placebo	282	28.5219213939033	3.60555127546399	7.91055769695937
310	3	Placebo	282	28.5219213939033	3.60555127546399	7.91055769695937
287	3	Placebo	282	28.5219213939033	3.60555127546399	7.91055769695937
317	3	Placebo	282	28.5219213939033	3.60555127546399	7.91055769695937
258	3	Placebo	282	28.5219213939033	3.60555127546399	7.91055769695937
279	3	Placebo	282	28.5219213939033	3.60555127546399	7.91055769695937
293	3	Donor C	282.75	32.968419232148	2	16.484209616074
279	3	Donor C	282.75	32.968419232148	2	16.484209616074
319	3	Donor C	282.75	32.968419232148	2	16.484209616074
240	3	Donor C	282.75	32.968419232148	2	16.484209616074
307	3	Donor B	288.4	31.1897419033887	2.23606797749979	13.9484766193302
316	3	Donor B	288.4	31.1897419033887	2.23606797749979	13.9484766193302
307	3	Donor B	288.4	31.1897419033887	2.23606797749979	13.9484766193302
243	3	Donor B	288.4	31.1897419033887	2.23606797749979	13.9484766193302
269	3	Donor B	288.4	31.1897419033887	2.23606797749979	13.9484766193302
265	3	Donor A	291.4	21.4546032356695	2.23606797749979	9.59479025304879
296	3	Donor A	291.4	21.4546032356695	2.23606797749979	9.59479025304879
287	3	Donor A	291.4	21.4546032356695	2.23606797749979	9.59479025304879
285	3	Donor A	291.4	21.4546032356695	2.23606797749979	9.59479025304879
324	3	Donor A	291.4	21.4546032356695	2.23606797749979	9.59479025304879
251	4	Placebo	292.642857142857	22.2904158185225	3.74165738677394	5.95736421440267
276	4	Placebo	292.642857142857	22.2904158185225	3.74165738677394	5.95736421440267
287	4	Placebo	292.642857142857	22.2904158185225	3.74165738677394	5.95736421440267
310	4	Placebo	292.642857142857	22.2904158185225	3.74165738677394	5.95736421440267
308	4	Placebo	292.642857142857	22.2904158185225	3.74165738677394	5.95736421440267
289	4	Placebo	292.642857142857	22.2904158185225	3.74165738677394	5.95736421440267
263	4	Placebo	292.642857142857	22.2904158185225	3.74165738677394	5.95736421440267
277	4	Placebo	292.642857142857	22.2904158185225	3.74165738677394	5.95736421440267
327	4	Placebo	292.642857142857	22.2904158185225	3.74165738677394	5.95736421440267
278	4	Placebo	292.642857142857	22.2904158185225	3.74165738677394	5.95736421440267
319	4	Placebo	292.642857142857	22.2904158185225	3.74165738677394	5.95736421440267
292	4	Placebo	292.642857142857	22.2904158185225	3.74165738677394	5.95736421440267
315	4	Placebo	292.642857142857	22.2904158185225	3.74165738677394	5.95736421440267
305	4	Placebo	292.642857142857	22.2904158185225	3.74165738677394	5.95736421440267
265	4	Donor C	279.5	12.1243556529821	2	6.06217782649107
290	4	Donor C	279.5	12.1243556529821	2	6.06217782649107
289	4	Donor C	279.5	12.1243556529821	2	6.06217782649107
274	4	Donor C	279.5	12.1243556529821	2	6.06217782649107
291	4	Donor B	288.4	16.5166582576501	2.23606797749979	7.38647412504775
313	4	Donor B	288.4	16.5166582576501	2.23606797749979	7.38647412504775
287	4	Donor B	288.4	16.5166582576501	2.23606797749979	7.38647412504775
284	4	Donor B	288.4	16.5166582576501	2.23606797749979	7.38647412504775
267	4	Donor B	288.4	16.5166582576501	2.23606797749979	7.38647412504775
256	4	Donor A	272.666666666667	16.5025250593154	1.73205080756888	9.5277372853043
289	4	Donor A	272.666666666667	16.5025250593154	1.73205080756888	9.5277372853043
273	4	Donor A	272.666666666667	16.5025250593154	1.73205080756888	9.5277372853043
255	5	Placebo	284.692307692308	18.3547660267691	3.60555127546399	5.09069615835849
315	5	Placebo	284.692307692308	18.3547660267691	3.60555127546399	5.09069615835849
293	5	Placebo	284.692307692308	18.3547660267691	3.60555127546399	5.09069615835849
308	5	Placebo	284.692307692308	18.3547660267691	3.60555127546399	5.09069615835849
278	5	Placebo	284.692307692308	18.3547660267691	3.60555127546399	5.09069615835849
277	5	Placebo	284.692307692308	18.3547660267691	3.60555127546399	5.09069615835849
279	5	Placebo	284.692307692308	18.3547660267691	3.60555127546399	5.09069615835849
265	5	Placebo	284.692307692308	18.3547660267691	3.60555127546399	5.09069615835849
296	5	Placebo	284.692307692308	18.3547660267691	3.60555127546399	5.09069615835849
285	5	Placebo	284.692307692308	18.3547660267691	3.60555127546399	5.09069615835849
302	5	Placebo	284.692307692308	18.3547660267691	3.60555127546399	5.09069615835849
259	5	Placebo	284.692307692308	18.3547660267691	3.60555127546399	5.09069615835849
289	5	Placebo	284.692307692308	18.3547660267691	3.60555127546399	5.09069615835849
306	5	Donor C	312.666666666667	27.6103845198384	1.73205080756888	15.9408629349578
343	5	Donor C	312.666666666667	27.6103845198384	1.73205080756888	15.9408629349578
289	5	Donor C	312.666666666667	27.6103845198384	1.73205080756888	15.9408629349578
323	5	Donor B	304.8	36.7654729331747	2.23606797749979	16.4420193407014
273	5	Donor B	304.8	36.7654729331747	2.23606797749979	16.4420193407014
358	5	Donor B	304.8	36.7654729331747	2.23606797749979	16.4420193407014
300	5	Donor B	304.8	36.7654729331747	2.23606797749979	16.4420193407014
270	5	Donor B	304.8	36.7654729331747	2.23606797749979	16.4420193407014
258	5	Donor A	288.2	32.010935631437	2.23606797749979	14.3157256190526
283	5	Donor A	288.2	32.010935631437	2.23606797749979	14.3157256190526
259	5	Donor A	288.2	32.010935631437	2.23606797749979	14.3157256190526
310	5	Donor A	288.2	32.010935631437	2.23606797749979	14.3157256190526
331	5	Donor A	288.2	32.010935631437	2.23606797749979	14.3157256190526
290	6	Placebo	283.266666666667	28.870317596023	3.87298334620742	7.45428394994108
255	6	Placebo	283.266666666667	28.870317596023	3.87298334620742	7.45428394994108
337	6	Placebo	283.266666666667	28.870317596023	3.87298334620742	7.45428394994108
299	6	Placebo	283.266666666667	28.870317596023	3.87298334620742	7.45428394994108
255	6	Placebo	283.266666666667	28.870317596023	3.87298334620742	7.45428394994108
271	6	Placebo	283.266666666667	28.870317596023	3.87298334620742	7.45428394994108
296	6	Placebo	283.266666666667	28.870317596023	3.87298334620742	7.45428394994108
242	6	Placebo	283.266666666667	28.870317596023	3.87298334620742	7.45428394994108
264	6	Placebo	283.266666666667	28.870317596023	3.87298334620742	7.45428394994108
327	6	Placebo	283.266666666667	28.870317596023	3.87298334620742	7.45428394994108
294	6	Placebo	283.266666666667	28.870317596023	3.87298334620742	7.45428394994108
311	6	Placebo	283.266666666667	28.870317596023	3.87298334620742	7.45428394994108
276	6	Placebo	283.266666666667	28.870317596023	3.87298334620742	7.45428394994108
243	6	Placebo	283.266666666667	28.870317596023	3.87298334620742	7.45428394994108
289	6	Placebo	283.266666666667	28.870317596023	3.87298334620742	7.45428394994108
277	6	Donor C	288.75	45.0804835821445	2	22.5402417910723
235	6	Donor C	288.75	45.0804835821445	2	22.5402417910723
300	6	Donor C	288.75	45.0804835821445	2	22.5402417910723
343	6	Donor C	288.75	45.0804835821445	2	22.5402417910723
330	6	Donor B	299.2	26.8179044669788	2.23606797749979	11.993331480452
309	6	Donor B	299.2	26.8179044669788	2.23606797749979	11.993331480452
313	6	Donor B	299.2	26.8179044669788	2.23606797749979	11.993331480452
263	6	Donor B	299.2	26.8179044669788	2.23606797749979	11.993331480452
281	6	Donor B	299.2	26.8179044669788	2.23606797749979	11.993331480452
280	6	Donor A	285.8	26.0134580553989	2.23606797749979	11.6335721083423
277	6	Donor A	285.8	26.0134580553989	2.23606797749979	11.6335721083423
289	6	Donor A	285.8	26.0134580553989	2.23606797749979	11.6335721083423
256	6	Donor A	285.8	26.0134580553989	2.23606797749979	11.6335721083423
327	6	Donor A	285.8	26.0134580553989	2.23606797749979	11.6335721083423
253	7	Placebo	276.8	24.6958643154216	3.87298334620742	6.37644474758839
230	7	Placebo	276.8	24.6958643154216	3.87298334620742	6.37644474758839
299	7	Placebo	276.8	24.6958643154216	3.87298334620742	6.37644474758839
301	7	Placebo	276.8	24.6958643154216	3.87298334620742	6.37644474758839
328	7	Placebo	276.8	24.6958643154216	3.87298334620742	6.37644474758839
274	7	Placebo	276.8	24.6958643154216	3.87298334620742	6.37644474758839
262	7	Placebo	276.8	24.6958643154216	3.87298334620742	6.37644474758839
257	7	Placebo	276.8	24.6958643154216	3.87298334620742	6.37644474758839
277	7	Placebo	276.8	24.6958643154216	3.87298334620742	6.37644474758839
312	7	Placebo	276.8	24.6958643154216	3.87298334620742	6.37644474758839
271	7	Placebo	276.8	24.6958643154216	3.87298334620742	6.37644474758839
277	7	Placebo	276.8	24.6958643154216	3.87298334620742	6.37644474758839
275	7	Placebo	276.8	24.6958643154216	3.87298334620742	6.37644474758839
264	7	Placebo	276.8	24.6958643154216	3.87298334620742	6.37644474758839
272	7	Placebo	276.8	24.6958643154216	3.87298334620742	6.37644474758839
305	7	Donor C	273.333333333333	27.4286954362276	1.73205080756888	15.8359646936263
257	7	Donor C	273.333333333333	27.4286954362276	1.73205080756888	15.8359646936263
258	7	Donor C	273.333333333333	27.4286954362276	1.73205080756888	15.8359646936263
297	7	Donor B	294.6	23.5223298165807	2.23606797749979	10.5195056918089
311	7	Donor B	294.6	23.5223298165807	2.23606797749979	10.5195056918089
323	7	Donor B	294.6	23.5223298165807	2.23606797749979	10.5195056918089
268	7	Donor B	294.6	23.5223298165807	2.23606797749979	10.5195056918089
274	7	Donor B	294.6	23.5223298165807	2.23606797749979	10.5195056918089
266	7	Donor A	284.8	38.2452611443562	2.23606797749979	17.1038007472024
289	7	Donor A	284.8	38.2452611443562	2.23606797749979	17.1038007472024
268	7	Donor A	284.8	38.2452611443562	2.23606797749979	17.1038007472024
252	7	Donor A	284.8	38.2452611443562	2.23606797749979	17.1038007472024
349	7	Donor A	284.8	38.2452611443562	2.23606797749979	17.1038007472024
284	8	Placebo	285.4	28.1724282639199	3.87298334620742	7.27408969922567
276	8	Placebo	285.4	28.1724282639199	3.87298334620742	7.27408969922567
296	8	Placebo	285.4	28.1724282639199	3.87298334620742	7.27408969922567
335	8	Placebo	285.4	28.1724282639199	3.87298334620742	7.27408969922567
327	8	Placebo	285.4	28.1724282639199	3.87298334620742	7.27408969922567
269	8	Placebo	285.4	28.1724282639199	3.87298334620742	7.27408969922567
274	8	Placebo	285.4	28.1724282639199	3.87298334620742	7.27408969922567
253	8	Placebo	285.4	28.1724282639199	3.87298334620742	7.27408969922567
251	8	Placebo	285.4	28.1724282639199	3.87298334620742	7.27408969922567
294	8	Placebo	285.4	28.1724282639199	3.87298334620742	7.27408969922567
278	8	Placebo	285.4	28.1724282639199	3.87298334620742	7.27408969922567
337	8	Placebo	285.4	28.1724282639199	3.87298334620742	7.27408969922567
287	8	Placebo	285.4	28.1724282639199	3.87298334620742	7.27408969922567
261	8	Placebo	285.4	28.1724282639199	3.87298334620742	7.27408969922567
259	8	Placebo	285.4	28.1724282639199	3.87298334620742	7.27408969922567
334	8	Donor C	303.75	28.2415179006606	2	14.1207589503303
304	8	Donor C	303.75	28.2415179006606	2	14.1207589503303
311	8	Donor C	303.75	28.2415179006606	2	14.1207589503303
266	8	Donor C	303.75	28.2415179006606	2	14.1207589503303
319	8	Donor B	293.4	42.4004716954894	2.23606797749979	18.962067397834
286	8	Donor B	293.4	42.4004716954894	2.23606797749979	18.962067397834
352	8	Donor B	293.4	42.4004716954894	2.23606797749979	18.962067397834
262	8	Donor B	293.4	42.4004716954894	2.23606797749979	18.962067397834
248	8	Donor B	293.4	42.4004716954894	2.23606797749979	18.962067397834
273	8	Donor A	286.2	24.2631407694882	2.23606797749979	10.8508064216444
286	8	Donor A	286.2	24.2631407694882	2.23606797749979	10.8508064216444
257	8	Donor A	286.2	24.2631407694882	2.23606797749979	10.8508064216444
293	8	Donor A	286.2	24.2631407694882	2.23606797749979	10.8508064216444
322	8	Donor A	286.2	24.2631407694882	2.23606797749979	10.8508064216444
289	12	Placebo	288.866666666667	21.947556540427	3.87298334620742	5.66683473140128
257	12	Placebo	288.866666666667	21.947556540427	3.87298334620742	5.66683473140128
329	12	Placebo	288.866666666667	21.947556540427	3.87298334620742	5.66683473140128
288	12	Placebo	288.866666666667	21.947556540427	3.87298334620742	5.66683473140128
295	12	Placebo	288.866666666667	21.947556540427	3.87298334620742	5.66683473140128
258	12	Placebo	288.866666666667	21.947556540427	3.87298334620742	5.66683473140128
293	12	Placebo	288.866666666667	21.947556540427	3.87298334620742	5.66683473140128
278	12	Placebo	288.866666666667	21.947556540427	3.87298334620742	5.66683473140128
254	12	Placebo	288.866666666667	21.947556540427	3.87298334620742	5.66683473140128
290	12	Placebo	288.866666666667	21.947556540427	3.87298334620742	5.66683473140128
293	12	Placebo	288.866666666667	21.947556540427	3.87298334620742	5.66683473140128
327	12	Placebo	288.866666666667	21.947556540427	3.87298334620742	5.66683473140128
298	12	Placebo	288.866666666667	21.947556540427	3.87298334620742	5.66683473140128
302	12	Placebo	288.866666666667	21.947556540427	3.87298334620742	5.66683473140128
282	12	Placebo	288.866666666667	21.947556540427	3.87298334620742	5.66683473140128
308	12	Donor C	304.5	37.0809924354783	2	18.5404962177392
251	12	Donor C	304.5	37.0809924354783	2	18.5404962177392
330	12	Donor C	304.5	37.0809924354783	2	18.5404962177392
329	12	Donor C	304.5	37.0809924354783	2	18.5404962177392
307	12	Donor B	326.6	16.8017856193918	2.23606797749979	7.51398695766768
314	12	Donor B	326.6	16.8017856193918	2.23606797749979	7.51398695766768
350	12	Donor B	326.6	16.8017856193918	2.23606797749979	7.51398695766768
331	12	Donor B	326.6	16.8017856193918	2.23606797749979	7.51398695766768
331	12	Donor B	326.6	16.8017856193918	2.23606797749979	7.51398695766768
257	12	Donor A	288.5	28.2075639973867	2	14.1037819986934
291	12	Donor A	288.5	28.2075639973867	2	14.1037819986934
281	12	Donor A	288.5	28.2075639973867	2	14.1037819986934
325	12	Donor A	288.5	28.2075639973867	2	14.1037819986934
278	24	Placebo	284.833333333333	32.4004302253516	3.46410161513775	9.35319855623322
245	24	Placebo	284.833333333333	32.4004302253516	3.46410161513775	9.35319855623322
319	24	Placebo	284.833333333333	32.4004302253516	3.46410161513775	9.35319855623322
318	24	Placebo	284.833333333333	32.4004302253516	3.46410161513775	9.35319855623322
322	24	Placebo	284.833333333333	32.4004302253516	3.46410161513775	9.35319855623322
262	24	Placebo	284.833333333333	32.4004302253516	3.46410161513775	9.35319855623322
247	24	Placebo	284.833333333333	32.4004302253516	3.46410161513775	9.35319855623322
306	24	Placebo	284.833333333333	32.4004302253516	3.46410161513775	9.35319855623322
324	24	Placebo	284.833333333333	32.4004302253516	3.46410161513775	9.35319855623322
239	24	Placebo	284.833333333333	32.4004302253516	3.46410161513775	9.35319855623322
270	24	Placebo	284.833333333333	32.4004302253516	3.46410161513775	9.35319855623322
288	24	Placebo	284.833333333333	32.4004302253516	3.46410161513775	9.35319855623322
292	24	Donor C	300	29.0631496343164	2	14.5315748171582
275	24	Donor C	300	29.0631496343164	2	14.5315748171582
342	24	Donor C	300	29.0631496343164	2	14.5315748171582
291	24	Donor C	300	29.0631496343164	2	14.5315748171582
337	24	Donor B	308	22.0680764907139	2.23606797749979	9.86914383318026
309	24	Donor B	308	22.0680764907139	2.23606797749979	9.86914383318026
307	24	Donor B	308	22.0680764907139	2.23606797749979	9.86914383318026
312	24	Donor B	308	22.0680764907139	2.23606797749979	9.86914383318026
275	24	Donor B	308	22.0680764907139	2.23606797749979	9.86914383318026
265	24	Donor A	270.6	40.7835751252879	2.23606797749979	18.2389692691226
264	24	Donor A	270.6	40.7835751252879	2.23606797749979	18.2389692691226
227	24	Donor A	270.6	40.7835751252879	2.23606797749979	18.2389692691226
259	24	Donor A	270.6	40.7835751252879	2.23606797749979	18.2389692691226
338	24	Donor A	270.6	40.7835751252879	2.23606797749979	18.2389692691226
283	36	Placebo	289.466666666667	27.8692525571684	3.87298334620742	7.19581006834411
258	36	Placebo	289.466666666667	27.8692525571684	3.87298334620742	7.19581006834411
301	36	Placebo	289.466666666667	27.8692525571684	3.87298334620742	7.19581006834411
332	36	Placebo	289.466666666667	27.8692525571684	3.87298334620742	7.19581006834411
314	36	Placebo	289.466666666667	27.8692525571684	3.87298334620742	7.19581006834411
249	36	Placebo	289.466666666667	27.8692525571684	3.87298334620742	7.19581006834411
321	36	Placebo	289.466666666667	27.8692525571684	3.87298334620742	7.19581006834411
270	36	Placebo	289.466666666667	27.8692525571684	3.87298334620742	7.19581006834411
262	36	Placebo	289.466666666667	27.8692525571684	3.87298334620742	7.19581006834411
308	36	Placebo	289.466666666667	27.8692525571684	3.87298334620742	7.19581006834411
293	36	Placebo	289.466666666667	27.8692525571684	3.87298334620742	7.19581006834411
318	36	Placebo	289.466666666667	27.8692525571684	3.87298334620742	7.19581006834411
313	36	Placebo	289.466666666667	27.8692525571684	3.87298334620742	7.19581006834411
266	36	Placebo	289.466666666667	27.8692525571684	3.87298334620742	7.19581006834411
254	36	Placebo	289.466666666667	27.8692525571684	3.87298334620742	7.19581006834411
300	36	Donor C	291.25	18.9098739639727	2	9.45493698198636
263	36	Donor C	291.25	18.9098739639727	2	9.45493698198636
299	36	Donor C	291.25	18.9098739639727	2	9.45493698198636
303	36	Donor C	291.25	18.9098739639727	2	9.45493698198636
312	36	Donor B	302.2	16.192590898309	2.23606797749979	7.24154679609267
324	36	Donor B	302.2	16.192590898309	2.23606797749979	7.24154679609267
298	36	Donor B	302.2	16.192590898309	2.23606797749979	7.24154679609267
295	36	Donor B	302.2	16.192590898309	2.23606797749979	7.24154679609267
282	36	Donor B	302.2	16.192590898309	2.23606797749979	7.24154679609267
288	36	Donor A	294	29.0086194087206	2.23606797749979	12.9730489862638
333	36	Donor A	294	29.0086194087206	2.23606797749979	12.9730489862638
266	36	Donor A	294	29.0086194087206	2.23606797749979	12.9730489862638
269	36	Donor A	294	29.0086194087206	2.23606797749979	12.9730489862638
314	36	Donor A	294	29.0086194087206	2.23606797749979	12.9730489862638
311	48	Placebo	283.933333333333	23.0696667468241	3.87298334620742	5.956562340867
295	48	Placebo	283.933333333333	23.0696667468241	3.87298334620742	5.956562340867
302	48	Placebo	283.933333333333	23.0696667468241	3.87298334620742	5.956562340867
291	48	Placebo	283.933333333333	23.0696667468241	3.87298334620742	5.956562340867
259	48	Placebo	283.933333333333	23.0696667468241	3.87298334620742	5.956562340867
272	48	Placebo	283.933333333333	23.0696667468241	3.87298334620742	5.956562340867
302	48	Placebo	283.933333333333	23.0696667468241	3.87298334620742	5.956562340867
280	48	Placebo	283.933333333333	23.0696667468241	3.87298334620742	5.956562340867
221	48	Placebo	283.933333333333	23.0696667468241	3.87298334620742	5.956562340867
288	48	Placebo	283.933333333333	23.0696667468241	3.87298334620742	5.956562340867
302	48	Placebo	283.933333333333	23.0696667468241	3.87298334620742	5.956562340867
283	48	Placebo	283.933333333333	23.0696667468241	3.87298334620742	5.956562340867
290	48	Placebo	283.933333333333	23.0696667468241	3.87298334620742	5.956562340867
262	48	Placebo	283.933333333333	23.0696667468241	3.87298334620742	5.956562340867
301	48	Placebo	283.933333333333	23.0696667468241	3.87298334620742	5.956562340867
305	48	Donor C	287.25	16.7804449682758	2	8.39022248413791
275	48	Donor C	287.25	16.7804449682758	2	8.39022248413791
298	48	Donor C	287.25	16.7804449682758	2	8.39022248413791
271	48	Donor C	287.25	16.7804449682758	2	8.39022248413791
362	48	Donor B	313.4	57.2651726619243	2.23606797749979	25.6097637630651
299	48	Donor B	313.4	57.2651726619243	2.23606797749979	25.6097637630651
384	48	Donor B	313.4	57.2651726619243	2.23606797749979	25.6097637630651
267	48	Donor B	313.4	57.2651726619243	2.23606797749979	25.6097637630651
255	48	Donor B	313.4	57.2651726619243	2.23606797749979	25.6097637630651
299	48	Donor A	321.5	71.3418997971505	2	35.6709498985753
296	48	Donor A	321.5	71.3418997971505	2	35.6709498985753
265	48	Donor A	321.5	71.3418997971505	2	35.6709498985753
426	48	Donor A	321.5	71.3418997971505	2	35.6709498985753
