# Supplementary material for: Fecal microbiota transplantation in HIV: A pilot placebo-controlled study
Source: Nat Commun. 2021 Feb 18;12:1139. doi: 10.1038/s41467-021-21472-1 (PMC7892558; doi:10.1038/s41467-021-21472-1)
Supplement: Supplementary file 6 — Source Data [file 41467_2021_21472_MOESM6_ESM.zip › Source data file/Figure5_anotation_table.txt]

485	505	543
Lachnospiraceae UCG-008	5.6756115976895	5.8171111599632	6.12029741895095
Lachnoclostridium	4.02535169073515	5.18738580584075	4.83230575857184
Lachnospiraceae NK4A136 group	4.13782967416184	4.29045944114839	4.14313472639153
Blautia	4.28588277412098	4.44656515581145	4.82430571590476
Roseburia	4.61512051684126	4.28588277412098	5.43153621033426
Ruminococcus torques group	3.97656152656572	3.2188758248682	4.38825718442452
Lachnospiraceae UCG-001	3.43398720448515	2.90872089656436	3.40119738166216
Lachnospiraceae NK3A20 group	2.75153531304195	2.97892515523761	3.3499040872746
Lachnospiraceae UCG-004	2.56494935746154	2.79320800944252	2.4423470353692
Hungatella	0	2.484906649788	1.38629436111989
Anaerostipes	2.6149597780362	3.29583686600433	2.86220088092947
Agathobacter	4.57814151360017	3.77658503453304	5.5853742436059
Butyrivibrio 2	1.54044504094715	1.84582669049833	1.79175946922805
Eubacterium oxidoreducens group	1.38629436111989	1.79175946922805	0.693147180559945
Lachnospiraceae AC2044 group	1.6094379124341	1.89711998488588	1.50407739677627
Tyzzerella 4	1.67397643357167	1.99243016469021	2.01490302054226
Lachnoanaerobaculum	0.287682072451781	1.54044504094715	NA
Johnsonella	0.510825623765991	1.20397280432594	-0.693147180559945
Lachnoclostridium 5	-0.405465108108164	1.38629436111989	1.70474809223843
Howardella	0.510825623765991	2.42774823594805	0.693147180559945
Dorea	2.07944154167984	1.94591014905531	2.30258509299405
Ruminococcus gauvreauii group	1.67397643357167	2.36712361413162	2.77258872223978
Oribacterium	0.693147180559945	2.75153531304195	1.6094379124341
Bacteroides pectinophilus group	3.20545280453606	0.693147180559945	0.405465108108164
Stomatobaculum	NA	1.09861228866811	NA
CAG-56	0.693147180559945	0.693147180559945	0
Eubacterium ventriosum group	2.68557734525015	3.32022831912849	1.94591014905531
GCA-900066575	1.20397280432594	1.6094379124341	2.01490302054226
Lachnospiraceae UCG-002	NA	0.510825623765991	NA
Anaerocolumna	-0.405465108108164	0.510825623765991	0
A2	0.287682072451781	1.20397280432594	1.38629436111989
Eubacterium eligens group	1.20397280432594	1.89711998488588	2.52572864430826
Anaerosporobacter	0.980829253011726	2.66258782702545	1.79175946922805
Lachnoclostridium 1	NA	0.287682072451781	0.405465108108164
Herbinix	-1.09861228866811	0.287682072451781	0
Lachnospiraceae NC2004 group	2.39789527279837	1.73460105538811	2.77258872223978
Ruminococcus gnavus group	1.09861228866811	2.19722457733622	2.60268968544438
Lachnospiraceae UCG-003	NA	0	NA
Lachnospiraceae UCG-006	1.20397280432594	0.693147180559945	1.50407739677627
Syntrophococcus	-1.09861228866811	1.20397280432594	-0.693147180559945
Eubacterium xylanophilum group	1.29928298413026	0.693147180559945	2.07944154167984
Marvinbryantia	1.09861228866811	1.79175946922805	2.2512917986065
CHKCI001	0	0	-0.693147180559945
Tyzzerella 3	1.09861228866811	0.693147180559945	1.38629436111989
Eubacterium hallii group	2.23359222150709	1.99243016469021	2.83321334405622
Acetitomaculum	1.79175946922805	1.09861228866811	1.38629436111989
Lachnospira	2.07944154167984	1.73460105538811	2.63905732961526
Lachnoclostridium 10	1.20397280432594	0.510825623765991	1.25276296849537
Shuttleworthia	2.39789527279837	1.29928298413026	3.19867311755068
Coprococcus 3	2.70805020110221	1.73460105538811	2.56494935746154
Lachnospiraceae FCS020 group	1.94591014905531	-0.405465108108164	1.38629436111989
Pseudobutyrivibrio	0.510825623765991	0.693147180559945	1.6094379124341
Moryella	-1.09861228866811	-1.09861228866811	NA
Robinsoniella	0	-0.405465108108164	0.405465108108164
Epulopiscium	0	-1.09861228866811	NA
Tyzzerella	1.94591014905531	0.287682072451781	1.94591014905531
Lachnospiraceae XPB1014 group	1.99243016469021	0.510825623765991	2.07944154167984
Lachnospiraceae UCG-010	1.54044504094715	1.46633706879343	0
Coprococcus 2	1.6094379124341	1.29928298413026	1.87180217690159
Lachnoclostridium 12	1.09861228866811	0.287682072451781	1.94591014905531
Eisenbergiella	0	0.287682072451781	0.405465108108164
Fusicatenibacter	3.02852209637698	1.89711998488588	1.94591014905531
UC5-1-2E3	NA	-1.09861228866811	NA
Faecalibacterium	7.30182234213793	6.75770728273848	7.19218205871325
Butyricicoccus	3.02852209637698	3.23212105161822	4.33073334028633
Subdoligranulum	5.36129216570943	4.06044301054642	4.3502779363593
Ruminiclostridium 9	3.85721476893315	3.23212105161822	3.62434093297637
Ruminococcaceae UCG-005	3.93182563272433	2.70805020110221	2.01490302054226
Ruminococcaceae NK4A214 group	3.02852209637698	2.07944154167984	0
Oscillibacter	4.45046379622711	3.61988658262699	3.63758615972639
Ruminococcus 1	3.53611669956153	3.58351893845611	2.01490302054226
Ruminiclostridium 5	3.98279207631635	2.33537491581704	2.484906649788
Eubacterium coprostanoligenes group	4.60849797608077	2.83321334405622	3.56953269648137
Ruminiclostridium	2.92673940206704	1.73460105538811	1.94591014905531
Flavonifractor	-0.405465108108164	0.847297860387204	0
Candidatus Soleaferrea	2.39789527279837	1.46633706879343	1.25276296849537
Ruminococcaceae UCG-014	6.08904487544685	1.38629436111989	1.38629436111989
Ruminococcus 2	4.89783979995091	2.23359222150709	1.94591014905531
Ruminococcaceae UCG-010	4.25324584480796	1.38629436111989	2.07944154167984
Papillibacter	-0.405465108108164	0	NA
Fastidiosipila	1.29928298413026	-0.405465108108164	-0.693147180559945
Caproiciproducens	2.33537491581704	0.510825623765991	-0.693147180559945
Ruminococcaceae UCG-004	0.693147180559945	0	NA
Ruminococcaceae UCG-002	3.72970144863419	2.96183072187831	2.07944154167984
Ruminococcaceae V9D2013 group	0.510825623765991	-1.09861228866811	-0.693147180559945
Saccharofermentans	0.980829253011726	-0.405465108108164	-0.693147180559945
Pygmaiobacter	0.847297860387204	0	0.405465108108164
Ruminococcaceae UCG-011	1.20397280432594	0	1.25276296849537
Christensenellaceae R-7 group	4.71849887129509	2.26868354131836	2.35137525716348
Defluviitaleaceae UCG-011	1.09861228866811	1.38629436111989	0
Intestinibacter	0	-0.405465108108164	NA
Clostridioides	NA	-1.09861228866811	NA
Desulfosporosinus	NA	-1.09861228866811	-0.693147180559945
Desulfotomaculum	0	0.693147180559945	NA
Family XIII AD3011 group	1.54044504094715	0	1.38629436111989
Family XIII UCG-001	2.56494935746154	2.30258509299405	-0.693147180559945
Eubacterium brachy group	NA	-0.405465108108164	NA
Murdochiella	NA	-1.09861228866811	NA
Parvimonas	0.287682072451781	-1.09861228866811	0
Dethiobacter	NA	-1.09861228866811	NA
Acetobacterium	-0.405465108108164	-0.405465108108164	0
Proteiniclasticum	NA	-0.405465108108164	NA
Asteroleplasma	-0.405465108108164	7.84776253747361	0.693147180559945
Erysipelatoclostridium	2.30258509299405	2.83321334405622	2.80336038090653
Holdemanella	0.287682072451781	1.79175946922805	0.693147180559945
Clostridium innocuum group	-1.09861228866811	1.20397280432594	0.405465108108164
Faecalitalea	0.510825623765991	1.29928298413026	1.25276296849537
Faecalicoccus	1.67397643357167	1.29928298413026	NA
Erysipelotrichaceae UCG-003	4.57126863431241	4.24849524204936	3.66356164612965
Dubosiella	NA	-0.405465108108164	NA
Turicibacter	0	-1.09861228866811	NA
Streptococcus	4.2243976904703	3.13549421592915	3.59731226058845
Alkalibacterium	NA	-1.09861228866811	NA
Granulicatella	NA	-1.09861228866811	NA
Anoxybacillus	-1.09861228866811	-1.09861228866811	-0.693147180559945
Bacillus	1.6094379124341	0.287682072451781	2.30258509299405
Gemella	1.38629436111989	1.09861228866811	1.09861228866811
Staphylococcus	0.510825623765991	1.09861228866811	1.09861228866811
Dialister	4.45046379622711	5.46806014113513	1.09861228866811
Mitsuokella	-1.09861228866811	6.68252622117691	-0.693147180559945
Anaerovibrio	NA	0.693147180559945	-0.693147180559945
Megasphaera	0.287682072451781	5.27981389498348	0.405465108108164
Veillonella	3.10608033072286	1.6094379124341	0
Acidaminococcus	0	4.71551824315696	0
Parabacteroides	6.555830937802	7.09478794328399	6.60123011872888
Candidatus Vestibaculum	-1.09861228866811	2.07944154167984	NA
Tannerella	-1.09861228866811	0.510825623765991	1.09861228866811
Porphyromonas	5.61555824124136	5.01948490937324	5.92958914338989
Bacteroides	8.56006109164341	8.56674497024549	8.87052254510387
Alistipes	5.87399396263364	4.34380542185368	4.75789127300576
Rikenellaceae RC9 gut group	1.89711998488588	1.89711998488588	1.09861228866811
Blvii28 wastewater-sludge group	-0.405465108108164	0.693147180559945	NA
Rikenella	1.38629436111989	0.693147180559945	0
hoa5-07d05 gut group	-1.09861228866811	0.287682072451781	-0.693147180559945
M2PB4-61 termite group	NA	-0.405465108108164	NA
Rs-D38 termite group	-1.09861228866811	-0.405465108108164	NA
Prevotella 1	1.6094379124341	1.6094379124341	1.79175946922805
Prevotella 9	2.39789527279837	2.4567357728213	2.56494935746154
Prevotellaceae UCG-004	0.287682072451781	1.20397280432594	2.39789527279837
Prevotellaceae UCG-001	0.510825623765991	1.09861228866811	0.405465108108164
Alloprevotella	2.12026353620009	1.38629436111989	2.484906649788
Paraprevotella	5.76519110278484	5.56068163101553	7.11558212618445
Prevotella 7	0.847297860387204	6.64595752068639	1.09861228866811
Prevotella	0.510825623765991	-0.405465108108164	2.19722457733622
Prevotella 2	0.980829253011726	0	1.09861228866811
Proteiniphilum	1.46633706879343	0.980829253011726	1.38629436111989
Dysgonomonas	1.20397280432594	0.693147180559945	1.38629436111989
Fermentimonas	0.693147180559945	0.510825623765991	1.09861228866811
Candidatus Symbiothrix	NA	0	0
Barnesiella	-1.09861228866811	3.3322045101752	NA
Coprobacter	4.08877351717264	1.84582669049833	NA
Sunxiuqinia	NA	-1.09861228866811	-0.693147180559945
Anaerophaga	NA	-1.09861228866811	NA
Butyricimonas	3.97656152656572	-1.09861228866811	NA
Odoribacter	4.82296613097571	3.16406758837321	1.87180217690159
Haliscomenobacter	-1.09861228866811	-1.09861228866811	NA
GBChlB	NA	-1.09861228866811	NA
Bifidobacterium	3.55534806148941	5.82008293035236	-0.693147180559945
Aeriscardovia	NA	-1.09861228866811	NA
Gardnerella	-1.09861228866811	-1.09861228866811	0.405465108108164
Actinomyces	0.287682072451781	1.29928298413026	1.70474809223843
Varibaculum	NA	-1.09861228866811	NA
Enterorhabdus	NA	-1.09861228866811	NA
Senegalimassilia	NA	-0.405465108108164	NA
Slackia	-1.09861228866811	-0.405465108108164	NA
Collinsella	0.693147180559945	0.287682072451781	NA
Olsenella	NA	-0.405465108108164	NA
Sutterella	4.14313472639153	6.50328967120706	5.17332087637335
Parasutterella	5.6970934865054	1.67397643357167	4.46590811865458
Oxalobacter	0.510825623765991	0	NA
Cupriavidus	NA	0	NA
Burkholderia-Caballeronia-Paraburkholderia	NA	-1.09861228866811	0
Limnobacter	NA	0.693147180559945	NA
Denitratisoma	NA	-1.09861228866811	NA
MND1	NA	-1.09861228866811	NA
Escherichia-Shigella	3.120895416508	2.6149597780362	1.87180217690159
Yersinia	1.29928298413026	0.693147180559945	0.916290731874155
Haemophilus	0.693147180559945	0.693147180559945	NA
Pseudochelatococcus	NA	-1.09861228866811	NA
Bradyrhizobium	NA	-1.09861228866811	NA
Akkermansia	5.23110861685459	-1.09861228866811	1.25276296849537
Victivallis	NA	-0.405465108108164	NA
Methanobrevibacter	2.39789527279837	1.09861228866811	NA
Prevotellaceae UCG-003	1.38629436111989	-0.405465108108164	2.35137525716348
U29-B03	-0.405465108108164	-1.09861228866811	NA
Sanguibacteroides	NA	-1.09861228866811	NA
Petrimonas	NA	-0.405465108108164	NA
Flavobacterium	0.510825623765991	0	0
Vitellibacter	NA	-1.09861228866811	NA
Segetibacter	NA	-1.09861228866811	NA
Sediminibacterium	NA	-1.09861228866811	NA
Marinoscillum	NA	-1.09861228866811	NA
Ohtaekwangia	NA	-1.09861228866811	NA
Phocea	1.6094379124341	1.20397280432594	1.25276296849537
Ruminococcaceae UCG-013	2.77258872223978	0.980829253011726	2.14006616349627
Acetanaerobacterium	-1.09861228866811	0	NA
UBA1819	1.29928298413026	-0.405465108108164	0.693147180559945
Ruminococcaceae UCG-003	1.54044504094715	0	0.693147180559945
Ruminiclostridium 6	3.54577861047326	0.510825623765991	0
CAG-352	2.39789527279837	-0.405465108108164	-0.693147180559945
Oscillospira	1.09861228866811	0	0
Negativibacillus	1.6094379124341	-0.405465108108164	1.6094379124341
Anaerofilum	0.693147180559945	-1.09861228866811	NA
Fournierella	0.287682072451781	-0.405465108108164	0.693147180559945
Anaerotruncus	0.510825623765991	-1.09861228866811	NA
Ruminiclostridium 1	1.20397280432594	-1.09861228866811	0
Intestinimonas	0.510825623765991	-1.09861228866811	NA
Ruminococcaceae UCG-012	0	-1.09861228866811	NA
Eubacterium ruminantium group	0.980829253011726	0.510825623765991	0.916290731874155
probable genus 10	-0.405465108108164	0	NA
Butyrivibrio	0.980829253011726	0.287682072451781	1.6094379124341
Lachnospiraceae UCG-007	NA	-0.405465108108164	NA
Lachnotalea	NA	-1.09861228866811	NA
Lachnospiraceae ND3007 group	1.6094379124341	0.847297860387204	1.79175946922805
Vallitalea	-1.09861228866811	-1.09861228866811	NA
Hespellia	-0.405465108108164	-1.09861228866811	NA
Eubacterium nodatum group	0.510825623765991	0.693147180559945	0.693147180559945
Anaerovorax	-1.09861228866811	-0.405465108108164	NA
Anaerococcus	-0.405465108108164	0	0
Sedimentibacter	NA	0	-0.693147180559945
Finegoldia	0.287682072451781	-1.09861228866811	1.50407739677627
Clostridium sensu stricto 1	2.81341071676004	0.510825623765991	3.73766961828337
Clostridium sensu stricto 3	NA	-1.09861228866811	NA
Oxobacter	-1.09861228866811	-0.405465108108164	NA
Romboutsia	0.980829253011726	0	1.09861228866811
Gracilibacter	0	-1.09861228866811	-0.693147180559945
Fusibacter	0	0.510825623765991	0
Allisonella	-1.09861228866811	3.5742165457938	-0.693147180559945
Selenomonas	NA	0	NA
Selenomonas 1	-0.405465108108164	0	-0.693147180559945
Quinella	-0.405465108108164	-1.09861228866811	0
Megamonas	-1.09861228866811	-1.09861228866811	0
Selenomonas 4	-1.09861228866811	-1.09861228866811	NA
Propionispira	NA	-1.09861228866811	NA
Phascolarctobacterium	3.60186807712431	5.46383180502561	4.24849524204936
Succiniclasticum	0.980829253011726	0	2.19722457733622
Holdemania	2.51230562397611	1.46633706879343	1.25276296849537
ZOR0006	NA	-1.09861228866811	NA
Erysipelotrichaceae UCG-004	2.66258782702545	-1.09861228866811	NA
Lactobacillus	0.980829253011726	1.09861228866811	1.87180217690159
Alcaligenes	NA	0	NA
Aquabacterium	NA	-0.405465108108164	-0.693147180559945
Hydrogenophaga	NA	-1.09861228866811	NA
Pelomonas	-1.09861228866811	-1.09861228866811	NA
Delftia	NA	0	NA
Ralstonia	NA	-1.09861228866811	NA
Dechloromonas	NA	-1.09861228866811	NA
Ferrovum	NA	-1.09861228866811	NA
Citrobacter	-1.09861228866811	-1.09861228866811	-0.693147180559945
Bilophila	3.24519313318557	3.30810695859614	-0.693147180559945
Corynebacterium 1	NA	-1.09861228866811	NA
Streptomyces	NA	-1.09861228866811	-0.693147180559945
Cutibacterium	NA	-1.09861228866811	NA
Atopobium	0.287682072451781	-1.09861228866811	-0.693147180559945
Orenia	NA	0.287682072451781	-0.693147180559945
Candidatus Saccharimonas	-1.09861228866811	-1.09861228866811	0
Candidatus Armantifilum	-1.09861228866811	-1.09861228866811	1.25276296849537
Mangroviflexus	NA	-1.09861228866811	NA
Roseimarinus	-1.09861228866811	-1.09861228866811	0.693147180559945
Paludibacter	-0.405465108108164	-1.09861228866811	NA
Flavisolibacter	-1.09861228866811	-1.09861228866811	NA
Coprococcus 1	0	-0.405465108108164	NA
Abyssivirga	NA	-1.09861228866811	NA
Natranaerovirga	-1.09861228866811	-1.09861228866811	-0.693147180559945
Lachnospiraceae UCG-009	NA	-1.09861228866811	NA
Acidaminobacter	NA	-1.09861228866811	NA
Guggenheimella	0	-1.09861228866811	NA
Clostridium sensu stricto 13	0	-1.09861228866811	-0.693147180559945
Sporanaerobacter	-0.405465108108164	-1.09861228866811	NA
Tepidimicrobium	NA	-1.09861228866811	-0.693147180559945
Filifactor	NA	-1.09861228866811	NA
Selenomonas 3	NA	-1.09861228866811	0.405465108108164
Anaerospora	NA	-1.09861228866811	-0.693147180559945
Catenibacterium	1.09861228866811	-1.09861228866811	1.25276296849537
Coprobacillus	NA	-1.09861228866811	NA
Solobacterium	-1.09861228866811	-1.09861228866811	NA
Anaerorhabdus furcosa group	NA	-1.09861228866811	NA
Lactovum	NA	-1.09861228866811	NA
Diaphorobacter	-1.09861228866811	-1.09861228866811	NA
Rivibacter	NA	-1.09861228866811	NA
Paenalcaligenes	NA	-1.09861228866811	NA
Acidovorax	NA	-1.09861228866811	NA
Enterobacter	0.980829253011726	-0.405465108108164	0.405465108108164
Sodalis	-1.09861228866811	-1.09861228866811	0
Erwinia	NA	-1.09861228866811	-0.693147180559945
Succinivibrio	NA	-1.09861228866811	0
Agitococcus lubricus group	NA	-1.09861228866811	NA
Desulfovibrio	-1.09861228866811	-1.09861228866811	NA
Constrictibacter	NA	-1.09861228866811	NA
Prevotellaceae Ga6A1 group	NA	NA	0.405465108108164
GWE2-42-42	-0.405465108108164	NA	-0.693147180559945
Niabella	NA	NA	-0.693147180559945
Candidatus Cardinium	-1.09861228866811	NA	-0.693147180559945
XBB1006	0.287682072451781	NA	0.916290731874155
Ruminococcaceae UCG-008	-1.09861228866811	NA	0
DTU089	-1.09861228866811	NA	-0.693147180559945
Peptococcus	2.56494935746154	NA	3.65065824129374
Ezakiella	-1.09861228866811	NA	-0.693147180559945
Peptoniphilus	0	NA	-0.693147180559945
Lutispora	-1.09861228866811	NA	-0.693147180559945
Proteocatella	NA	NA	-0.693147180559945
Hydrogenispora	-0.405465108108164	NA	0
Lactococcus	1.20397280432594	NA	1.6094379124341
Facklamia	NA	NA	-0.693147180559945
Rummeliibacillus	0.287682072451781	NA	0.405465108108164
Lysinibacillus	NA	NA	0
Solibacillus	-1.09861228866811	NA	-0.693147180559945
Dielma	0.847297860387204	NA	0.693147180559945
Faecalibaculum	-1.09861228866811	NA	0
Achromobacter	-1.09861228866811	NA	-0.693147180559945
Pantoea	0.287682072451781	NA	0
Serratia	-0.405465108108164	NA	-0.693147180559945
endosymbionts6	NA	NA	-0.693147180559945
Colwellia	NA	NA	-0.693147180559945
Algimonas	NA	NA	-0.693147180559945
Allorhizobium-Neorhizobium-Pararhizobium-Rhizobium	-1.09861228866811	NA	-0.693147180559945
Micrococcus	NA	NA	-0.693147180559945
Microbacterium	NA	NA	-0.693147180559945
Eubacterium fissicatena group	-0.405465108108164	NA	0
Sellimonas	-0.405465108108164	NA	-0.693147180559945
Lachnospiraceae NK4B4 group	-1.09861228866811	NA	-0.693147180559945
Acetatifactor	NA	NA	-0.693147180559945
Lachnospiraceae FE2018 group	NA	NA	-0.693147180559945
Desulfitobacterium	NA	NA	-0.693147180559945
Paraclostridium	-1.09861228866811	NA	-0.693147180559945
Terrisporobacter	NA	NA	-0.693147180559945
Peptoclostridium	NA	NA	-0.693147180559945
Catabacter	-0.405465108108164	NA	-0.693147180559945
Mogibacterium	NA	NA	-0.693147180559945
Succinispira	0	NA	-0.693147180559945
Abiotrophia	NA	NA	-0.693147180559945
Oceanobacillus	NA	NA	-0.693147180559945
Prevotella 6	0.693147180559945	NA	-0.693147180559945
Aquibacter	NA	NA	0
Pedobacter	-0.405465108108164	NA	-0.693147180559945
Derxia	NA	NA	-0.693147180559945
Ellin6067	NA	NA	-0.693147180559945
Bdellovibrio	-1.09861228866811	NA	-0.693147180559945
Actinomadura	NA	NA	-0.693147180559945
Rhodococcus	NA	NA	-0.693147180559945
Eggerthella	0	NA	-0.693147180559945
Campylobacter	-1.09861228866811	NA	-0.693147180559945
DMER64	-1.09861228866811	NA	NA
Mucinivorans	0	NA	NA
Marinifilum	0.287682072451781	NA	NA
Salinivirga	-1.09861228866811	NA	NA
NS4 marine group	-1.09861228866811	NA	NA
NS10 marine group	-1.09861228866811	NA	NA
Vibrionimonas	-1.09861228866811	NA	NA
Flexibacter	-1.09861228866811	NA	NA
Angelakisella	-0.405465108108164	NA	NA
Cellulosilyticum	-0.405465108108164	NA	NA
Tissierella	0	NA	NA
Helcococcus	-1.09861228866811	NA	NA
Enterococcus	0.287682072451781	NA	NA
Candidatus Accumulibacter	-1.09861228866811	NA	NA
Shimwellia	-1.09861228866811	NA	NA
endosymbionts3	-1.09861228866811	NA	NA
Candidatus Hamiltonella	-1.09861228866811	NA	NA
Idiomarina	-1.09861228866811	NA	NA
Coxiella	-1.09861228866811	NA	NA
Candidatus Endoecteinascidia	-1.09861228866811	NA	NA
Acetobacter	-1.09861228866811	NA	NA
Gordonibacter	-1.09861228866811	NA	NA
Prochlorococcus MIT9313	0	NA	NA
Ruminococcaceae UCG-009	2.30258509299405	NA	NA
Ruminococcaceae UCG-001	0.693147180559945	NA	NA
Hydrogenoanaerobacterium	0.287682072451781	NA	NA
GCA-900066225	0.510825623765991	NA	NA
FD2005	-1.09861228866811	NA	NA
Christensenella	-0.405465108108164	NA	NA
Thermincola	-0.405465108108164	NA	NA
Sporotomaculum	-1.09861228866811	NA	NA
Desulfurispora	-1.09861228866811	NA	NA
Caloramator	-1.09861228866811	NA	NA
Clostridium sensu stricto 12	-0.405465108108164	NA	NA
Alkalibacter	-1.09861228866811	NA	NA
Eubacterium	-1.09861228866811	NA	NA
Sulfobacillus	-1.09861228866811	NA	NA
Merdibacter	-0.405465108108164	NA	NA
Leuconostoc	-1.09861228866811	NA	NA
Muribaculum	0	NA	NA
CAG-873	-0.405465108108164	NA	NA
Comamonas	-1.09861228866811	NA	NA
Azovibrio	-1.09861228866811	NA	NA
Edwardsiella	-1.09861228866811	NA	NA
Morganella	-1.09861228866811	NA	NA
Candidatus Blochmannia	-1.09861228866811	NA	NA
Arsenophonus	-1.09861228866811	NA	NA
Buchnera	-1.09861228866811	NA	NA
OM60(NOR5) clade	-1.09861228866811	NA	NA
Halomonas	-1.09861228866811	NA	NA
Thiohalocapsa	-1.09861228866811	NA	NA
Aeromonas	-1.09861228866811	NA	NA
Clade Ia	-1.09861228866811	NA	NA
Rubritalea	-1.09861228866811	NA	NA
Candidatus Xiphinematobacter	-1.09861228866811	NA	NA
Cephaloticoccus	-1.09861228866811	NA	NA
Annamia HOs24	-1.09861228866811	NA	NA
Fusobacterium	0	NA	NA
Leptospirillum	-1.09861228866811	NA	NA
ASF356	-1.09861228866811	NA	NA
Pelotomaculum	-1.09861228866811	NA	NA
Fonticella	-0.405465108108164	NA	NA
Peptostreptococcus	-1.09861228866811	NA	NA
Dethiosulfatibacter	-1.09861228866811	NA	NA
Jeotgalibaca	-1.09861228866811	NA	NA
Macellibacteroides	-1.09861228866811	NA	NA
Prevotellaceae NK3B31 group	-0.405465108108164	NA	NA
Robiginitalea	-1.09861228866811	NA	NA
Rapidithrix	-1.09861228866811	NA	NA
Arcicella	-1.09861228866811	NA	NA
Bordetella	-1.09861228866811	NA	NA
Noviherbaspirillum	-1.09861228866811	NA	NA
Neisseria	-1.09861228866811	NA	NA
Methylotenera	-1.09861228866811	NA	NA
Cronobacter	-1.09861228866811	NA	NA
Klebsiella	-1.09861228866811	NA	NA
Candidatus Regiella	-1.09861228866811	NA	NA
Acinetobacter	-0.405465108108164	NA	NA
Marinobacter	-1.09861228866811	NA	NA
Methylomicrobium	-1.09861228866811	NA	NA
Anaeromyxobacter	-1.09861228866811	NA	NA
Nannocystis	-1.09861228866811	NA	NA
Syntrophobacter	-1.09861228866811	NA	NA
Ruegeria	-1.09861228866811	NA	NA
Georgenia	-1.09861228866811	NA	NA
Mycoplasma	-1.09861228866811	NA	NA
