# Supplementary material for: Fecal microbiota transplantation in HIV: A pilot placebo-controlled study
Source: Nat Commun. 2021 Feb 18;12:1139. doi: 10.1038/s41467-021-21472-1 (PMC7892558; doi:10.1038/s41467-021-21472-1)
Supplement: Supplementary file 6 — Source Data [file 41467_2021_21472_MOESM6_ESM.zip › Source data file/Figure 6_LTA.txt]

	FMT	FMT	FMT	FMT	FMT	FMT	FMT	FMT	FMT	FMT	FMT	FMT	FMT	FMT	FMT	Placebo	Placebo	Placebo	Placebo	Placebo	Placebo	Placebo	Placebo	Placebo	Placebo	Placebo	Placebo	Placebo	Placebo	Placebo
Week 0	0,130981	0,010339	0,059980	0,035078	0,014500	0,000050	0,046907	0,018043	0,000073	0,019420	0,008941	0,008496	0,096846	0,052061		0,066582	0,372007	0,001444	0,019593	0,001907	0,007536	0,058333	0,175089	0,000050	0,177681	0,049377	0,038265	0,040617	0,042006	0,003771
Week1	0,109994	0,016117	0,009719	0,041222	0,006444	0,039407	0,026290	0,067754	0,019928	0,044638	0,024719	0,090200	0,069798	0,030117		0,039850	0,407693	0,000050	0,022556	0,001265	0,008116	0,031449	0,207681	0,000050	0,090052	0,053759	0,042154	0,040894	0,034672	0,023575
Week 4	0,108080	0,016894	0,060503	0,024425	0,000050	0,046722	0,016414	0,039710	0,015580	0,012790	0,022422	0,102052	0,057950	0,031617		0,021418	0,418935	0,022741	0,013204	0,015507	0,026232	0,469638	0,178126	0,000050	0,086431	0,041660	0,069562	0,013061	0,046728	0,006255
Week 8	0,092895	0,035894	0,038935	0,045013	0,004500	0,047556	0,115549	0,022464	0,005725	0,022348	0,012348	0,102052	0,083617	0,028283		0,025209	0,415536	0,006352	0,010333	0,001739	0,024058	0,029638	0,206644	0,000050	0,056639	0,042093	0,036228	0,011672		0,001418
Week 24	0,137895	0,026894	0,025601	0,041876	0,000519	0,068944	0,026846		0,027754	0,043904	0,000050	0,091459	0,086617			0,039719	0,345056	0,019963			0,020797	0,082899	0,302867	0,000050	0,067819	0,038142	0,064006	0,019006	0,023506	0,025470
Week 48	0,102052	0,025839	0,029000	0,060442	0,011074	0,011352	0,034006	0,036739	0,017275	0,017089	0,015775	0,079192		0,025228		0,019850	0,298389	0,002833	0,019685	0,001667	0,000580	0,000050	0,049275	0,000050	0,117775	0,051784	0,066784	0,000050	0,024950
