# Supplementary material for: Fecal microbiota transplantation in HIV: A pilot placebo-controlled study
Source: Nat Commun. 2021 Feb 18;12:1139. doi: 10.1038/s41467-021-21472-1 (PMC7892558; doi:10.1038/s41467-021-21472-1)
Supplement: Supplementary file 6 — Source Data [file 41467_2021_21472_MOESM6_ESM.zip › Source data file/Figure 6_IFABP - Donor.txt]

	FMT - 485	FMT - 485	FMT - 485	FMT - 485	FMT - 485	FMT - 485	FMT - 485	FMT - 485	FMT - 485	FMT - 485	FMT - 485	FMT - 485	FMT - 485	FMT - 485	FMT - 485	Placebo	Placebo	Placebo	Placebo	Placebo	Placebo	Placebo	Placebo	Placebo	Placebo	Placebo	Placebo	Placebo	Placebo	Placebo	FMT - 543	FMT - 543	FMT - 543	FMT - 543	FMT - 543	FMT - 543	FMT - 543	FMT - 543	FMT - 543	FMT - 543	FMT - 543	FMT - 543	FMT - 543	FMT - 543	FMT - 543	FMT - 505	FMT - 505	FMT - 505	FMT - 505
Week 0		6,315714	9,258667	11,268100	2,161524	6,490095										2,921667	4,160833	0,270000	5,800833	2,741611	4,904370	3,805852	3,591048	5,205333	1,987143	7,309143	12,527620	4,989697	5,253940	0,847500				1,305454	6,918334	3,865000				2,875481
Week1		3,251429	6,762476	0,050000	1,752000	0,050000										3,451667	3,008333	0,633333	3,132500	2,301407	5,379185	1,628815	2,815809	4,996762	1,510952	8,083428	13,130000	4,552727	5,436364	1,507500				1,284848	5,254546	1,629167				5,486593
Week 4		5,772857	4,671364	2,501818	0,805333	0,050000										2,394167	3,092500	0,377500	4,472500	2,208815	4,664371	4,015481	1,691048	5,268190	4,099048	7,341524	10,401430	3,489697	8,646667	1,348333				2,008485	6,254697	1,409167				5,060667
Week 8		5,696667	9,101523	2,260606	1,675810	0,911048										3,450000	2,883333	0,050000	4,759167	3,940667	3,885111	2,056963	1,911048	3,618667	2,258571	6,594857	9,932381	3,878182		0,050000				0,837576	5,065454	2,490833				3,443630
Week 24		3,177619	6,816762	4,466061	1,349143	0,333905										2,266667	3,075833	1,790000			5,128815	3,939926	3,705333	5,652000	0,234762	4,014857	13,144290	3,123030	5,504242	0,065833					4,618182	3,252500
Week 48		4,104371	8,680572	2,743636	0,050000	0,050000										5,205000	5,025833	2,830833	2,891667	3,935482	4,198444	0,050000	6,790212	5,142030	0,430818	6,347238	11,987140	2,466061	15,330000					2,260606	0,965303	3,107500				5,820667
[truncated: 11 more columns]
