# Supplementary material for: Fecal microbiota transplantation in HIV: A pilot placebo-controlled study
Source: Nat Commun. 2021 Feb 18;12:1139. doi: 10.1038/s41467-021-21472-1 (PMC7892558; doi:10.1038/s41467-021-21472-1)
Supplement: Supplementary file 6 — Source Data [file 41467_2021_21472_MOESM6_ESM.zip › Source data file/Table 1.xlsx]

## Sheet: Sheet1
id	Group	Donor	Age	Sex	AIDS events	Nadir CD4 T cell	CD4+ T cells	CD4/CD8 ratio	Antibiotics in the past 6 months	Antibiotics in the past 3 months	Completed Follow-up
R1	FMT	485	52.8049	Male	Yes	15	531.72	0.45182	Yes	Yes	Yes
R2	FMT	485	47.7591	Female	No	80	1747.46	0.589691	Yes	Yes	Yes
R3	Placebo	485	53.8864	Male	Yes	170	478.38	0.378378	No	No	Yes
R4	FMT	485	36.6297	Male	No	465	715.35	0.534709	No	No	Yes
R5	Placebo	485	53.3498	Male	Yes	110	533.4	0.398482	No	No	Yes
R6	Placebo	485	28.2245	Male	No	287	329.68	0.198853	Yes	Yes	Yes
R7	FMT	543	53.1773	Male	Yes	26	846.6	0.366906	No	No	Yes
R8	Placebo	543	48.2026	Male	No	284	684.25	1.01558	Yes	Yes	Yes
R9	Placebo	543	59.0746	Male	No	258	410.01	0.24679	No	No	Yes
R10	Placebo	543	34.1711	Male	No	378	555.75	0.964392	No	No	Yes
R11	FMT	543	53.6947	Male	Yes	30	820.8	0.907162	No	No	Yes
R12	FMT	543	42.3354	Male	No	180	966.24	0.733467	No	No	Yes
R13	Placebo	505	40.9637	Female	Yes	100	832.3	0.889571	No	No	Yes
R14	FMT	505	58.2642	Male	No	70	691.53	0.681579	No	Yes	Yes
R15	Placebo	505	60.0575	Male	No	160	520.8	0.849315	No	No	Yes
R16	Placebo	505	42.7105	Male	No	110	703.8	0.524691	No	No	Yes
R17	FMT	505	58.7871	Male	No	113	852.93	0.870968	No	No	Yes
R18	FMT	505	51.4661	Male	No	56	326.19	0.176075	No	No	Yes
R19	Placebo	505	36.0329	Male	No	274	399.74	0.480989	No	No	Yes
R20	FMT	543	24.512	Male	No	250	465.3	0.827068	No	No	Yes
R21	Placebo	543	49.1937	Transgender	No	300	454.28	0.961806	Yes	Yes	Yes
R22	Placebo	505	30.6092	Male	No	249	609.15	0.989924	No	No	Yes
R23	FMT	505	59.2389	Female	No	187	456.57	0.309783	No	No	Yes
R24	FMT	505	55.8166	Male	No	106	961.02	0.788018	No	No	Yes
R25	Placebo	543	32.7666	Male	No	400	609	0.724638	No	No	Yes
R26	Placebo	485	45.5551	Male	No	258.77	685.1	0.743405	Yes	No	Yes
R27	Placebo	485	69.4237	Male	No	356	461	0.73	No	No	Yes
R28	FMT	543	29.9411	Male	No		535	0.558036	No	No	Yes
R29	FMT	485	43.2663	Male	Yes	126	345.69	0.484058	Yes	Yes	No
R30	FMT	485	41.232	Male	No	321	415.8	0.576779	No	No	Yes
Some potential patient identifiers are not displayed to avoid compromising patient's anonimity
