# Supplementary material for: Fecal microbiota transplantation in HIV: A pilot placebo-controlled study
Source: Nat Commun. 2021 Feb 18;12:1139. doi: 10.1038/s41467-021-21472-1 (PMC7892558; doi:10.1038/s41467-021-21472-1)
Supplement: Supplementary file 6 — Source Data [file 41467_2021_21472_MOESM6_ESM.zip › Source data file/PCOAvideo_donors_table.txt]

Week	dim_1	dim_2	Donors
0	-0.119901845312454	0.0016024734692121	Donor_A
0	-0.101849893193349	-0.0209307825038798	Donor_B
0	-0.136879694301432	-0.00373548915372088	Donor_C
1	-0.119901845312454	0.0016024734692121	Donor_A
1	-0.101849893193349	-0.0209307825038798	Donor_B
1	-0.136879694301432	-0.00373548915372088	Donor_C
2	-0.119901845312454	0.0016024734692121	Donor_A
2	-0.101849893193349	-0.0209307825038798	Donor_B
2	-0.136879694301432	-0.00373548915372088	Donor_C
3	-0.119901845312454	0.0016024734692121	Donor_A
3	-0.101849893193349	-0.0209307825038798	Donor_B
3	-0.136879694301432	-0.00373548915372088	Donor_C
4	-0.119901845312454	0.0016024734692121	Donor_A
4	-0.101849893193349	-0.0209307825038798	Donor_B
4	-0.136879694301432	-0.00373548915372088	Donor_C
5	-0.119901845312454	0.0016024734692121	Donor_A
5	-0.101849893193349	-0.0209307825038798	Donor_B
5	-0.136879694301432	-0.00373548915372088	Donor_C
6	-0.119901845312454	0.0016024734692121	Donor_A
6	-0.101849893193349	-0.0209307825038798	Donor_B
6	-0.136879694301432	-0.00373548915372088	Donor_C
7	-0.119901845312454	0.0016024734692121	Donor_A
7	-0.101849893193349	-0.0209307825038798	Donor_B
7	-0.136879694301432	-0.00373548915372088	Donor_C
8	-0.119901845312454	0.0016024734692121	Donor_A
8	-0.101849893193349	-0.0209307825038798	Donor_B
8	-0.136879694301432	-0.00373548915372088	Donor_C
12	-0.119901845312454	0.0016024734692121	Donor_A
12	-0.101849893193349	-0.0209307825038798	Donor_B
12	-0.136879694301432	-0.00373548915372088	Donor_C
24	-0.119901845312454	0.0016024734692121	Donor_A
24	-0.101849893193349	-0.0209307825038798	Donor_B
24	-0.136879694301432	-0.00373548915372088	Donor_C
36	-0.119901845312454	0.0016024734692121	Donor_A
36	-0.101849893193349	-0.0209307825038798	Donor_B
36	-0.136879694301432	-0.00373548915372088	Donor_C
48	-0.119901845312454	0.0016024734692121	Donor_A
48	-0.101849893193349	-0.0209307825038798	Donor_B
48	-0.136879694301432	-0.00373548915372088	Donor_C
