# Supplementary material for: Fecal microbiota transplantation in HIV: A pilot placebo-controlled study
Source: Nat Commun. 2021 Feb 18;12:1139. doi: 10.1038/s41467-021-21472-1 (PMC7892558; doi:10.1038/s41467-021-21472-1)
Supplement: Supplementary file 6 — Source Data [file 41467_2021_21472_MOESM6_ESM.zip › Source data file/Figure 6_D-Dimer.txt]

	FMT	FMT	FMT	FMT	FMT	FMT	FMT	FMT	FMT	FMT	FMT	FMT	FMT	FMT	FMT	Placebo	Placebo	Placebo	Placebo	Placebo	Placebo	Placebo	Placebo	Placebo	Placebo	Placebo	Placebo	Placebo	Placebo	Placebo
Week 0	209100,000000	141733,300000	838800,000000	252500,000000	1566000,000000	2488000,000000	451733,300000	155566,700000	381033,300000	176633,300000	1541000,000000	73933,340000	131366,700000	878966,700000		318466,700000	797033,300000	574600,000000	1197400,000000	62526,670000	143666,700000	216800,000000	453233,300000	57166,670000	615566,700000		221900,000000	396800,000000	691133,300000
Week1	129773,300000	208300,000000	1011067,000000	717766,700000	833300,000000		910100,000000	640866,700000	500833,300000	88960,000000	509166,700000	213300,000000	135043,300000	717600,000000		176733,300000	2023667,000000	691733,300000	1408667,000000		152733,300000	138833,300000	124633,300000	48590,000000	1367000,000000		68090,000000	572700,000000
Week 4	174033,300000	398933,300000	1746667,000000	532633,300000	1065200,000000		509866,700000	232933,300000	693700,000000	186433,300000	335500,000000	82613,340000	341766,700000	579333,300000		573966,700000	1095333,000000	848366,700000	1355333,000000	64280,000000	435233,300000	405333,300000	133833,300000	41380,000000	725733,300000		66906,660000	602466,700000	271133,300000
Week 8	625500,000000	250033,300000	1174333,000000	358566,700000	1819667,000000			149000,000000	382933,300000	289300,000000	481700,000000	97173,340000		782633,300000		257866,700000	695700,000000	1992667,000000		74033,340000	83713,340000	2661667,000000	215466,700000	19146,670000			57453,330000		506166,700000
Week 24	99973,340000	261133,300000	2329333,000000	598800,000000	2016000,000000		324166,700000		309100,000000	1290333,000000		32333,330000	681100,000000	1007567,000000		362066,700000	991833,300000	1192267,000000			100776,700000	2577000,000000	204666,700000		2414333,000000	1864333,000000	59330,000000	516000,000000	330566,700000
Week 48		203633,300000	993633,300000		1718333,000000		455033,300000	328400,000000		228766,700000			921600,000000			260633,300000	1471667,000000	2446667,000000	1833000,000000	77620,000000	136000,000000				1106900,000000	1964000,000000	898833,300000	499900,000000
