# Supplementary material for: Fecal microbiota transplantation in HIV: A pilot placebo-controlled study
Source: Nat Commun. 2021 Feb 18;12:1139. doi: 10.1038/s41467-021-21472-1 (PMC7892558; doi:10.1038/s41467-021-21472-1)
Supplement: Supplementary file 6 — Source Data [file 41467_2021_21472_MOESM6_ESM.zip › Source data file/Figure1_shannon_table.txt]

Shannon	Week	Randomization	M	sd	sqrt	sem
3.78647910541771	0	Placebo	3.34249168319286	0.24567913070243	3.74165738677394	0.0656605095834963
2.97442859176587	0	Placebo	3.34249168319286	0.24567913070243	3.74165738677394	0.0656605095834963
3.52204856231021	0	Placebo	3.34249168319286	0.24567913070243	3.74165738677394	0.0656605095834963
3.32688941439997	0	Placebo	3.34249168319286	0.24567913070243	3.74165738677394	0.0656605095834963
3.28284722945122	0	Placebo	3.34249168319286	0.24567913070243	3.74165738677394	0.0656605095834963
3.52799192931701	0	Placebo	3.34249168319286	0.24567913070243	3.74165738677394	0.0656605095834963
3.28928965749183	0	Placebo	3.34249168319286	0.24567913070243	3.74165738677394	0.0656605095834963
3.01728833053265	0	Placebo	3.34249168319286	0.24567913070243	3.74165738677394	0.0656605095834963
3.53095081500434	0	Placebo	3.34249168319286	0.24567913070243	3.74165738677394	0.0656605095834963
3.49301372815086	0	Placebo	3.34249168319286	0.24567913070243	3.74165738677394	0.0656605095834963
3.39957192386733	0	Placebo	3.34249168319286	0.24567913070243	3.74165738677394	0.0656605095834963
3.14706995274184	0	Placebo	3.34249168319286	0.24567913070243	3.74165738677394	0.0656605095834963
3.52755419107844	0	Placebo	3.34249168319286	0.24567913070243	3.74165738677394	0.0656605095834963
2.96946013317072	0	Placebo	3.34249168319286	0.24567913070243	3.74165738677394	0.0656605095834963
3.3766133479208	0	FMT	3.24011258281796	0.359993448951312	3.60555127546399	0.099844218386545
3.15918060108356	0	FMT	3.24011258281796	0.359993448951312	3.60555127546399	0.099844218386545
3.50907408958764	0	FMT	3.24011258281796	0.359993448951312	3.60555127546399	0.099844218386545
3.02545314269534	0	FMT	3.24011258281796	0.359993448951312	3.60555127546399	0.099844218386545
3.62942774788645	0	FMT	3.24011258281796	0.359993448951312	3.60555127546399	0.099844218386545
3.48510201664501	0	FMT	3.24011258281796	0.359993448951312	3.60555127546399	0.099844218386545
3.57170029483235	0	FMT	3.24011258281796	0.359993448951312	3.60555127546399	0.099844218386545
3.18804665424184	0	FMT	3.24011258281796	0.359993448951312	3.60555127546399	0.099844218386545
2.81409667889087	0	FMT	3.24011258281796	0.359993448951312	3.60555127546399	0.099844218386545
3.09641406161192	0	FMT	3.24011258281796	0.359993448951312	3.60555127546399	0.099844218386545
2.3599905351557	0	FMT	3.24011258281796	0.359993448951312	3.60555127546399	0.099844218386545
3.35382518230717	0	FMT	3.24011258281796	0.359993448951312	3.60555127546399	0.099844218386545
3.55253922377482	0	FMT	3.24011258281796	0.359993448951312	3.60555127546399	0.099844218386545
3.45394349013937	1	Placebo	3.41322354349418	0.248604303999676	3.87298334620742	0.064189355279082
2.8271775328689	1	Placebo	3.41322354349418	0.248604303999676	3.87298334620742	0.064189355279082
3.8473914534559	1	Placebo	3.41322354349418	0.248604303999676	3.87298334620742	0.064189355279082
3.44037141407688	1	Placebo	3.41322354349418	0.248604303999676	3.87298334620742	0.064189355279082
3.43363066363357	1	Placebo	3.41322354349418	0.248604303999676	3.87298334620742	0.064189355279082
3.40412042378404	1	Placebo	3.41322354349418	0.248604303999676	3.87298334620742	0.064189355279082
3.68908020219565	1	Placebo	3.41322354349418	0.248604303999676	3.87298334620742	0.064189355279082
3.34054627185804	1	Placebo	3.41322354349418	0.248604303999676	3.87298334620742	0.064189355279082
3.3075703119862	1	Placebo	3.41322354349418	0.248604303999676	3.87298334620742	0.064189355279082
3.64452215648588	1	Placebo	3.41322354349418	0.248604303999676	3.87298334620742	0.064189355279082
3.63621111870839	1	Placebo	3.41322354349418	0.248604303999676	3.87298334620742	0.064189355279082
3.51039798344914	1	Placebo	3.41322354349418	0.248604303999676	3.87298334620742	0.064189355279082
3.31762061610449	1	Placebo	3.41322354349418	0.248604303999676	3.87298334620742	0.064189355279082
3.15646814875805	1	Placebo	3.41322354349418	0.248604303999676	3.87298334620742	0.064189355279082
3.18930136490814	1	Placebo	3.41322354349418	0.248604303999676	3.87298334620742	0.064189355279082
3.39458265293831	1	FMT	3.3876258674623	0.256755343910136	3.74165738677394	0.0686207520810745
3.14304266083386	1	FMT	3.3876258674623	0.256755343910136	3.74165738677394	0.0686207520810745
3.35222460393048	1	FMT	3.3876258674623	0.256755343910136	3.74165738677394	0.0686207520810745
3.2231961837172	1	FMT	3.3876258674623	0.256755343910136	3.74165738677394	0.0686207520810745
3.67662445728597	1	FMT	3.3876258674623	0.256755343910136	3.74165738677394	0.0686207520810745
3.72038451243399	1	FMT	3.3876258674623	0.256755343910136	3.74165738677394	0.0686207520810745
3.68226015046045	1	FMT	3.3876258674623	0.256755343910136	3.74165738677394	0.0686207520810745
3.19648292894341	1	FMT	3.3876258674623	0.256755343910136	3.74165738677394	0.0686207520810745
3.53503431906682	1	FMT	3.3876258674623	0.256755343910136	3.74165738677394	0.0686207520810745
3.0633167820703	1	FMT	3.3876258674623	0.256755343910136	3.74165738677394	0.0686207520810745
3.21711605729265	1	FMT	3.3876258674623	0.256755343910136	3.74165738677394	0.0686207520810745
2.96500077891625	1	FMT	3.3876258674623	0.256755343910136	3.74165738677394	0.0686207520810745
3.64251032063202	1	FMT	3.3876258674623	0.256755343910136	3.74165738677394	0.0686207520810745
3.61498573595044	1	FMT	3.3876258674623	0.256755343910136	3.74165738677394	0.0686207520810745
3.47447949849618	2	Placebo	3.37887431551865	0.26516758738478	3.87298334620742	0.0684659766596835
2.70719976305766	2	Placebo	3.37887431551865	0.26516758738478	3.87298334620742	0.0684659766596835
3.70851739800819	2	Placebo	3.37887431551865	0.26516758738478	3.87298334620742	0.0684659766596835
3.41459241396198	2	Placebo	3.37887431551865	0.26516758738478	3.87298334620742	0.0684659766596835
3.50719433056224	2	Placebo	3.37887431551865	0.26516758738478	3.87298334620742	0.0684659766596835
3.22994878387114	2	Placebo	3.37887431551865	0.26516758738478	3.87298334620742	0.0684659766596835
3.67373306292076	2	Placebo	3.37887431551865	0.26516758738478	3.87298334620742	0.0684659766596835
3.41666928361598	2	Placebo	3.37887431551865	0.26516758738478	3.87298334620742	0.0684659766596835
3.29107249073419	2	Placebo	3.37887431551865	0.26516758738478	3.87298334620742	0.0684659766596835
3.54550652638396	2	Placebo	3.37887431551865	0.26516758738478	3.87298334620742	0.0684659766596835
3.46619553551932	2	Placebo	3.37887431551865	0.26516758738478	3.87298334620742	0.0684659766596835
3.43478509109323	2	Placebo	3.37887431551865	0.26516758738478	3.87298334620742	0.0684659766596835
3.38656248609766	2	Placebo	3.37887431551865	0.26516758738478	3.87298334620742	0.0684659766596835
3.51833350820734	2	Placebo	3.37887431551865	0.26516758738478	3.87298334620742	0.0684659766596835
2.90832456024995	2	Placebo	3.37887431551865	0.26516758738478	3.87298334620742	0.0684659766596835
3.35380043574613	2	FMT	3.31090335154858	0.264029541281483	3.74165738677394	0.0705648631044569
3.2083715873328	2	FMT	3.31090335154858	0.264029541281483	3.74165738677394	0.0705648631044569
3.41222656706117	2	FMT	3.31090335154858	0.264029541281483	3.74165738677394	0.0705648631044569
3.20448928483424	2	FMT	3.31090335154858	0.264029541281483	3.74165738677394	0.0705648631044569
3.22303169491624	2	FMT	3.31090335154858	0.264029541281483	3.74165738677394	0.0705648631044569
3.69685101273835	2	FMT	3.31090335154858	0.264029541281483	3.74165738677394	0.0705648631044569
3.81578826869787	2	FMT	3.31090335154858	0.264029541281483	3.74165738677394	0.0705648631044569
2.90452670581305	2	FMT	3.31090335154858	0.264029541281483	3.74165738677394	0.0705648631044569
3.48342600896818	2	FMT	3.31090335154858	0.264029541281483	3.74165738677394	0.0705648631044569
3.03384074911073	2	FMT	3.31090335154858	0.264029541281483	3.74165738677394	0.0705648631044569
3.26298427031732	2	FMT	3.31090335154858	0.264029541281483	3.74165738677394	0.0705648631044569
2.95747427521612	2	FMT	3.31090335154858	0.264029541281483	3.74165738677394	0.0705648631044569
3.55072594516066	2	FMT	3.31090335154858	0.264029541281483	3.74165738677394	0.0705648631044569
3.24511011576729	2	FMT	3.31090335154858	0.264029541281483	3.74165738677394	0.0705648631044569
3.34118728302761	3	Placebo	3.41303680414648	0.309614690973922	3.60555127546399	0.0858716649187241
2.63821209650227	3	Placebo	3.41303680414648	0.309614690973922	3.60555127546399	0.0858716649187241
3.81025666104349	3	Placebo	3.41303680414648	0.309614690973922	3.60555127546399	0.0858716649187241
3.32761281576717	3	Placebo	3.41303680414648	0.309614690973922	3.60555127546399	0.0858716649187241
3.63883396022817	3	Placebo	3.41303680414648	0.309614690973922	3.60555127546399	0.0858716649187241
3.3204328391615	3	Placebo	3.41303680414648	0.309614690973922	3.60555127546399	0.0858716649187241
3.69141993197545	3	Placebo	3.41303680414648	0.309614690973922	3.60555127546399	0.0858716649187241
3.39303722563375	3	Placebo	3.41303680414648	0.309614690973922	3.60555127546399	0.0858716649187241
3.5909814619984	3	Placebo	3.41303680414648	0.309614690973922	3.60555127546399	0.0858716649187241
3.46404348979169	3	Placebo	3.41303680414648	0.309614690973922	3.60555127546399	0.0858716649187241
3.50655586116032	3	Placebo	3.41303680414648	0.309614690973922	3.60555127546399	0.0858716649187241
3.62612303210654	3	Placebo	3.41303680414648	0.309614690973922	3.60555127546399	0.0858716649187241
3.02078179550787	3	Placebo	3.41303680414648	0.309614690973922	3.60555127546399	0.0858716649187241
3.33036607409343	3	FMT	3.36608376669589	0.290363237909403	3.74165738677394	0.0776028395693798
3.19838026671367	3	FMT	3.36608376669589	0.290363237909403	3.74165738677394	0.0776028395693798
3.59077572390369	3	FMT	3.36608376669589	0.290363237909403	3.74165738677394	0.0776028395693798
3.03830004045191	3	FMT	3.36608376669589	0.290363237909403	3.74165738677394	0.0776028395693798
3.38863269843185	3	FMT	3.36608376669589	0.290363237909403	3.74165738677394	0.0776028395693798
3.62601214219564	3	FMT	3.36608376669589	0.290363237909403	3.74165738677394	0.0776028395693798
3.88704977631381	3	FMT	3.36608376669589	0.290363237909403	3.74165738677394	0.0776028395693798
3.33432839648571	3	FMT	3.36608376669589	0.290363237909403	3.74165738677394	0.0776028395693798
3.54630221949127	3	FMT	3.36608376669589	0.290363237909403	3.74165738677394	0.0776028395693798
2.90994348910649	3	FMT	3.36608376669589	0.290363237909403	3.74165738677394	0.0776028395693798
3.15494687005473	3	FMT	3.36608376669589	0.290363237909403	3.74165738677394	0.0776028395693798
2.95666143876565	3	FMT	3.36608376669589	0.290363237909403	3.74165738677394	0.0776028395693798
3.68772247594219	3	FMT	3.36608376669589	0.290363237909403	3.74165738677394	0.0776028395693798
3.47575112179241	3	FMT	3.36608376669589	0.290363237909403	3.74165738677394	0.0776028395693798
3.44006498781148	4	Placebo	3.40866455937688	0.293888481080214	3.74165738677394	0.078545000437254
2.91053794620293	4	Placebo	3.40866455937688	0.293888481080214	3.74165738677394	0.078545000437254
3.73536978191936	4	Placebo	3.40866455937688	0.293888481080214	3.74165738677394	0.078545000437254
3.34756802299904	4	Placebo	3.40866455937688	0.293888481080214	3.74165738677394	0.078545000437254
3.32957287138551	4	Placebo	3.40866455937688	0.293888481080214	3.74165738677394	0.078545000437254
3.5397348847904	4	Placebo	3.40866455937688	0.293888481080214	3.74165738677394	0.078545000437254
3.40095222843791	4	Placebo	3.40866455937688	0.293888481080214	3.74165738677394	0.078545000437254
3.30150383248649	4	Placebo	3.40866455937688	0.293888481080214	3.74165738677394	0.078545000437254
3.66066434148173	4	Placebo	3.40866455937688	0.293888481080214	3.74165738677394	0.078545000437254
3.46592230908624	4	Placebo	3.40866455937688	0.293888481080214	3.74165738677394	0.078545000437254
3.5541126583157	4	Placebo	3.40866455937688	0.293888481080214	3.74165738677394	0.078545000437254
3.24848496101088	4	Placebo	3.40866455937688	0.293888481080214	3.74165738677394	0.078545000437254
3.94756999535637	4	Placebo	3.40866455937688	0.293888481080214	3.74165738677394	0.078545000437254
2.83924500999235	4	Placebo	3.40866455937688	0.293888481080214	3.74165738677394	0.078545000437254
3.2569525021978	4	FMT	3.41378692337901	0.2653210652454	3.46410161513775	0.0765915942205548
3.38734149527938	4	FMT	3.41378692337901	0.2653210652454	3.46410161513775	0.0765915942205548
3.47020889522272	4	FMT	3.41378692337901	0.2653210652454	3.46410161513775	0.0765915942205548
3.04351167951095	4	FMT	3.41378692337901	0.2653210652454	3.46410161513775	0.0765915942205548
3.47991252437003	4	FMT	3.41378692337901	0.2653210652454	3.46410161513775	0.0765915942205548
3.71068617016807	4	FMT	3.41378692337901	0.2653210652454	3.46410161513775	0.0765915942205548
3.59023837274188	4	FMT	3.41378692337901	0.2653210652454	3.46410161513775	0.0765915942205548
3.32874910728119	4	FMT	3.41378692337901	0.2653210652454	3.46410161513775	0.0765915942205548
3.51728230113842	4	FMT	3.41378692337901	0.2653210652454	3.46410161513775	0.0765915942205548
2.88234788146832	4	FMT	3.41378692337901	0.2653210652454	3.46410161513775	0.0765915942205548
3.84144314371795	4	FMT	3.41378692337901	0.2653210652454	3.46410161513775	0.0765915942205548
3.45676900745146	4	FMT	3.41378692337901	0.2653210652454	3.46410161513775	0.0765915942205548
3.27008275688557	5	Placebo	3.44751666072419	0.21206769435643	3.60555127546399	0.0588169958362719
3.86883863306844	5	Placebo	3.44751666072419	0.21206769435643	3.60555127546399	0.0588169958362719
3.46315918605419	5	Placebo	3.44751666072419	0.21206769435643	3.60555127546399	0.0588169958362719
3.42095398006702	5	Placebo	3.44751666072419	0.21206769435643	3.60555127546399	0.0588169958362719
3.39114651032336	5	Placebo	3.44751666072419	0.21206769435643	3.60555127546399	0.0588169958362719
3.4252409357521	5	Placebo	3.44751666072419	0.21206769435643	3.60555127546399	0.0588169958362719
3.4837149410416	5	Placebo	3.44751666072419	0.21206769435643	3.60555127546399	0.0588169958362719
3.23197122915922	5	Placebo	3.44751666072419	0.21206769435643	3.60555127546399	0.0588169958362719
3.65467219183381	5	Placebo	3.44751666072419	0.21206769435643	3.60555127546399	0.0588169958362719
3.50054237246747	5	Placebo	3.44751666072419	0.21206769435643	3.60555127546399	0.0588169958362719
3.53566179803735	5	Placebo	3.44751666072419	0.21206769435643	3.60555127546399	0.0588169958362719
3.57957227038091	5	Placebo	3.44751666072419	0.21206769435643	3.60555127546399	0.0588169958362719
2.99215978434336	5	Placebo	3.44751666072419	0.21206769435643	3.60555127546399	0.0588169958362719
3.30369782412321	5	FMT	3.41532078828612	0.310915344115827	3.60555127546399	0.0862324011952419
3.6501973599746	5	FMT	3.41532078828612	0.310915344115827	3.60555127546399	0.0862324011952419
3.13535262181961	5	FMT	3.41532078828612	0.310915344115827	3.60555127546399	0.0862324011952419
3.40418655744926	5	FMT	3.41532078828612	0.310915344115827	3.60555127546399	0.0862324011952419
3.73823918648785	5	FMT	3.41532078828612	0.310915344115827	3.60555127546399	0.0862324011952419
3.92113715833355	5	FMT	3.41532078828612	0.310915344115827	3.60555127546399	0.0862324011952419
3.2220619467362	5	FMT	3.41532078828612	0.310915344115827	3.60555127546399	0.0862324011952419
3.57474819652513	5	FMT	3.41532078828612	0.310915344115827	3.60555127546399	0.0862324011952419
2.91987189125225	5	FMT	3.41532078828612	0.310915344115827	3.60555127546399	0.0862324011952419
3.16457680495768	5	FMT	3.41532078828612	0.310915344115827	3.60555127546399	0.0862324011952419
3.02483408643439	5	FMT	3.41532078828612	0.310915344115827	3.60555127546399	0.0862324011952419
3.68266228094835	5	FMT	3.41532078828612	0.310915344115827	3.60555127546399	0.0862324011952419
3.65760433267741	5	FMT	3.41532078828612	0.310915344115827	3.60555127546399	0.0862324011952419
3.58263794968328	6	Placebo	3.40542426208706	0.27988340655861	3.87298334620742	0.0722655848320864
2.90318591081785	6	Placebo	3.40542426208706	0.27988340655861	3.87298334620742	0.0722655848320864
3.95621811735362	6	Placebo	3.40542426208706	0.27988340655861	3.87298334620742	0.0722655848320864
3.33582971767304	6	Placebo	3.40542426208706	0.27988340655861	3.87298334620742	0.0722655848320864
3.07569416145697	6	Placebo	3.40542426208706	0.27988340655861	3.87298334620742	0.0722655848320864
3.44410947036437	6	Placebo	3.40542426208706	0.27988340655861	3.87298334620742	0.0722655848320864
3.68142377302319	6	Placebo	3.40542426208706	0.27988340655861	3.87298334620742	0.0722655848320864
3.38742064389406	6	Placebo	3.40542426208706	0.27988340655861	3.87298334620742	0.0722655848320864
3.16967726607506	6	Placebo	3.40542426208706	0.27988340655861	3.87298334620742	0.0722655848320864
3.73225259901415	6	Placebo	3.40542426208706	0.27988340655861	3.87298334620742	0.0722655848320864
3.50668063059555	6	Placebo	3.40542426208706	0.27988340655861	3.87298334620742	0.0722655848320864
3.44977207195713	6	Placebo	3.40542426208706	0.27988340655861	3.87298334620742	0.0722655848320864
3.1195121341111	6	Placebo	3.40542426208706	0.27988340655861	3.87298334620742	0.0722655848320864
3.5402495391244	6	Placebo	3.40542426208706	0.27988340655861	3.87298334620742	0.0722655848320864
3.19669994616218	6	Placebo	3.40542426208706	0.27988340655861	3.87298334620742	0.0722655848320864
3.37253769159149	6	FMT	3.42375612790673	0.277651165323691	3.74165738677394	0.0742053952628416
3.11211675711734	6	FMT	3.42375612790673	0.277651165323691	3.74165738677394	0.0742053952628416
3.55064347875205	6	FMT	3.42375612790673	0.277651165323691	3.74165738677394	0.0742053952628416
3.52370117044416	6	FMT	3.42375612790673	0.277651165323691	3.74165738677394	0.0742053952628416
3.54416474865452	6	FMT	3.42375612790673	0.277651165323691	3.74165738677394	0.0742053952628416
3.70573894845075	6	FMT	3.42375612790673	0.277651165323691	3.74165738677394	0.0742053952628416
3.83438116499024	6	FMT	3.42375612790673	0.277651165323691	3.74165738677394	0.0742053952628416
3.15351041739572	6	FMT	3.42375612790673	0.277651165323691	3.74165738677394	0.0742053952628416
3.67457797973321	6	FMT	3.42375612790673	0.277651165323691	3.74165738677394	0.0742053952628416
2.90709603339351	6	FMT	3.42375612790673	0.277651165323691	3.74165738677394	0.0742053952628416
3.28854595343653	6	FMT	3.42375612790673	0.277651165323691	3.74165738677394	0.0742053952628416
3.06740033001942	6	FMT	3.42375612790673	0.277651165323691	3.74165738677394	0.0742053952628416
3.55391456774755	6	FMT	3.42375612790673	0.277651165323691	3.74165738677394	0.0742053952628416
3.64425654896778	6	FMT	3.42375612790673	0.277651165323691	3.74165738677394	0.0742053952628416
2.99320125701127	7	Placebo	3.29640505601034	0.335482654651193	3.87298334620742	0.0866212489603684
2.67370227971805	7	Placebo	3.29640505601034	0.335482654651193	3.87298334620742	0.0866212489603684
3.79202399416462	7	Placebo	3.29640505601034	0.335482654651193	3.87298334620742	0.0866212489603684
3.38760993434022	7	Placebo	3.29640505601034	0.335482654651193	3.87298334620742	0.0866212489603684
3.51397345900858	7	Placebo	3.29640505601034	0.335482654651193	3.87298334620742	0.0866212489603684
3.37297393209275	7	Placebo	3.29640505601034	0.335482654651193	3.87298334620742	0.0866212489603684
3.39661906386494	7	Placebo	3.29640505601034	0.335482654651193	3.87298334620742	0.0866212489603684
3.35571173529994	7	Placebo	3.29640505601034	0.335482654651193	3.87298334620742	0.0866212489603684
3.37303790616284	7	Placebo	3.29640505601034	0.335482654651193	3.87298334620742	0.0866212489603684
3.68315121904307	7	Placebo	3.29640505601034	0.335482654651193	3.87298334620742	0.0866212489603684
3.42053389249274	7	Placebo	3.29640505601034	0.335482654651193	3.87298334620742	0.0866212489603684
3.42140593217947	7	Placebo	3.29640505601034	0.335482654651193	3.87298334620742	0.0866212489603684
2.73859772340172	7	Placebo	3.29640505601034	0.335482654651193	3.87298334620742	0.0866212489603684
3.50917972109672	7	Placebo	3.29640505601034	0.335482654651193	3.87298334620742	0.0866212489603684
2.81435379027823	7	Placebo	3.29640505601034	0.335482654651193	3.87298334620742	0.0866212489603684
3.30932656717353	7	FMT	3.35859489024247	0.309289309450571	3.60555127546399	0.0857814203212986
3.21490269721372	7	FMT	3.35859489024247	0.309289309450571	3.60555127546399	0.0857814203212986
3.01117274957062	7	FMT	3.35859489024247	0.309289309450571	3.60555127546399	0.0857814203212986
3.38818958660241	7	FMT	3.35859489024247	0.309289309450571	3.60555127546399	0.0857814203212986
3.87656582399117	7	FMT	3.35859489024247	0.309289309450571	3.60555127546399	0.0857814203212986
3.82844085562099	7	FMT	3.35859489024247	0.309289309450571	3.60555127546399	0.0857814203212986
3.11761826249568	7	FMT	3.35859489024247	0.309289309450571	3.60555127546399	0.0857814203212986
3.5793376961867	7	FMT	3.35859489024247	0.309289309450571	3.60555127546399	0.0857814203212986
2.96114897076122	7	FMT	3.35859489024247	0.309289309450571	3.60555127546399	0.0857814203212986
3.30242516902123	7	FMT	3.35859489024247	0.309289309450571	3.60555127546399	0.0857814203212986
2.95318764421117	7	FMT	3.35859489024247	0.309289309450571	3.60555127546399	0.0857814203212986
3.5367680092011	7	FMT	3.35859489024247	0.309289309450571	3.60555127546399	0.0857814203212986
3.58264954110256	7	FMT	3.35859489024247	0.309289309450571	3.60555127546399	0.0857814203212986
3.44062230668712	8	Placebo	3.38028985721847	0.269882004389803	3.87298334620742	0.0696832338961856
2.88151293632642	8	Placebo	3.38028985721847	0.269882004389803	3.87298334620742	0.0696832338961856
3.77447987600617	8	Placebo	3.38028985721847	0.269882004389803	3.87298334620742	0.0696832338961856
3.54976306189716	8	Placebo	3.38028985721847	0.269882004389803	3.87298334620742	0.0696832338961856
3.54228865298634	8	Placebo	3.38028985721847	0.269882004389803	3.87298334620742	0.0696832338961856
3.35077501733158	8	Placebo	3.38028985721847	0.269882004389803	3.87298334620742	0.0696832338961856
3.3125349875658	8	Placebo	3.38028985721847	0.269882004389803	3.87298334620742	0.0696832338961856
3.394976547569	8	Placebo	3.38028985721847	0.269882004389803	3.87298334620742	0.0696832338961856
3.18305158617435	8	Placebo	3.38028985721847	0.269882004389803	3.87298334620742	0.0696832338961856
3.63675394228148	8	Placebo	3.38028985721847	0.269882004389803	3.87298334620742	0.0696832338961856
3.49370153341214	8	Placebo	3.38028985721847	0.269882004389803	3.87298334620742	0.0696832338961856
3.59060119869652	8	Placebo	3.38028985721847	0.269882004389803	3.87298334620742	0.0696832338961856
2.86802178075541	8	Placebo	3.38028985721847	0.269882004389803	3.87298334620742	0.0696832338961856
3.59186807014146	8	Placebo	3.38028985721847	0.269882004389803	3.87298334620742	0.0696832338961856
3.09339636044611	8	Placebo	3.38028985721847	0.269882004389803	3.87298334620742	0.0696832338961856
3.63516384923889	8	FMT	3.41956541427862	0.364151249503724	3.74165738677394	0.0973235151863264
3.75115896850953	8	FMT	3.41956541427862	0.364151249503724	3.74165738677394	0.0973235151863264
3.68183678242921	8	FMT	3.41956541427862	0.364151249503724	3.74165738677394	0.0973235151863264
2.82888300470368	8	FMT	3.41956541427862	0.364151249503724	3.74165738677394	0.0973235151863264
3.4532856680618	8	FMT	3.41956541427862	0.364151249503724	3.74165738677394	0.0973235151863264
3.60769090853483	8	FMT	3.41956541427862	0.364151249503724	3.74165738677394	0.0973235151863264
3.83108534924684	8	FMT	3.41956541427862	0.364151249503724	3.74165738677394	0.0973235151863264
3.13586825230095	8	FMT	3.41956541427862	0.364151249503724	3.74165738677394	0.0973235151863264
3.52581028122198	8	FMT	3.41956541427862	0.364151249503724	3.74165738677394	0.0973235151863264
2.95742656037214	8	FMT	3.41956541427862	0.364151249503724	3.74165738677394	0.0973235151863264
3.27800409055987	8	FMT	3.41956541427862	0.364151249503724	3.74165738677394	0.0973235151863264
2.76553924116562	8	FMT	3.41956541427862	0.364151249503724	3.74165738677394	0.0973235151863264
3.81300413346691	8	FMT	3.41956541427862	0.364151249503724	3.74165738677394	0.0973235151863264
3.60915871008839	8	FMT	3.41956541427862	0.364151249503724	3.74165738677394	0.0973235151863264
3.5270586867795	12	Placebo	3.37167061999651	0.291320637247763	3.87298334620742	0.0752186650978078
2.7301263948697	12	Placebo	3.37167061999651	0.291320637247763	3.87298334620742	0.0752186650978078
3.78057528979243	12	Placebo	3.37167061999651	0.291320637247763	3.87298334620742	0.0752186650978078
3.40004635558641	12	Placebo	3.37167061999651	0.291320637247763	3.87298334620742	0.0752186650978078
3.27774300467761	12	Placebo	3.37167061999651	0.291320637247763	3.87298334620742	0.0752186650978078
3.37257609140618	12	Placebo	3.37167061999651	0.291320637247763	3.87298334620742	0.0752186650978078
3.39114653674031	12	Placebo	3.37167061999651	0.291320637247763	3.87298334620742	0.0752186650978078
3.44058952222703	12	Placebo	3.37167061999651	0.291320637247763	3.87298334620742	0.0752186650978078
3.22210624590597	12	Placebo	3.37167061999651	0.291320637247763	3.87298334620742	0.0752186650978078
3.61424276873666	12	Placebo	3.37167061999651	0.291320637247763	3.87298334620742	0.0752186650978078
3.38949208864491	12	Placebo	3.37167061999651	0.291320637247763	3.87298334620742	0.0752186650978078
3.58283128072857	12	Placebo	3.37167061999651	0.291320637247763	3.87298334620742	0.0752186650978078
3.12820536323463	12	Placebo	3.37167061999651	0.291320637247763	3.87298334620742	0.0752186650978078
3.79776982351428	12	Placebo	3.37167061999651	0.291320637247763	3.87298334620742	0.0752186650978078
2.92054984710352	12	Placebo	3.37167061999651	0.291320637247763	3.87298334620742	0.0752186650978078
3.55355150995836	12	FMT	3.40607288728834	0.327037424471885	3.60555127546399	0.0907038617637741
3.09464649583437	12	FMT	3.40607288728834	0.327037424471885	3.60555127546399	0.0907038617637741
3.50814455558927	12	FMT	3.40607288728834	0.327037424471885	3.60555127546399	0.0907038617637741
3.43158680798287	12	FMT	3.40607288728834	0.327037424471885	3.60555127546399	0.0907038617637741
3.45291998361893	12	FMT	3.40607288728834	0.327037424471885	3.60555127546399	0.0907038617637741
3.76323849949152	12	FMT	3.40607288728834	0.327037424471885	3.60555127546399	0.0907038617637741
3.80359876171237	12	FMT	3.40607288728834	0.327037424471885	3.60555127546399	0.0907038617637741
3.32354006698096	12	FMT	3.40607288728834	0.327037424471885	3.60555127546399	0.0907038617637741
3.81728672957937	12	FMT	3.40607288728834	0.327037424471885	3.60555127546399	0.0907038617637741
2.97725021051081	12	FMT	3.40607288728834	0.327037424471885	3.60555127546399	0.0907038617637741
3.34787881196996	12	FMT	3.40607288728834	0.327037424471885	3.60555127546399	0.0907038617637741
2.70356902509474	12	FMT	3.40607288728834	0.327037424471885	3.60555127546399	0.0907038617637741
3.50173607642486	12	FMT	3.40607288728834	0.327037424471885	3.60555127546399	0.0907038617637741
3.51512054438079	24	Placebo	3.36744383806883	0.298536064916671	3.46410161513775	0.0861799387212257
2.69575378742509	24	Placebo	3.36744383806883	0.298536064916671	3.46410161513775	0.0861799387212257
3.82353024484574	24	Placebo	3.36744383806883	0.298536064916671	3.46410161513775	0.0861799387212257
3.40665849449262	24	Placebo	3.36744383806883	0.298536064916671	3.46410161513775	0.0861799387212257
3.24293317855537	24	Placebo	3.36744383806883	0.298536064916671	3.46410161513775	0.0861799387212257
3.5165064038245	24	Placebo	3.36744383806883	0.298536064916671	3.46410161513775	0.0861799387212257
3.24713997766738	24	Placebo	3.36744383806883	0.298536064916671	3.46410161513775	0.0861799387212257
3.44694596108209	24	Placebo	3.36744383806883	0.298536064916671	3.46410161513775	0.0861799387212257
3.44099810651109	24	Placebo	3.36744383806883	0.298536064916671	3.46410161513775	0.0861799387212257
3.12508123903311	24	Placebo	3.36744383806883	0.298536064916671	3.46410161513775	0.0861799387212257
3.75029839565938	24	Placebo	3.36744383806883	0.298536064916671	3.46410161513775	0.0861799387212257
3.1983597233488	24	Placebo	3.36744383806883	0.298536064916671	3.46410161513775	0.0861799387212257
3.23636329655879	24	FMT	3.26968200943837	0.468699961016986	3.74165738677394	0.125265333665704
3.37085343045273	24	FMT	3.26968200943837	0.468699961016986	3.74165738677394	0.125265333665704
3.62203589122763	24	FMT	3.26968200943837	0.468699961016986	3.74165738677394	0.125265333665704
3.08479957123175	24	FMT	3.26968200943837	0.468699961016986	3.74165738677394	0.125265333665704
3.52153869328942	24	FMT	3.26968200943837	0.468699961016986	3.74165738677394	0.125265333665704
3.79159377391273	24	FMT	3.26968200943837	0.468699961016986	3.74165738677394	0.125265333665704
3.48419517391284	24	FMT	3.26968200943837	0.468699961016986	3.74165738677394	0.125265333665704
3.33411310403964	24	FMT	3.26968200943837	0.468699961016986	3.74165738677394	0.125265333665704
3.40503310458258	24	FMT	3.26968200943837	0.468699961016986	3.74165738677394	0.125265333665704
2.87875055964096	24	FMT	3.26968200943837	0.468699961016986	3.74165738677394	0.125265333665704
3.14747862719521	24	FMT	3.26968200943837	0.468699961016986	3.74165738677394	0.125265333665704
1.86040567642227	24	FMT	3.26968200943837	0.468699961016986	3.74165738677394	0.125265333665704
3.4772941169117	24	FMT	3.26968200943837	0.468699961016986	3.74165738677394	0.125265333665704
3.56109311275895	24	FMT	3.26968200943837	0.468699961016986	3.74165738677394	0.125265333665704
3.40677167580261	36	Placebo	3.43652798014619	0.241176724214754	3.87298334620742	0.0622715624251069
3.04709673323639	36	Placebo	3.43652798014619	0.241176724214754	3.87298334620742	0.0622715624251069
3.86691937595667	36	Placebo	3.43652798014619	0.241176724214754	3.87298334620742	0.0622715624251069
3.47134657374952	36	Placebo	3.43652798014619	0.241176724214754	3.87298334620742	0.0622715624251069
3.53579393003007	36	Placebo	3.43652798014619	0.241176724214754	3.87298334620742	0.0622715624251069
3.31097087710788	36	Placebo	3.43652798014619	0.241176724214754	3.87298334620742	0.0622715624251069
3.80463191904128	36	Placebo	3.43652798014619	0.241176724214754	3.87298334620742	0.0622715624251069
3.47301661464036	36	Placebo	3.43652798014619	0.241176724214754	3.87298334620742	0.0622715624251069
3.34787059161913	36	Placebo	3.43652798014619	0.241176724214754	3.87298334620742	0.0622715624251069
3.64428168348374	36	Placebo	3.43652798014619	0.241176724214754	3.87298334620742	0.0622715624251069
3.46855498456359	36	Placebo	3.43652798014619	0.241176724214754	3.87298334620742	0.0622715624251069
3.42592258141139	36	Placebo	3.43652798014619	0.241176724214754	3.87298334620742	0.0622715624251069
3.3271692862248	36	Placebo	3.43652798014619	0.241176724214754	3.87298334620742	0.0622715624251069
3.47807608070653	36	Placebo	3.43652798014619	0.241176724214754	3.87298334620742	0.0622715624251069
2.93949679461885	36	Placebo	3.43652798014619	0.241176724214754	3.87298334620742	0.0622715624251069
3.48769243469976	36	FMT	3.36232465407367	0.282408152034626	3.74165738677394	0.075476753438967
3.16527361637788	36	FMT	3.36232465407367	0.282408152034626	3.74165738677394	0.075476753438967
3.35668915066243	36	FMT	3.36232465407367	0.282408152034626	3.74165738677394	0.075476753438967
3.01199426844978	36	FMT	3.36232465407367	0.282408152034626	3.74165738677394	0.075476753438967
3.49871395597749	36	FMT	3.36232465407367	0.282408152034626	3.74165738677394	0.075476753438967
3.70307127468803	36	FMT	3.36232465407367	0.282408152034626	3.74165738677394	0.075476753438967
3.65802120816823	36	FMT	3.36232465407367	0.282408152034626	3.74165738677394	0.075476753438967
3.41225568904553	36	FMT	3.36232465407367	0.282408152034626	3.74165738677394	0.075476753438967
3.54600154548247	36	FMT	3.36232465407367	0.282408152034626	3.74165738677394	0.075476753438967
3.08843866786596	36	FMT	3.36232465407367	0.282408152034626	3.74165738677394	0.075476753438967
3.36349840423254	36	FMT	3.36232465407367	0.282408152034626	3.74165738677394	0.075476753438967
2.69111606323406	36	FMT	3.36232465407367	0.282408152034626	3.74165738677394	0.075476753438967
3.61169011114009	36	FMT	3.36232465407367	0.282408152034626	3.74165738677394	0.075476753438967
3.47808876700712	36	FMT	3.36232465407367	0.282408152034626	3.74165738677394	0.075476753438967
3.62902102457244	48	Placebo	3.42656034683515	0.24281597358614	3.87298334620742	0.0626948147928172
2.91053700831381	48	Placebo	3.42656034683515	0.24281597358614	3.87298334620742	0.0626948147928172
3.74996082986218	48	Placebo	3.42656034683515	0.24281597358614	3.87298334620742	0.0626948147928172
3.24293240898612	48	Placebo	3.42656034683515	0.24281597358614	3.87298334620742	0.0626948147928172
3.20968414923037	48	Placebo	3.42656034683515	0.24281597358614	3.87298334620742	0.0626948147928172
3.407173638264	48	Placebo	3.42656034683515	0.24281597358614	3.87298334620742	0.0626948147928172
3.70007931783342	48	Placebo	3.42656034683515	0.24281597358614	3.87298334620742	0.0626948147928172
3.60843135534595	48	Placebo	3.42656034683515	0.24281597358614	3.87298334620742	0.0626948147928172
3.1757386206825	48	Placebo	3.42656034683515	0.24281597358614	3.87298334620742	0.0626948147928172
3.6409018293904	48	Placebo	3.42656034683515	0.24281597358614	3.87298334620742	0.0626948147928172
3.48867277478936	48	Placebo	3.42656034683515	0.24281597358614	3.87298334620742	0.0626948147928172
3.34667320099302	48	Placebo	3.42656034683515	0.24281597358614	3.87298334620742	0.0626948147928172
3.40098015321375	48	Placebo	3.42656034683515	0.24281597358614	3.87298334620742	0.0626948147928172
3.67207782414226	48	Placebo	3.42656034683515	0.24281597358614	3.87298334620742	0.0626948147928172
3.21554106690767	48	Placebo	3.42656034683515	0.24281597358614	3.87298334620742	0.0626948147928172
3.41530854134701	48	FMT	3.42587942973652	0.248995396180021	3.60555127546399	0.0690588975601183
3.39274285728981	48	FMT	3.42587942973652	0.248995396180021	3.60555127546399	0.0690588975601183
3.47849061429988	48	FMT	3.42587942973652	0.248995396180021	3.60555127546399	0.0690588975601183
3.16852412442018	48	FMT	3.42587942973652	0.248995396180021	3.60555127546399	0.0690588975601183
3.55633594823732	48	FMT	3.42587942973652	0.248995396180021	3.60555127546399	0.0690588975601183
3.52022400990144	48	FMT	3.42587942973652	0.248995396180021	3.60555127546399	0.0690588975601183
3.5079875844843	48	FMT	3.42587942973652	0.248995396180021	3.60555127546399	0.0690588975601183
2.83825733531873	48	FMT	3.42587942973652	0.248995396180021	3.60555127546399	0.0690588975601183
3.62569710411006	48	FMT	3.42587942973652	0.248995396180021	3.60555127546399	0.0690588975601183
3.31476657345411	48	FMT	3.42587942973652	0.248995396180021	3.60555127546399	0.0690588975601183
3.28473037489766	48	FMT	3.42587942973652	0.248995396180021	3.60555127546399	0.0690588975601183
3.55163346096717	48	FMT	3.42587942973652	0.248995396180021	3.60555127546399	0.0690588975601183
3.88173405784711	48	FMT	3.42587942973652	0.248995396180021	3.60555127546399	0.0690588975601183
