# Supplementary material for: Fecal microbiota transplantation in HIV: A pilot placebo-controlled study
Source: Nat Commun. 2021 Feb 18;12:1139. doi: 10.1038/s41467-021-21472-1 (PMC7892558; doi:10.1038/s41467-021-21472-1)
Supplement: Supplementary file 6 — Source Data [file 41467_2021_21472_MOESM6_ESM.zip › Source data file/FigureS7_table.txt]

Family	Patient	Week	Value
Lachnospiraceae	R10	0	3272
Ruminococcaceae	R10	0	4074
Lachnospiraceae	R10	12	2397
Ruminococcaceae	R10	12	5811
Lachnospiraceae	R10	1	2175
Ruminococcaceae	R10	1	3817
Lachnospiraceae	R10	24	2281
Ruminococcaceae	R10	24	3052
Lachnospiraceae	R10	2	3869
Ruminococcaceae	R10	2	4090
Lachnospiraceae	R10	36	2156
Ruminococcaceae	R10	36	3211
Lachnospiraceae	R10	3	1988
Ruminococcaceae	R10	3	1891
Lachnospiraceae	R10	48	3060
Ruminococcaceae	R10	48	4101
Lachnospiraceae	R10	4	2754
Ruminococcaceae	R10	4	3614
Lachnospiraceae	R10	5	1736
Ruminococcaceae	R10	5	1740
Lachnospiraceae	R10	6	2743
Ruminococcaceae	R10	6	4415
Lachnospiraceae	R10	7	905
Ruminococcaceae	R10	7	1271
Lachnospiraceae	R10	8	2640
Ruminococcaceae	R10	8	2278
Lachnospiraceae	R11	0	2737
Ruminococcaceae	R11	0	5376
Lachnospiraceae	R11	12	1726
Ruminococcaceae	R11	12	8279
Lachnospiraceae	R11	1	2953
Ruminococcaceae	R11	1	6999
Lachnospiraceae	R11	24	2449
Ruminococcaceae	R11	24	4364
Lachnospiraceae	R11	2	3458
Ruminococcaceae	R11	2	4688
Lachnospiraceae	R11	36	2073
Ruminococcaceae	R11	36	7925
Lachnospiraceae	R11	3	2182
Ruminococcaceae	R11	3	9536
Lachnospiraceae	R11	48	1673
Ruminococcaceae	R11	48	8214
Lachnospiraceae	R11	4	1799
Ruminococcaceae	R11	4	6215
Lachnospiraceae	R11	5	1906
Ruminococcaceae	R11	5	6442
Lachnospiraceae	R11	6	2547
Ruminococcaceae	R11	6	8337
Lachnospiraceae	R11	7	1911
Ruminococcaceae	R11	7	4281
Lachnospiraceae	R11	8	2418
Ruminococcaceae	R11	8	8163
Lachnospiraceae	R12	0	1211
Ruminococcaceae	R12	0	1769
Lachnospiraceae	R12	12	1244
Ruminococcaceae	R12	12	1546
Lachnospiraceae	R12	1	1464
Ruminococcaceae	R12	1	2450
Lachnospiraceae	R12	24	1807
Ruminococcaceae	R12	24	2713
Lachnospiraceae	R12	2	1105
Ruminococcaceae	R12	2	1454
Lachnospiraceae	R12	36	1151
Ruminococcaceae	R12	36	2666
Lachnospiraceae	R12	3	1043
Ruminococcaceae	R12	3	1420
Lachnospiraceae	R12	48	2054
Ruminococcaceae	R12	48	2569
Lachnospiraceae	R12	4	1705
Ruminococcaceae	R12	4	1773
Lachnospiraceae	R12	6	1247
Ruminococcaceae	R12	6	2595
Lachnospiraceae	R12	7	2042
Ruminococcaceae	R12	7	2339
Lachnospiraceae	R12	8	2055
Ruminococcaceae	R12	8	3034
Lachnospiraceae	R13	0	3760
Ruminococcaceae	R13	0	1175
Lachnospiraceae	R13	12	2192
Ruminococcaceae	R13	12	4380
Lachnospiraceae	R13	1	2538
Ruminococcaceae	R13	1	3931
Lachnospiraceae	R13	24	3286
Ruminococcaceae	R13	24	1674
Lachnospiraceae	R13	2	3902
Ruminococcaceae	R13	2	630
Lachnospiraceae	R13	36	3507
Ruminococcaceae	R13	36	4663
Lachnospiraceae	R13	3	2021
Ruminococcaceae	R13	3	4962
Lachnospiraceae	R13	48	2867
Ruminococcaceae	R13	48	1410
Lachnospiraceae	R13	4	3271
Ruminococcaceae	R13	4	889
Lachnospiraceae	R13	6	2805
Ruminococcaceae	R13	6	2258
Lachnospiraceae	R13	7	1757
Ruminococcaceae	R13	7	4489
Lachnospiraceae	R13	8	2042
Ruminococcaceae	R13	8	1997
Lachnospiraceae	R14	0	2334
Ruminococcaceae	R14	0	5217
Lachnospiraceae	R14	12	3133
Ruminococcaceae	R14	12	5598
Lachnospiraceae	R14	1	3960
Ruminococcaceae	R14	1	5147
Lachnospiraceae	R14	24	2559
Ruminococcaceae	R14	24	5439
Lachnospiraceae	R14	2	3042
Ruminococcaceae	R14	2	5852
Lachnospiraceae	R14	36	3018
Ruminococcaceae	R14	36	6054
Lachnospiraceae	R14	3	3329
Ruminococcaceae	R14	3	5977
Lachnospiraceae	R14	48	2079
Ruminococcaceae	R14	48	5408
Lachnospiraceae	R14	4	3022
Ruminococcaceae	R14	4	5379
Lachnospiraceae	R14	5	3316
Ruminococcaceae	R14	5	5059
Lachnospiraceae	R14	6	2767
Ruminococcaceae	R14	6	5320
Lachnospiraceae	R14	7	2815
Ruminococcaceae	R14	7	6892
Lachnospiraceae	R14	8	2601
Ruminococcaceae	R14	8	6713
Lachnospiraceae	R15	12	2610
Ruminococcaceae	R15	12	2696
Lachnospiraceae	R15	1	2570
Ruminococcaceae	R15	1	5364
Lachnospiraceae	R15	24	3579
Ruminococcaceae	R15	24	3743
Lachnospiraceae	R15	2	2923
Ruminococcaceae	R15	2	6103
Lachnospiraceae	R15	36	3306
Ruminococcaceae	R15	36	4654
Lachnospiraceae	R15	3	2568
Ruminococcaceae	R15	3	4551
Lachnospiraceae	R15	48	2635
Ruminococcaceae	R15	48	4726
Lachnospiraceae	R15	4	3775
Ruminococcaceae	R15	4	7020
Lachnospiraceae	R15	5	3869
Ruminococcaceae	R15	5	4264
Lachnospiraceae	R15	6	2859
Ruminococcaceae	R15	6	6017
Lachnospiraceae	R15	7	3526
Ruminococcaceae	R15	7	4501
Lachnospiraceae	R15	8	2224
Ruminococcaceae	R15	8	3904
Lachnospiraceae	R16	0	3013
Ruminococcaceae	R16	0	4117
Lachnospiraceae	R16	12	2676
Ruminococcaceae	R16	12	3030
Lachnospiraceae	R16	1	2469
Ruminococcaceae	R16	1	3778
Lachnospiraceae	R16	24	2961
Ruminococcaceae	R16	24	2603
Lachnospiraceae	R16	2	3005
Ruminococcaceae	R16	2	3407
Lachnospiraceae	R16	36	2414
Ruminococcaceae	R16	36	3480
Lachnospiraceae	R16	3	1881
Ruminococcaceae	R16	3	4171
Lachnospiraceae	R16	48	2819
Ruminococcaceae	R16	48	3259
Lachnospiraceae	R16	4	1964
Ruminococcaceae	R16	4	3505
Lachnospiraceae	R16	5	2347
Ruminococcaceae	R16	5	3176
Lachnospiraceae	R16	6	2866
Ruminococcaceae	R16	6	5538
Lachnospiraceae	R16	7	3782
Ruminococcaceae	R16	7	2383
Lachnospiraceae	R16	8	2785
Ruminococcaceae	R16	8	2813
Lachnospiraceae	R17	0	2927
Ruminococcaceae	R17	0	2695
Lachnospiraceae	R17	12	3569
Ruminococcaceae	R17	12	4204
Lachnospiraceae	R17	1	3165
Ruminococcaceae	R17	1	3344
Lachnospiraceae	R17	24	4410
Ruminococcaceae	R17	24	4098
Lachnospiraceae	R17	2	3292
Ruminococcaceae	R17	2	3927
Lachnospiraceae	R17	36	4520
Ruminococcaceae	R17	36	3051
Lachnospiraceae	R17	3	2884
Ruminococcaceae	R17	3	5615
Lachnospiraceae	R17	48	1657
Ruminococcaceae	R17	48	3169
Lachnospiraceae	R17	4	3027
Ruminococcaceae	R17	4	3971
Lachnospiraceae	R17	5	3012
Ruminococcaceae	R17	5	4957
Lachnospiraceae	R17	6	4975
Ruminococcaceae	R17	6	2843
Lachnospiraceae	R17	7	4594
Ruminococcaceae	R17	7	3755
Lachnospiraceae	R17	8	3666
Ruminococcaceae	R17	8	2901
Lachnospiraceae	R18	0	1529
Ruminococcaceae	R18	0	1411
Lachnospiraceae	R18	12	2934
Ruminococcaceae	R18	12	4195
Lachnospiraceae	R18	1	2048
Ruminococcaceae	R18	1	3906
Lachnospiraceae	R18	24	3413
Ruminococcaceae	R18	24	2067
Lachnospiraceae	R18	2	2461
Ruminococcaceae	R18	2	5166
Lachnospiraceae	R18	36	1803
Ruminococcaceae	R18	36	4989
Lachnospiraceae	R18	3	1983
Ruminococcaceae	R18	3	3854
Lachnospiraceae	R18	48	1878
Ruminococcaceae	R18	48	4216
Lachnospiraceae	R18	4	1289
Ruminococcaceae	R18	4	1896
Lachnospiraceae	R18	5	2066
Ruminococcaceae	R18	5	3318
Lachnospiraceae	R18	6	2993
Ruminococcaceae	R18	6	4083
Lachnospiraceae	R18	7	3213
Ruminococcaceae	R18	7	4202
Lachnospiraceae	R18	8	1856
Ruminococcaceae	R18	8	4464
Lachnospiraceae	R19	0	1576
Ruminococcaceae	R19	0	2900
Lachnospiraceae	R19	12	1439
Ruminococcaceae	R19	12	2428
Lachnospiraceae	R19	1	2020
Ruminococcaceae	R19	1	3168
Lachnospiraceae	R19	24	1871
Ruminococcaceae	R19	24	3746
Lachnospiraceae	R19	2	1855
Ruminococcaceae	R19	2	4035
Lachnospiraceae	R19	36	2654
Ruminococcaceae	R19	36	3523
Lachnospiraceae	R19	3	3034
Ruminococcaceae	R19	3	3690
Lachnospiraceae	R19	48	2081
Ruminococcaceae	R19	48	1977
Lachnospiraceae	R19	4	1779
Ruminococcaceae	R19	4	2835
Lachnospiraceae	R19	5	1773
Ruminococcaceae	R19	5	2884
Lachnospiraceae	R19	6	1120
Ruminococcaceae	R19	6	1826
Lachnospiraceae	R19	7	2660
Ruminococcaceae	R19	7	3596
Lachnospiraceae	R19	8	1802
Ruminococcaceae	R19	8	3264
Lachnospiraceae	R1	0	5662
Ruminococcaceae	R1	0	1135
Lachnospiraceae	R1	12	4255
Ruminococcaceae	R1	12	4138
Lachnospiraceae	R1	1	5379
Ruminococcaceae	R1	1	2198
Lachnospiraceae	R1	24	2743
Ruminococcaceae	R1	24	8390
Lachnospiraceae	R1	2	4689
Ruminococcaceae	R1	2	2251
Lachnospiraceae	R1	36	4172
Ruminococcaceae	R1	36	5779
Lachnospiraceae	R1	3	5067
Ruminococcaceae	R1	3	1820
Lachnospiraceae	R1	5	3278
Ruminococcaceae	R1	5	5278
Lachnospiraceae	R1	6	3364
Ruminococcaceae	R1	6	1534
Lachnospiraceae	R1	7	4454
Ruminococcaceae	R1	7	5084
Lachnospiraceae	R1	8	3025
Ruminococcaceae	R1	8	6324
Lachnospiraceae	R20	0	1976
Ruminococcaceae	R20	0	4917
Lachnospiraceae	R20	12	1718
Ruminococcaceae	R20	12	7308
Lachnospiraceae	R20	1	1573
Ruminococcaceae	R20	1	4756
Lachnospiraceae	R20	24	1608
Ruminococcaceae	R20	24	2384
Lachnospiraceae	R20	2	1244
Ruminococcaceae	R20	2	4642
Lachnospiraceae	R20	36	2375
Ruminococcaceae	R20	36	3889
Lachnospiraceae	R20	3	1323
Ruminococcaceae	R20	3	5115
Lachnospiraceae	R20	48	2370
Ruminococcaceae	R20	48	6760
Lachnospiraceae	R20	4	1395
Ruminococcaceae	R20	4	4370
Lachnospiraceae	R20	5	1643
Ruminococcaceae	R20	5	4433
Lachnospiraceae	R20	6	1902
Ruminococcaceae	R20	6	5009
Lachnospiraceae	R20	8	1961
Ruminococcaceae	R20	8	4245
Lachnospiraceae	R21	0	1688
Ruminococcaceae	R21	0	3385
Lachnospiraceae	R21	12	1878
Ruminococcaceae	R21	12	1758
Lachnospiraceae	R21	1	1235
Ruminococcaceae	R21	1	2217
Lachnospiraceae	R21	24	2088
Ruminococcaceae	R21	24	2808
Lachnospiraceae	R21	2	1700
Ruminococcaceae	R21	2	3975
Lachnospiraceae	R21	36	1648
Ruminococcaceae	R21	36	3188
Lachnospiraceae	R21	3	1430
Ruminococcaceae	R21	3	2047
Lachnospiraceae	R21	48	2062
Ruminococcaceae	R21	48	3160
Lachnospiraceae	R21	5	1595
Ruminococcaceae	R21	5	2414
Lachnospiraceae	R21	6	2766
Ruminococcaceae	R21	6	2169
Lachnospiraceae	R21	7	1571
Ruminococcaceae	R21	7	2338
Lachnospiraceae	R21	8	1268
Ruminococcaceae	R21	8	1923
Lachnospiraceae	R22	0	1566
Ruminococcaceae	R22	0	3020
Lachnospiraceae	R22	12	1956
Ruminococcaceae	R22	12	1802
Lachnospiraceae	R22	1	1774
Ruminococcaceae	R22	1	2648
Lachnospiraceae	R22	24	1879
Ruminococcaceae	R22	24	1953
Lachnospiraceae	R22	2	2639
Ruminococcaceae	R22	2	4275
Lachnospiraceae	R22	36	1874
Ruminococcaceae	R22	36	3321
Lachnospiraceae	R22	3	1721
Ruminococcaceae	R22	3	2800
Lachnospiraceae	R22	48	2418
Ruminococcaceae	R22	48	4174
Lachnospiraceae	R22	4	1161
Ruminococcaceae	R22	4	3267
Lachnospiraceae	R22	5	1372
Ruminococcaceae	R22	5	4057
Lachnospiraceae	R22	6	2251
Ruminococcaceae	R22	6	3210
Lachnospiraceae	R22	7	1522
Ruminococcaceae	R22	7	2587
Lachnospiraceae	R22	8	3464
Ruminococcaceae	R22	8	2126
Lachnospiraceae	R23	0	4929
Ruminococcaceae	R23	0	2775
Lachnospiraceae	R23	12	2664
Ruminococcaceae	R23	12	5456
Lachnospiraceae	R23	1	4392
Ruminococcaceae	R23	1	1894
Lachnospiraceae	R23	24	3606
Ruminococcaceae	R23	24	5063
Lachnospiraceae	R23	2	2669
Ruminococcaceae	R23	2	3897
Lachnospiraceae	R23	36	3961
Ruminococcaceae	R23	36	4524
Lachnospiraceae	R23	3	2426
Ruminococcaceae	R23	3	2791
Lachnospiraceae	R23	48	1384
Ruminococcaceae	R23	48	4402
Lachnospiraceae	R23	4	2888
Ruminococcaceae	R23	4	4500
Lachnospiraceae	R23	5	3065
Ruminococcaceae	R23	5	5366
Lachnospiraceae	R23	6	1542
Ruminococcaceae	R23	6	3669
Lachnospiraceae	R23	7	3813
Ruminococcaceae	R23	7	4277
Lachnospiraceae	R23	8	3423
Ruminococcaceae	R23	8	4424
Lachnospiraceae	R24	12	3268
Ruminococcaceae	R24	12	5108
Lachnospiraceae	R24	1	2815
Ruminococcaceae	R24	1	3768
Lachnospiraceae	R24	24	2599
Ruminococcaceae	R24	24	2192
Lachnospiraceae	R24	2	2683
Ruminococcaceae	R24	2	1677
Lachnospiraceae	R24	36	3199
Ruminococcaceae	R24	36	3218
Lachnospiraceae	R24	3	2750
Ruminococcaceae	R24	3	2880
Lachnospiraceae	R24	48	1959
Ruminococcaceae	R24	48	2432
Lachnospiraceae	R24	4	3067
Ruminococcaceae	R24	4	2860
Lachnospiraceae	R24	5	4477
Ruminococcaceae	R24	5	2901
Lachnospiraceae	R24	6	2973
Ruminococcaceae	R24	6	3594
Lachnospiraceae	R24	7	3551
Ruminococcaceae	R24	7	3277
Lachnospiraceae	R24	8	2809
Ruminococcaceae	R24	8	3185
Lachnospiraceae	R25	0	1516
Ruminococcaceae	R25	0	1627
Lachnospiraceae	R25	12	2128
Ruminococcaceae	R25	12	1180
Lachnospiraceae	R25	1	1674
Ruminococcaceae	R25	1	1544
Lachnospiraceae	R25	2	2605
Ruminococcaceae	R25	2	2298
Lachnospiraceae	R25	36	3652
Ruminococcaceae	R25	36	1053
Lachnospiraceae	R25	48	2193
Ruminococcaceae	R25	48	2984
Lachnospiraceae	R25	4	1811
Ruminococcaceae	R25	4	2565
Lachnospiraceae	R25	5	1903
Ruminococcaceae	R25	5	2693
Lachnospiraceae	R25	6	2345
Ruminococcaceae	R25	6	2398
Lachnospiraceae	R25	7	2751
Ruminococcaceae	R25	7	1721
Lachnospiraceae	R25	8	2572
Ruminococcaceae	R25	8	2157
Lachnospiraceae	R26	0	1549
Ruminococcaceae	R26	0	566
Lachnospiraceae	R26	12	2721
Ruminococcaceae	R26	12	4574
Lachnospiraceae	R26	1	3390
Ruminococcaceae	R26	1	3878
Lachnospiraceae	R26	2	3336
Ruminococcaceae	R26	2	3974
Lachnospiraceae	R26	36	2985
Ruminococcaceae	R26	36	3557
Lachnospiraceae	R26	3	2712
Ruminococcaceae	R26	3	2867
Lachnospiraceae	R26	48	1233
Ruminococcaceae	R26	48	4969
Lachnospiraceae	R26	4	2544
Ruminococcaceae	R26	4	2365
Lachnospiraceae	R26	5	4953
Ruminococcaceae	R26	5	1264
Lachnospiraceae	R26	6	2509
Ruminococcaceae	R26	6	2179
Lachnospiraceae	R26	7	3653
Ruminococcaceae	R26	7	2863
Lachnospiraceae	R26	8	4012
Ruminococcaceae	R26	8	2358
Lachnospiraceae	R27	0	1769
Ruminococcaceae	R27	0	1891
Lachnospiraceae	R27	12	2439
Ruminococcaceae	R27	12	2827
Lachnospiraceae	R27	1	2610
Ruminococcaceae	R27	1	2220
Lachnospiraceae	R27	2	1754
Ruminococcaceae	R27	2	2477
Lachnospiraceae	R27	36	2274
Ruminococcaceae	R27	36	3320
Lachnospiraceae	R27	3	2035
Ruminococcaceae	R27	3	2306
Lachnospiraceae	R27	48	1841
Ruminococcaceae	R27	48	2391
Lachnospiraceae	R27	4	2633
Ruminococcaceae	R27	4	3118
Lachnospiraceae	R27	5	2301
Ruminococcaceae	R27	5	3129
Lachnospiraceae	R27	6	1942
Ruminococcaceae	R27	6	2105
Lachnospiraceae	R27	7	2465
Ruminococcaceae	R27	7	2489
Lachnospiraceae	R27	8	1670
Ruminococcaceae	R27	8	3173
Lachnospiraceae	R29	0	2400
Ruminococcaceae	R29	0	3905
Lachnospiraceae	R29	12	2608
Ruminococcaceae	R29	12	5319
Lachnospiraceae	R29	1	2170
Ruminococcaceae	R29	1	3889
Lachnospiraceae	R29	24	3450
Ruminococcaceae	R29	24	5996
Lachnospiraceae	R29	2	1515
Ruminococcaceae	R29	2	5464
Lachnospiraceae	R29	36	2550
Ruminococcaceae	R29	36	4391
Lachnospiraceae	R29	3	1979
Ruminococcaceae	R29	3	3332
Lachnospiraceae	R29	48	1856
Ruminococcaceae	R29	48	4188
Lachnospiraceae	R29	5	2371
Ruminococcaceae	R29	5	3921
Lachnospiraceae	R29	6	2798
Ruminococcaceae	R29	6	5918
Lachnospiraceae	R29	7	2378
Ruminococcaceae	R29	7	4967
Lachnospiraceae	R29	8	3224
Ruminococcaceae	R29	8	3445
Lachnospiraceae	R2	0	559
Ruminococcaceae	R2	0	531
Lachnospiraceae	R2	12	4844
Ruminococcaceae	R2	12	1318
Lachnospiraceae	R2	1	3457
Ruminococcaceae	R2	1	5849
Lachnospiraceae	R2	24	1737
Ruminococcaceae	R2	24	391
Lachnospiraceae	R2	2	2796
Ruminococcaceae	R2	2	6112
Lachnospiraceae	R2	36	5216
Ruminococcaceae	R2	36	557
Lachnospiraceae	R2	3	4009
Ruminococcaceae	R2	3	3930
Lachnospiraceae	R2	48	5180
Ruminococcaceae	R2	48	3401
Lachnospiraceae	R2	4	3483
Ruminococcaceae	R2	4	5344
Lachnospiraceae	R2	5	4331
Ruminococcaceae	R2	5	5779
Lachnospiraceae	R2	6	3522
Ruminococcaceae	R2	6	6494
Lachnospiraceae	R2	7	5013
Ruminococcaceae	R2	7	6629
Lachnospiraceae	R2	8	4776
Ruminococcaceae	R2	8	5274
Lachnospiraceae	R30	0	2350
Ruminococcaceae	R30	0	3248
Lachnospiraceae	R30	1	2629
Ruminococcaceae	R30	1	3955
Lachnospiraceae	R30	24	4182
Ruminococcaceae	R30	24	3958
Lachnospiraceae	R30	2	2397
Ruminococcaceae	R30	2	6205
Lachnospiraceae	R30	36	3309
Ruminococcaceae	R30	36	3873
Lachnospiraceae	R30	3	3441
Ruminococcaceae	R30	3	5083
Lachnospiraceae	R30	48	3688
Ruminococcaceae	R30	48	3821
Lachnospiraceae	R30	4	1951
Ruminococcaceae	R30	4	5568
Lachnospiraceae	R30	5	2311
Ruminococcaceae	R30	5	4956
Lachnospiraceae	R30	6	2916
Ruminococcaceae	R30	6	5219
Lachnospiraceae	R30	7	3188
Ruminococcaceae	R30	7	4650
Lachnospiraceae	R30	8	2791
Ruminococcaceae	R30	8	5107
Lachnospiraceae	R3	0	2923
Ruminococcaceae	R3	0	1166
Lachnospiraceae	R3	12	1461
Ruminococcaceae	R3	12	1594
Lachnospiraceae	R3	1	3428
Ruminococcaceae	R3	1	1962
Lachnospiraceae	R3	24	2102
Ruminococcaceae	R3	24	1568
Lachnospiraceae	R3	2	2659
Ruminococcaceae	R3	2	1010
Lachnospiraceae	R3	36	3568
Ruminococcaceae	R3	36	1859
Lachnospiraceae	R3	3	3626
Ruminococcaceae	R3	3	1565
Lachnospiraceae	R3	48	3190
Ruminococcaceae	R3	48	1457
Lachnospiraceae	R3	4	3237
Ruminococcaceae	R3	4	1710
Lachnospiraceae	R3	5	2885
Ruminococcaceae	R3	5	1482
Lachnospiraceae	R3	6	2807
Ruminococcaceae	R3	6	3136
Lachnospiraceae	R3	7	2501
Ruminococcaceae	R3	7	3200
Lachnospiraceae	R3	8	2261
Ruminococcaceae	R3	8	1442
Lachnospiraceae	R4	0	2583
Ruminococcaceae	R4	0	4048
Lachnospiraceae	R4	12	1447
Ruminococcaceae	R4	12	3531
Lachnospiraceae	R4	1	3018
Ruminococcaceae	R4	1	5650
Lachnospiraceae	R4	24	2368
Ruminococcaceae	R4	24	2391
Lachnospiraceae	R4	2	2410
Ruminococcaceae	R4	2	2638
Lachnospiraceae	R4	36	2766
Ruminococcaceae	R4	36	3117
Lachnospiraceae	R4	3	2279
Ruminococcaceae	R4	3	3146
Lachnospiraceae	R4	48	3565
Ruminococcaceae	R4	48	6674
Lachnospiraceae	R4	4	3149
Ruminococcaceae	R4	4	3840
Lachnospiraceae	R4	5	2751
Ruminococcaceae	R4	5	5452
Lachnospiraceae	R4	6	3254
Ruminococcaceae	R4	6	3416
Lachnospiraceae	R4	7	2661
Ruminococcaceae	R4	7	3841
Lachnospiraceae	R4	8	2926
Ruminococcaceae	R4	8	3948
Lachnospiraceae	R5	0	4089
Ruminococcaceae	R5	0	6698
Lachnospiraceae	R5	12	2856
Ruminococcaceae	R5	12	4362
Lachnospiraceae	R5	1	2798
Ruminococcaceae	R5	1	5646
Lachnospiraceae	R5	24	1960
Ruminococcaceae	R5	24	6039
Lachnospiraceae	R5	2	2793
Ruminococcaceae	R5	2	4508
Lachnospiraceae	R5	36	3083
Ruminococcaceae	R5	36	6886
Lachnospiraceae	R5	3	3572
Ruminococcaceae	R5	3	4395
Lachnospiraceae	R5	48	2756
Ruminococcaceae	R5	48	6780
Lachnospiraceae	R5	4	3841
Ruminococcaceae	R5	4	3990
Lachnospiraceae	R5	5	3292
Ruminococcaceae	R5	5	4094
Lachnospiraceae	R5	6	3001
Ruminococcaceae	R5	6	5189
Lachnospiraceae	R5	7	3158
Ruminococcaceae	R5	7	4346
Lachnospiraceae	R5	8	3282
Ruminococcaceae	R5	8	3661
Lachnospiraceae	R6	0	3055
Ruminococcaceae	R6	0	696
Lachnospiraceae	R6	12	5982
Ruminococcaceae	R6	12	256
Lachnospiraceae	R6	1	5059
Ruminococcaceae	R6	1	4257
Lachnospiraceae	R6	24	2704
Ruminococcaceae	R6	24	6821
Lachnospiraceae	R6	2	5143
Ruminococcaceae	R6	2	4854
Lachnospiraceae	R6	36	3674
Ruminococcaceae	R6	36	1989
Lachnospiraceae	R6	48	4307
Ruminococcaceae	R6	48	3826
Lachnospiraceae	R6	4	4470
Ruminococcaceae	R6	4	1786
Lachnospiraceae	R6	6	3040
Ruminococcaceae	R6	6	3127
Lachnospiraceae	R6	7	2979
Ruminococcaceae	R6	7	162
Lachnospiraceae	R6	8	4174
Ruminococcaceae	R6	8	430
Lachnospiraceae	R7	0	2593
Ruminococcaceae	R7	0	6611
Lachnospiraceae	R7	12	4299
Ruminococcaceae	R7	12	5438
Lachnospiraceae	R7	1	5187
Ruminococcaceae	R7	1	8112
Lachnospiraceae	R7	24	3882
Ruminococcaceae	R7	24	5079
Lachnospiraceae	R7	2	4230
Ruminococcaceae	R7	2	7258
Lachnospiraceae	R7	36	3151
Ruminococcaceae	R7	36	4443
Lachnospiraceae	R7	3	4903
Ruminococcaceae	R7	3	7037
Lachnospiraceae	R7	48	4434
Ruminococcaceae	R7	48	6528
Lachnospiraceae	R7	4	3175
Ruminococcaceae	R7	4	8923
Lachnospiraceae	R7	5	3373
Ruminococcaceae	R7	5	6646
Lachnospiraceae	R7	6	2060
Ruminococcaceae	R7	6	6737
Lachnospiraceae	R7	7	4027
Ruminococcaceae	R7	7	2011
Lachnospiraceae	R7	8	3277
Ruminococcaceae	R7	8	4895
Lachnospiraceae	R8	0	1674
Ruminococcaceae	R8	0	6304
Lachnospiraceae	R8	12	2079
Ruminococcaceae	R8	12	7083
Lachnospiraceae	R8	1	2032
Ruminococcaceae	R8	1	3309
Lachnospiraceae	R8	24	2973
Ruminococcaceae	R8	24	3888
Lachnospiraceae	R8	2	2581
Ruminococcaceae	R8	2	4336
Lachnospiraceae	R8	36	3757
Ruminococcaceae	R8	36	3665
Lachnospiraceae	R8	3	1662
Ruminococcaceae	R8	3	6791
Lachnospiraceae	R8	48	2308
Ruminococcaceae	R8	48	6458
Lachnospiraceae	R8	4	1799
Ruminococcaceae	R8	4	6842
Lachnospiraceae	R8	5	2211
Ruminococcaceae	R8	5	7334
Lachnospiraceae	R8	6	2495
Ruminococcaceae	R8	6	4257
Lachnospiraceae	R8	7	2031
Ruminococcaceae	R8	7	4632
Lachnospiraceae	R8	8	1767
Ruminococcaceae	R8	8	4235
Lachnospiraceae	R9	0	3567
Ruminococcaceae	R9	0	1731
Lachnospiraceae	R9	12	4205
Ruminococcaceae	R9	12	1148
Lachnospiraceae	R9	1	4315
Ruminococcaceae	R9	1	2590
Lachnospiraceae	R9	24	3863
Ruminococcaceae	R9	24	2598
Lachnospiraceae	R9	2	3575
Ruminococcaceae	R9	2	811
Lachnospiraceae	R9	36	2387
Ruminococcaceae	R9	36	1075
Lachnospiraceae	R9	3	3536
Ruminococcaceae	R9	3	1816
Lachnospiraceae	R9	48	3831
Ruminococcaceae	R9	48	1737
Lachnospiraceae	R9	4	2132
Ruminococcaceae	R9	4	980
Lachnospiraceae	R9	5	3097
Ruminococcaceae	R9	5	1383
Lachnospiraceae	R9	6	3626
Ruminococcaceae	R9	6	2202
Lachnospiraceae	R9	7	3654
Ruminococcaceae	R9	7	804
Lachnospiraceae	R9	8	4007
Ruminococcaceae	R9	8	2521
