# Supplementary material for: Fecal microbiota transplantation in HIV: A pilot placebo-controlled study
Source: Nat Commun. 2021 Feb 18;12:1139. doi: 10.1038/s41467-021-21472-1 (PMC7892558; doi:10.1038/s41467-021-21472-1)
Supplement: Supplementary file 6 — Source Data [file 41467_2021_21472_MOESM6_ESM.zip › Source data file/Figure5_matrix_table.txt]

Week 1	Week 2	Week 3	Week 4	Week 5	Week 6	Week 7	Week 8	Week 12	Week 24	Week 36	Week 48
Acetobacterium	0	0	0	0	0	0	-2.44362319767	0	0	0	0	0
Acidaminobacter	0	0	0	0	-2.3888505558	0	-2.26563535397	0	0	0	0	0
Actinomyces	0	0	0	0	0	0	-3.07075568526	0	0	0	0	0
Alicyclobacillus	0	0	0	0	0	2.12242022497	0	0	0	0	2.02618577015	0
Alkalibacter	0	0	0	0	0	0	0	0	0	0	2.03256376958	0
Anaerostipes	0	0	0	0	2.43716246209	0	2.70606818971	2.48499884526	2.7901347823	2.53944957633	0	0
Anaerotruncus	0	0	0	0	0	2.06797755647	0	2.05368395058	0	0	0	0
Blautia	0	0	0	0	0	0	0	3.38554637404	0	0	0	0
CAG_352	2.11496270917	2.19798179544	2.14805225327	2.2197606022	2.16476271934	2.41770790138	0	0	2.11888655488	0	0	2.38472362495
Caldicoprobacter	0	0	0	0	0	0	0	0	0	0	0	2.59207456879
Caminicella	0	0	0	0	2.32750918785	0	0	0	0	0	0	2.84112883649
Campylobacter	0	0	0	0	0	0	0	0	0	0	0	2.5161550253
Candidatus_Methanomethylophilus	0	0	0	0	2.226016724	0	0	0	0	0	0	0
Caproiciproducens	2.24430029453	0	2.08543808915	0	0	0	0	0	0	0	0	0
Christensenellaceae_R_7_group	0	0	0	0	3.74036303912	0	0	0	0	0	0	0
Coprococcus_3	0	0	0	0	0	0	0	2.52181523533	0	0	0	0
Defluviitaleaceae_UCG_011	0	0	0	0	0	2.30546549961	0	0	2.39411347804	0	0	0
Desulfitibacter	0	0	0	0	0	0	0	2.23578263665	0	0	0	0
Desulfosporosinus	0	0	0	0	0	0	0	0	2.46830263104	0	0	0
Diaphorobacter	0	0	-2.09321135086	0	-2.37343566367	-2.36378162356	0	-2.23196866946	0	0	0	0
Dolosigranulum	0	0	0	-2.19781130412	0	0	-2.03564314956	-2.38978622959	-2.62362956893	0	0	-2.66999041608
Dorea	0	0	0	0	2.47833279507	0	0	2.77604162448	2.53518575542	0	2.67504331314	0
Enterobacter	-2.7821502811	0	0	0	0	0	0	0	0	0	0	0
Epulopiscium	0	0	0	0	2.17137619323	0	2.22467715818	0	2.21581533861	0	0	0
Erysipelotrichaceae_UCG_002	0	0	2.12976697492	0	2.31150775309	0	0	0	0	0	0	0
Erysipelotrichaceae_UCG_004	0	0	0	0	0	0	0	0	0	0	0	2.80130066727
Erysipelotrichaceae_UCG_010	0	0	0	0	0	2.49300156656	0	0	0	0	0	0
Eubacterium_coprostanoligenes_group	0	0	0	0	0	0	0	0	0	0	0	3.91508719386
Eubacterium_ruminantium_group	0	0	2.14670555894	0	2.19737274117	0	0	0	2.20968827897	0	2.06091117366	0
Faecalibaculum	0	0	2.05103292191	2.02084531696	0	0	2.23688222223	0	2.02224417137	0	0	2.60787154929
Faecalicoccus	0	0	0	0	2.41896077687	2.1644583237	2.16845157281	0	0	2.28058738133	2.63928410761	0
Fusicatenibacter	0	0	2.60060880713	0	2.5395022683	2.46864539004	2.61738275337	2.5323258764	2.89116643861	0	0	2.85628150979
GCA_900066225	0	0	0	0	0	0	0	0	0	0	0	2.47720098035
Gemella	0	0	-2.18922944688	0	0	0	0	0	0	0	0	0
Guggenheimella	0	0	0	0	0	2.30564251743	0	0	0	0	0	0
Helicobacter	0	0	0	0	0	0	0	0	0	0	0	2.63785521188
Intestinimonas	0	0	0	0	0	0	0	0	2.25116912677	0	0	0
Klebsiella	0	0	0	-2.36780054532	0	-2.15223797227	0	0	0	0	0	0
Lachnoclostridium_5	0	0	0	0	0	-2.15159215014	0	0	0	0	0	0
Lachnospiraceae_FCS020_group	2.36450323053	0	0	0	2.44919429689	0	2.41015817739	2.48249686901	2.49452974781	2.22435820337	0	0
Lachnospiraceae_NC2004_group	0	0	0	0	0	0	0	0	2.30561692582	0	2.23733247423	0
Lachnospiraceae_ND3007_group	0	0	0	0	0	0	0	0	0	0	2.49108402992	0
Lachnospiraceae_UCG_006	2.21675800419	2.22019223339	2.11983176509	0	2.27575248294	2.22077681404	2.35729481127	2.26181412201	2.45769526389	2.10412956543	2.17156913156	2.3544397601
Lachnospiraceae_UCG_008	0	0	0	0	0	0	0	3.61162510472	0	0	0	0
Lachnospiraceae_XPB1014_group	0	0	0	0	2.15534157779	0	0	0	0	0	0	0
Lactococcus	0	0	-3.31374314452	0	0	0	0	0	0	0	0	0
Marvinbryantia	2.25952149317	0	0	0	0	0	0	0	0	0	0	0
Mobilitalea	0	0	-2.25631008546	0	0	0	0	-2.3754175608	0	0	0	0
Mycoplasma	0	0	-2.47866936066	-2.09337726099	-2.43460747022	0	0	0	0	0	0	0
Nannocystis	0	0	0	2.04881172029	0	0	0	0	0	0	0	0
Paeniclostridium	0	0	0	0	0	0	-2.32913442807	0	0	0	0	0
Paludibacter	0	0	0	0	0	0	2.33781588843	0	2.48235740316	0	0	0
Pantoea	0	0	0	0	0	-2.13950742575	0	0	0	0	0	0
Paraeggerthella	0	0	2.36034625895	0	0	0	0	0	0	0	0	0
Pectinatus	0	0	0	0	-2.36188463085	0	0	0	0	0	0	0
Peptoniphilus	0	0	0	0	2.20761263021	0	0	0	0	0	0	0
Psychrobacter	0	0	-2.0406475561	0	-2.51223352192	0	0	0	-2.59827769691	0	0	0
Rikenella	0	0	0	0	0	0	0	0	2.31274547753	0	0	0
Robinsoniella	0	0	0	0	0	0	0	0	2.20316575292	0	0	0
Rs_D38_termite_group	0	0	0	0	0	0	0	0	0	0	2.03394501448	0
Rubrobacter	0	0	0	0	2.67241640746	0	0	0	0	0	0	0
Ruminiclostridium	0	0	0	0	0	0	0	0	3.02438445936	0	0	0
Ruminiclostridium_6	0	0	2.50074498212	0	2.89951033565	0	0	0	3.00466115457	0	0	2.96645691442
Ruminococcaceae_UCG_002	0	0	3.37255261321	0	3.52087408753	3.41799780705	3.48337386451	3.52298389406	0	0	3.44728705379	3.32541512649
Ruminococcaceae_UCG_005	0	0	0	0	3.46441695095	3.36157628545	0	3.43374026154	3.57062516217	0	3.37009745038	3.31597657233
Ruminococcaceae_UCG_009	0	0	0	2.48246083243	0	0	0	0	0	0	0	0
Ruminococcaceae_V9D2013_group	0	0	0	0	0	0	0	0	2.10785027492	0	0	0
Ruminococcus_1	0	0	0	3.57035883562	3.54540787861	3.56580737314	0	3.5345693124	3.72655193171	0	0	0
Ruminococcus_gauvreauii_group	0	0	0	0	0	0	0	2.32478938152	0	2.24129135705	0	0
Ruminococcus_torques_group	0	0	0	0	0	0	0	2.87951122232	0	0	0	0
Salmonella	0	0	0	0	0	0	0	0	-2.18897324728	0	0	0
Selenomonas_1	0	0	0	0	0	0	0	0	-2.3389771688	0	0	0
Selenomonas_4	0	0	0	0	0	0	-2.21902274845	0	0	0	0	0
Sodalis	0	0	0	-2.54580484886	0	-2.63934774496	0	0	0	0	0	0
Staphylococcus	0	0	-2.22654616398	0	0	0	0	0	0	0	-2.13349687284	0
Subdoligranulum	0	0	0	0	0	0	3.30487036387	0	0	0	0	0
Tissierella	0	0	0	0	0	0	0	0	0	0	0	-2.60744955147
U29_B03	0	0	0	0	0	0	0	0	2.10560699697	0	0	0
Z20	0	0	0	0	0	2.37741236395	0	0	0	0	0	0
