# Supplementary material for: Fecal microbiota transplantation in HIV: A pilot placebo-controlled study
Source: Nat Commun. 2021 Feb 18;12:1139. doi: 10.1038/s41467-021-21472-1 (PMC7892558; doi:10.1038/s41467-021-21472-1)
Supplement: Supplementary file 6 — Source Data [file 41467_2021_21472_MOESM6_ESM.zip › Source data file/Figure4_table.txt]

name	median	taxRank	sample	Patient	Week	value	Randomization	Donor	value_silva	M	sample_agrupada
Alloprevotella	107	G	R10W0	R10	0	322	Placebo	543	322	322	R10
Alloprevotella	107	G	R10W1	R10	1	231	Placebo	543	231	231	R10
Alloprevotella	107	G	R10W12	R10	12	153	Placebo	543	153	153	R10
Alloprevotella	107	G	R10W2	R10	2	158	Placebo	543	158	158	R10
Alloprevotella	107	G	R10W24	R10	24	599	Placebo	543	599	599	R10
Alloprevotella	107	G	R10W3	R10	3	503	Placebo	543	503	503	R10
Alloprevotella	107	G	R10W36	R10	36	204	Placebo	543	204	204	R10
Alloprevotella	107	G	R10W4	R10	4	264	Placebo	543	264	264	R10
Alloprevotella	107	G	R10W48	R10	48	157	Placebo	543	157	157	R10
Alloprevotella	107	G	R10W5	R10	5	541	Placebo	543	541	541	R10
Alloprevotella	107	G	R10W6	R10	6	333	Placebo	543	333	333	R10
Alloprevotella	107	G	R10W7	R10	7	854	Placebo	543	854	854	R10
Alloprevotella	107	G	R10W8	R10	8	350	Placebo	543	350	350	R10
Alloprevotella	107	G	R11W0	R11	0	5	543	543	5	5	R11
Alloprevotella	107	G	R11W1	R11	1	5	543	543	5	5	R11
Alloprevotella	107	G	R11W12	R11	12	2	543	543	2	2	R11
Alloprevotella	107	G	R11W2	R11	2	3	543	543	3	3	R11
Alloprevotella	107	G	R11W24	R11	24	4	543	543	4	4	R11
Alloprevotella	107	G	R11W3	R11	3	2	543	543	2	2	R11
Alloprevotella	107	G	R11W36	R11	36	4	543	543	4	4	R11
Alloprevotella	107	G	R11W4	R11	4	2	543	543	2	2	R11
Alloprevotella	107	G	R11W48	R11	48	5	543	543	5	5	R11
Alloprevotella	107	G	R11W5	R11	5	3	543	543	3	3	R11
Alloprevotella	107	G	R11W6	R11	6	0	543	543	0	0	R11
Alloprevotella	107	G	R11W7	R11	7	3	543	543	3	3	R11
Alloprevotella	107	G	R11W8	R11	8	1	543	543	1	1	R11
Alloprevotella	107	G	R12W0	R12	0	1467	543	543	1467	1467	R12
Alloprevotella	107	G	R12W1	R12	1	2334	543	543	2334	2334	R12
Alloprevotella	107	G	R12W12	R12	12	1450	543	543	1450	1450	R12
Alloprevotella	107	G	R12W2	R12	2	3219	543	543	3219	3219	R12
Alloprevotella	107	G	R12W24	R12	24	1136	543	543	1136	1136	R12
Alloprevotella	107	G	R12W3	R12	3	3288	543	543	3288	3288	R12
Alloprevotella	107	G	R12W36	R12	36	1419	543	543	1419	1419	R12
Alloprevotella	107	G	R12W4	R12	4	1713	543	543	1713	1713	R12
Alloprevotella	107	G	R12W48	R12	48	1677	543	543	1677	1677	R12
Alloprevotella	107	G	R12W6	R12	6	1879	543	543	1879	1879	R12
Alloprevotella	107	G	R12W7	R12	7	1550	543	543	1550	1550	R12
Alloprevotella	107	G	R12W8	R12	8	1613	543	543	1613	1613	R12
Alloprevotella	107	G	R13W0	R13	0	55	Placebo	505	55	55	R13
Alloprevotella	107	G	R13W1	R13	1	19	Placebo	505	19	19	R13
Alloprevotella	107	G	R13W12	R13	12	10	Placebo	505	10	10	R13
Alloprevotella	107	G	R13W2	R13	2	4	Placebo	505	4	4	R13
Alloprevotella	107	G	R13W24	R13	24	11	Placebo	505	11	11	R13
Alloprevotella	107	G	R13W3	R13	3	10	Placebo	505	10	10	R13
Alloprevotella	107	G	R13W36	R13	36	20	Placebo	505	20	20	R13
Alloprevotella	107	G	R13W4	R13	4	18	Placebo	505	18	18	R13
Alloprevotella	107	G	R13W48	R13	48	17	Placebo	505	17	17	R13
Alloprevotella	107	G	R13W6	R13	6	8	Placebo	505	8	8	R13
Alloprevotella	107	G	R13W7	R13	7	4	Placebo	505	4	4	R13
Alloprevotella	107	G	R13W8	R13	8	6	Placebo	505	6	6	R13
Alloprevotella	107	G	R14W0	R14	0	3	505	505	3	3	R14
Alloprevotella	107	G	R14W1	R14	1	5	505	505	5	5	R14
Alloprevotella	107	G	R14W12	R14	12	2	505	505	2	2	R14
Alloprevotella	107	G	R14W2	R14	2	5	505	505	5	5	R14
Alloprevotella	107	G	R14W24	R14	24	4	505	505	4	4	R14
Alloprevotella	107	G	R14W3	R14	3	4	505	505	4	4	R14
Alloprevotella	107	G	R14W36	R14	36	5	505	505	5	5	R14
Alloprevotella	107	G	R14W4	R14	4	2	505	505	2	2	R14
Alloprevotella	107	G	R14W48	R14	48	4	505	505	4	4	R14
Alloprevotella	107	G	R14W5	R14	5	3	505	505	3	3	R14
Alloprevotella	107	G	R14W6	R14	6	2	505	505	2	2	R14
Alloprevotella	107	G	R14W7	R14	7	3	505	505	3	3	R14
Alloprevotella	107	G	R14W8	R14	8	4	505	505	4	4	R14
Alloprevotella	107	G	R15W1	R15	1	244	Placebo	505	244	244	R15
Alloprevotella	107	G	R15W12	R15	12	1131	Placebo	505	1131	1131	R15
Alloprevotella	107	G	R15W2	R15	2	541	Placebo	505	541	541	R15
Alloprevotella	107	G	R15W24	R15	24	411	Placebo	505	411	411	R15
Alloprevotella	107	G	R15W3	R15	3	507	Placebo	505	507	507	R15
Alloprevotella	107	G	R15W36	R15	36	231	Placebo	505	231	231	R15
Alloprevotella	107	G	R15W4	R15	4	85	Placebo	505	85	85	R15
Alloprevotella	107	G	R15W48	R15	48	538	Placebo	505	538	538	R15
Alloprevotella	107	G	R15W5	R15	5	266	Placebo	505	266	266	R15
Alloprevotella	107	G	R15W6	R15	6	308	Placebo	505	308	308	R15
Alloprevotella	107	G	R15W7	R15	7	482	Placebo	505	482	482	R15
Alloprevotella	107	G	R15W8	R15	8	406	Placebo	505	406	406	R15
Alloprevotella	107	G	R16W0	R16	0	16	Placebo	505	16	16	R16
Alloprevotella	107	G	R16W1	R16	1	32	Placebo	505	32	32	R16
Alloprevotella	107	G	R16W12	R16	12	14	Placebo	505	14	14	R16
Alloprevotella	107	G	R16W2	R16	2	18	Placebo	505	18	18	R16
Alloprevotella	107	G	R16W24	R16	24	15	Placebo	505	15	15	R16
Alloprevotella	107	G	R16W3	R16	3	26	Placebo	505	26	26	R16
Alloprevotella	107	G	R16W36	R16	36	25	Placebo	505	25	25	R16
Alloprevotella	107	G	R16W4	R16	4	17	Placebo	505	17	17	R16
Alloprevotella	107	G	R16W48	R16	48	21	Placebo	505	21	21	R16
Alloprevotella	107	G	R16W5	R16	5	18	Placebo	505	18	18	R16
Alloprevotella	107	G	R16W6	R16	6	27	Placebo	505	27	27	R16
Alloprevotella	107	G	R16W7	R16	7	22	Placebo	505	22	22	R16
Alloprevotella	107	G	R16W8	R16	8	21	Placebo	505	21	21	R16
Alloprevotella	107	G	R17W0	R17	0	1132	505	505	1132	1132	R17
Alloprevotella	107	G	R17W1	R17	1	828	505	505	828	828	R17
Alloprevotella	107	G	R17W12	R17	12	453	505	505	453	453	R17
Alloprevotella	107	G	R17W2	R17	2	278	505	505	278	278	R17
Alloprevotella	107	G	R17W24	R17	24	502	505	505	502	502	R17
Alloprevotella	107	G	R17W3	R17	3	214	505	505	214	214	R17
Alloprevotella	107	G	R17W36	R17	36	1453	505	505	1453	1453	R17
Alloprevotella	107	G	R17W4	R17	4	189	505	505	189	189	R17
Alloprevotella	107	G	R17W48	R17	48	584	505	505	584	584	R17
Alloprevotella	107	G	R17W5	R17	5	512	505	505	512	512	R17
Alloprevotella	107	G	R17W6	R17	6	58	505	505	58	58	R17
Alloprevotella	107	G	R17W7	R17	7	162	505	505	162	162	R17
Alloprevotella	107	G	R17W8	R17	8	163	505	505	163	163	R17
Alloprevotella	107	G	R18W0	R18	0	1542	505	505	1542	1542	R18
Alloprevotella	107	G	R18W1	R18	1	188	505	505	188	188	R18
Alloprevotella	107	G	R18W12	R18	12	351	505	505	351	351	R18
Alloprevotella	107	G	R18W2	R18	2	34	505	505	34	34	R18
Alloprevotella	107	G	R18W24	R18	24	1333	505	505	1333	1333	R18
Alloprevotella	107	G	R18W3	R18	3	371	505	505	371	371	R18
Alloprevotella	107	G	R18W36	R18	36	118	505	505	118	118	R18
Alloprevotella	107	G	R18W4	R18	4	1735	505	505	1735	1735	R18
Alloprevotella	107	G	R18W48	R18	48	64	505	505	64	64	R18
Alloprevotella	107	G	R18W5	R18	5	490	505	505	490	490	R18
Alloprevotella	107	G	R18W6	R18	6	619	505	505	619	619	R18
Alloprevotella	107	G	R18W7	R18	7	140	505	505	140	140	R18
Alloprevotella	107	G	R18W8	R18	8	8	505	505	8	8	R18
Alloprevotella	107	G	R19W0	R19	0	547	Placebo	505	547	547	R19
Alloprevotella	107	G	R19W1	R19	1	498	Placebo	505	498	498	R19
Alloprevotella	107	G	R19W12	R19	12	201	Placebo	505	201	201	R19
Alloprevotella	107	G	R19W2	R19	2	398	Placebo	505	398	398	R19
Alloprevotella	107	G	R19W24	R19	24	6	Placebo	505	6	6	R19
Alloprevotella	107	G	R19W3	R19	3	223	Placebo	505	223	223	R19
Alloprevotella	107	G	R19W36	R19	36	488	Placebo	505	488	488	R19
Alloprevotella	107	G	R19W4	R19	4	254	Placebo	505	254	254	R19
Alloprevotella	107	G	R19W48	R19	48	765	Placebo	505	765	765	R19
Alloprevotella	107	G	R19W5	R19	5	915	Placebo	505	915	915	R19
Alloprevotella	107	G	R19W6	R19	6	1120	Placebo	505	1120	1120	R19
Alloprevotella	107	G	R19W7	R19	7	307	Placebo	505	307	307	R19
Alloprevotella	107	G	R19W8	R19	8	286	Placebo	505	286	286	R19
Alloprevotella	107	G	R1W0	R1	0	9	485	485	9	9	R1
Alloprevotella	107	G	R1W1	R1	1	1	485	485	1	1	R1
Alloprevotella	107	G	R1W12	R1	12	4	485	485	4	4	R1
Alloprevotella	107	G	R1W2	R1	2	4	485	485	4	4	R1
Alloprevotella	107	G	R1W24	R1	24	3	485	485	3	3	R1
Alloprevotella	107	G	R1W3	R1	3	7	485	485	7	7	R1
Alloprevotella	107	G	R1W36	R1	36	6	485	485	6	6	R1
Alloprevotella	107	G	R1W5	R1	5	4	485	485	4	4	R1
Alloprevotella	107	G	R1W6	R1	6	6	485	485	6	6	R1
Alloprevotella	107	G	R1W7	R1	7	1	485	485	1	1	R1
Alloprevotella	107	G	R1W8	R1	8	5	485	485	5	5	R1
Alloprevotella	107	G	R20W0	R20	0	556	543	543	556	556	R20
Alloprevotella	107	G	R20W1	R20	1	974	543	543	974	974	R20
Alloprevotella	107	G	R20W12	R20	12	276	543	543	276	276	R20
Alloprevotella	107	G	R20W2	R20	2	680	543	543	680	680	R20
Alloprevotella	107	G	R20W24	R20	24	92	543	543	92	92	R20
Alloprevotella	107	G	R20W3	R20	3	902	543	543	902	902	R20
Alloprevotella	107	G	R20W36	R20	36	50	543	543	50	50	R20
Alloprevotella	107	G	R20W4	R20	4	964	543	543	964	964	R20
Alloprevotella	107	G	R20W48	R20	48	321	543	543	321	321	R20
Alloprevotella	107	G	R20W5	R20	5	349	543	543	349	349	R20
Alloprevotella	107	G	R20W6	R20	6	374	543	543	374	374	R20
Alloprevotella	107	G	R20W8	R20	8	1423	543	543	1423	1423	R20
Alloprevotella	107	G	R21W0	R21	0	452	Placebo	543	452	452	R21
Alloprevotella	107	G	R21W1	R21	1	408	Placebo	543	408	408	R21
Alloprevotella	107	G	R21W12	R21	12	971	Placebo	543	971	971	R21
Alloprevotella	107	G	R21W2	R21	2	489	Placebo	543	489	489	R21
Alloprevotella	107	G	R21W24	R21	24	727	Placebo	543	727	727	R21
Alloprevotella	107	G	R21W3	R21	3	463	Placebo	543	463	463	R21
Alloprevotella	107	G	R21W36	R21	36	470	Placebo	543	470	470	R21
Alloprevotella	107	G	R21W48	R21	48	515	Placebo	543	515	515	R21
Alloprevotella	107	G	R21W5	R21	5	177	Placebo	543	177	177	R21
Alloprevotella	107	G	R21W6	R21	6	562	Placebo	543	562	562	R21
Alloprevotella	107	G	R21W7	R21	7	501	Placebo	543	501	501	R21
Alloprevotella	107	G	R21W8	R21	8	458	Placebo	543	458	458	R21
Alloprevotella	107	G	R22W0	R22	0	821	Placebo	505	821	821	R22
Alloprevotella	107	G	R22W1	R22	1	526	Placebo	505	526	526	R22
Alloprevotella	107	G	R22W12	R22	12	1037	Placebo	505	1037	1037	R22
Alloprevotella	107	G	R22W2	R22	2	1134	Placebo	505	1134	1134	R22
Alloprevotella	107	G	R22W24	R22	24	1122	Placebo	505	1122	1122	R22
Alloprevotella	107	G	R22W3	R22	3	491	Placebo	505	491	491	R22
Alloprevotella	107	G	R22W36	R22	36	714	Placebo	505	714	714	R22
Alloprevotella	107	G	R22W4	R22	4	300	Placebo	505	300	300	R22
Alloprevotella	107	G	R22W48	R22	48	527	Placebo	505	527	527	R22
Alloprevotella	107	G	R22W5	R22	5	900	Placebo	505	900	900	R22
Alloprevotella	107	G	R22W6	R22	6	923	Placebo	505	923	923	R22
Alloprevotella	107	G	R22W7	R22	7	1155	Placebo	505	1155	1155	R22
Alloprevotella	107	G	R22W8	R22	8	934	Placebo	505	934	934	R22
Alloprevotella	107	G	R23W0	R23	0	2	505	505	2	2	R23
Alloprevotella	107	G	R23W1	R23	1	6	505	505	6	6	R23
Alloprevotella	107	G	R23W12	R23	12	3	505	505	3	3	R23
Alloprevotella	107	G	R23W2	R23	2	0	505	505	0	0	R23
Alloprevotella	107	G	R23W24	R23	24	5	505	505	5	5	R23
Alloprevotella	107	G	R23W3	R23	3	856	505	505	856	856	R23
Alloprevotella	107	G	R23W36	R23	36	15	505	505	15	15	R23
Alloprevotella	107	G	R23W4	R23	4	7	505	505	7	7	R23
Alloprevotella	107	G	R23W48	R23	48	3	505	505	3	3	R23
Alloprevotella	107	G	R23W5	R23	5	2	505	505	2	2	R23
Alloprevotella	107	G	R23W6	R23	6	3	505	505	3	3	R23
Alloprevotella	107	G	R23W7	R23	7	4	505	505	4	4	R23
Alloprevotella	107	G	R23W8	R23	8	5	505	505	5	5	R23
Alloprevotella	107	G	R24W1	R24	1	1164	505	505	1164	1164	R24
Alloprevotella	107	G	R24W12	R24	12	397	505	505	397	397	R24
Alloprevotella	107	G	R24W2	R24	2	1048	505	505	1048	1048	R24
Alloprevotella	107	G	R24W24	R24	24	1227	505	505	1227	1227	R24
Alloprevotella	107	G	R24W3	R24	3	1618	505	505	1618	1618	R24
Alloprevotella	107	G	R24W36	R24	36	767	505	505	767	767	R24
Alloprevotella	107	G	R24W4	R24	4	1209	505	505	1209	1209	R24
Alloprevotella	107	G	R24W48	R24	48	1472	505	505	1472	1472	R24
Alloprevotella	107	G	R24W5	R24	5	1178	505	505	1178	1178	R24
Alloprevotella	107	G	R24W6	R24	6	1094	505	505	1094	1094	R24
Alloprevotella	107	G	R24W7	R24	7	1572	505	505	1572	1572	R24
Alloprevotella	107	G	R24W8	R24	8	1778	505	505	1778	1778	R24
Alloprevotella	107	G	R25W0	R25	0	624	Placebo	543	624	624	R25
Alloprevotella	107	G	R25W1	R25	1	1552	Placebo	543	1552	1552	R25
Alloprevotella	107	G	R25W12	R25	12	901	Placebo	543	901	901	R25
Alloprevotella	107	G	R25W2	R25	2	564	Placebo	543	564	564	R25
Alloprevotella	107	G	R25W36	R25	36	1402	Placebo	543	1402	1402	R25
Alloprevotella	107	G	R25W4	R25	4	822	Placebo	543	822	822	R25
Alloprevotella	107	G	R25W48	R25	48	703	Placebo	543	703	703	R25
Alloprevotella	107	G	R25W5	R25	5	518	Placebo	543	518	518	R25
Alloprevotella	107	G	R25W6	R25	6	1136	Placebo	543	1136	1136	R25
Alloprevotella	107	G	R25W7	R25	7	915	Placebo	543	915	915	R25
Alloprevotella	107	G	R25W8	R25	8	972	Placebo	543	972	972	R25
Alloprevotella	107	G	R26W0	R26	0	21	Placebo	485	21	21	R26
Alloprevotella	107	G	R26W1	R26	1	10	Placebo	485	10	10	R26
Alloprevotella	107	G	R26W12	R26	12	9	Placebo	485	9	9	R26
Alloprevotella	107	G	R26W2	R26	2	12	Placebo	485	12	12	R26
Alloprevotella	107	G	R26W3	R26	3	18	Placebo	485	18	18	R26
Alloprevotella	107	G	R26W36	R26	36	29	Placebo	485	29	29	R26
Alloprevotella	107	G	R26W4	R26	4	10	Placebo	485	10	10	R26
Alloprevotella	107	G	R26W48	R26	48	34	Placebo	485	34	34	R26
Alloprevotella	107	G	R26W5	R26	5	12	Placebo	485	12	12	R26
Alloprevotella	107	G	R26W6	R26	6	6	Placebo	485	6	6	R26
Alloprevotella	107	G	R26W7	R26	7	13	Placebo	485	13	13	R26
Alloprevotella	107	G	R26W8	R26	8	27	Placebo	485	27	27	R26
Alloprevotella	107	G	R27W0	R27	0	839	Placebo	485	839	839	R27
Alloprevotella	107	G	R27W1	R27	1	638	Placebo	485	638	638	R27
Alloprevotella	107	G	R27W12	R27	12	846	Placebo	485	846	846	R27
Alloprevotella	107	G	R27W2	R27	2	530	Placebo	485	530	530	R27
Alloprevotella	107	G	R27W3	R27	3	810	Placebo	485	810	810	R27
Alloprevotella	107	G	R27W36	R27	36	271	Placebo	485	271	271	R27
Alloprevotella	107	G	R27W4	R27	4	776	Placebo	485	776	776	R27
Alloprevotella	107	G	R27W48	R27	48	319	Placebo	485	319	319	R27
Alloprevotella	107	G	R27W5	R27	5	500	Placebo	485	500	500	R27
Alloprevotella	107	G	R27W6	R27	6	1140	Placebo	485	1140	1140	R27
Alloprevotella	107	G	R27W7	R27	7	840	Placebo	485	840	840	R27
Alloprevotella	107	G	R27W8	R27	8	768	Placebo	485	768	768	R27
Alloprevotella	107	G	R29W0	R29	0	18	485	485	18	18	R29
Alloprevotella	107	G	R29W1	R29	1	9	485	485	9	9	R29
Alloprevotella	107	G	R29W12	R29	12	6	485	485	6	6	R29
Alloprevotella	107	G	R29W2	R29	2	12	485	485	12	12	R29
Alloprevotella	107	G	R29W24	R29	24	0	485	485	0	0	R29
Alloprevotella	107	G	R29W3	R29	3	10	485	485	10	10	R29
Alloprevotella	107	G	R29W36	R29	36	3	485	485	3	3	R29
Alloprevotella	107	G	R29W48	R29	48	4	485	485	4	4	R29
Alloprevotella	107	G	R29W5	R29	5	1	485	485	1	1	R29
Alloprevotella	107	G	R29W6	R29	6	5	485	485	5	5	R29
Alloprevotella	107	G	R29W7	R29	7	2	485	485	2	2	R29
Alloprevotella	107	G	R29W8	R29	8	3	485	485	3	3	R29
Alloprevotella	107	G	R2W0	R2	0	36	485	485	36	36	R2
Alloprevotella	107	G	R2W1	R2	1	6	485	485	6	6	R2
Alloprevotella	107	G	R2W12	R2	12	10	485	485	10	10	R2
Alloprevotella	107	G	R2W2	R2	2	9	485	485	9	9	R2
Alloprevotella	107	G	R2W24	R2	24	5	485	485	5	5	R2
Alloprevotella	107	G	R2W3	R2	3	9	485	485	9	9	R2
Alloprevotella	107	G	R2W36	R2	36	10	485	485	10	10	R2
Alloprevotella	107	G	R2W4	R2	4	8	485	485	8	8	R2
Alloprevotella	107	G	R2W48	R2	48	2	485	485	2	2	R2
Alloprevotella	107	G	R2W5	R2	5	5	485	485	5	5	R2
Alloprevotella	107	G	R2W6	R2	6	4	485	485	4	4	R2
Alloprevotella	107	G	R2W7	R2	7	8	485	485	8	8	R2
Alloprevotella	107	G	R2W8	R2	8	5	485	485	5	5	R2
Alloprevotella	107	G	R30W0	R30	0	1459	485	485	1459	1459	R30
Alloprevotella	107	G	R30W1	R30	1	878	485	485	878	878	R30
Alloprevotella	107	G	R30W2	R30	2	997	485	485	997	997	R30
Alloprevotella	107	G	R30W24	R30	24	442	485	485	442	442	R30
Alloprevotella	107	G	R30W3	R30	3	552	485	485	552	552	R30
Alloprevotella	107	G	R30W36	R30	36	567	485	485	567	567	R30
Alloprevotella	107	G	R30W4	R30	4	327	485	485	327	327	R30
Alloprevotella	107	G	R30W48	R30	48	536	485	485	536	536	R30
Alloprevotella	107	G	R30W5	R30	5	282	485	485	282	282	R30
Alloprevotella	107	G	R30W6	R30	6	802	485	485	802	802	R30
Alloprevotella	107	G	R30W7	R30	7	818	485	485	818	818	R30
Alloprevotella	107	G	R30W8	R30	8	494	485	485	494	494	R30
Alloprevotella	107	G	R3W0	R3	0	26	Placebo	485	26	26	R3
Alloprevotella	107	G	R3W1	R3	1	19	Placebo	485	19	19	R3
Alloprevotella	107	G	R3W12	R3	12	19	Placebo	485	19	19	R3
Alloprevotella	107	G	R3W2	R3	2	57	Placebo	485	57	57	R3
Alloprevotella	107	G	R3W24	R3	24	35	Placebo	485	35	35	R3
Alloprevotella	107	G	R3W3	R3	3	39	Placebo	485	39	39	R3
Alloprevotella	107	G	R3W36	R3	36	28	Placebo	485	28	28	R3
Alloprevotella	107	G	R3W4	R3	4	29	Placebo	485	29	29	R3
Alloprevotella	107	G	R3W48	R3	48	45	Placebo	485	45	45	R3
Alloprevotella	107	G	R3W5	R3	5	26	Placebo	485	26	26	R3
Alloprevotella	107	G	R3W6	R3	6	28	Placebo	485	28	28	R3
Alloprevotella	107	G	R3W7	R3	7	19	Placebo	485	19	19	R3
Alloprevotella	107	G	R3W8	R3	8	38	Placebo	485	38	38	R3
Alloprevotella	107	G	R4W0	R4	0	593	485	485	593	593	R4
Alloprevotella	107	G	R4W1	R4	1	22	485	485	22	22	R4
Alloprevotella	107	G	R4W12	R4	12	387	485	485	387	387	R4
Alloprevotella	107	G	R4W2	R4	2	749	485	485	749	749	R4
Alloprevotella	107	G	R4W24	R4	24	481	485	485	481	481	R4
Alloprevotella	107	G	R4W3	R4	3	154	485	485	154	154	R4
Alloprevotella	107	G	R4W36	R4	36	345	485	485	345	345	R4
Alloprevotella	107	G	R4W4	R4	4	595	485	485	595	595	R4
Alloprevotella	107	G	R4W48	R4	48	87	485	485	87	87	R4
Alloprevotella	107	G	R4W5	R4	5	222	485	485	222	222	R4
Alloprevotella	107	G	R4W6	R4	6	315	485	485	315	315	R4
Alloprevotella	107	G	R4W7	R4	7	176	485	485	176	176	R4
Alloprevotella	107	G	R4W8	R4	8	187	485	485	187	187	R4
Alloprevotella	107	G	R5W0	R5	0	50	Placebo	485	50	50	R5
Alloprevotella	107	G	R5W1	R5	1	65	Placebo	485	65	65	R5
Alloprevotella	107	G	R5W12	R5	12	107	Placebo	485	107	107	R5
Alloprevotella	107	G	R5W2	R5	2	292	Placebo	485	292	292	R5
Alloprevotella	107	G	R5W24	R5	24	274	Placebo	485	274	274	R5
Alloprevotella	107	G	R5W3	R5	3	63	Placebo	485	63	63	R5
Alloprevotella	107	G	R5W36	R5	36	80	Placebo	485	80	80	R5
Alloprevotella	107	G	R5W4	R5	4	214	Placebo	485	214	214	R5
Alloprevotella	107	G	R5W48	R5	48	181	Placebo	485	181	181	R5
Alloprevotella	107	G	R5W5	R5	5	207	Placebo	485	207	207	R5
Alloprevotella	107	G	R5W6	R5	6	81	Placebo	485	81	81	R5
Alloprevotella	107	G	R5W7	R5	7	845	Placebo	485	845	845	R5
Alloprevotella	107	G	R5W8	R5	8	229	Placebo	485	229	229	R5
Alloprevotella	107	G	R6W0	R6	0	23	Placebo	485	23	23	R6
Alloprevotella	107	G	R6W1	R6	1	15	Placebo	485	15	15	R6
Alloprevotella	107	G	R6W12	R6	12	1	Placebo	485	1	1	R6
Alloprevotella	107	G	R6W2	R6	2	4	Placebo	485	4	4	R6
Alloprevotella	107	G	R6W24	R6	24	6	Placebo	485	6	6	R6
Alloprevotella	107	G	R6W36	R6	36	18	Placebo	485	18	18	R6
Alloprevotella	107	G	R6W4	R6	4	12	Placebo	485	12	12	R6
Alloprevotella	107	G	R6W48	R6	48	11	Placebo	485	11	11	R6
Alloprevotella	107	G	R6W6	R6	6	5	Placebo	485	5	5	R6
Alloprevotella	107	G	R6W7	R6	7	18	Placebo	485	18	18	R6
Alloprevotella	107	G	R6W8	R6	8	14	Placebo	485	14	14	R6
Alloprevotella	107	G	R7W0	R7	0	3	543	543	3	3	R7
Alloprevotella	107	G	R7W1	R7	1	4	543	543	4	4	R7
Alloprevotella	107	G	R7W12	R7	12	1	543	543	1	1	R7
Alloprevotella	107	G	R7W2	R7	2	1	543	543	1	1	R7
Alloprevotella	107	G	R7W24	R7	24	4	543	543	4	4	R7
Alloprevotella	107	G	R7W3	R7	3	4	543	543	4	4	R7
Alloprevotella	107	G	R7W36	R7	36	5	543	543	5	5	R7
Alloprevotella	107	G	R7W4	R7	4	5	543	543	5	5	R7
Alloprevotella	107	G	R7W48	R7	48	6	543	543	6	6	R7
Alloprevotella	107	G	R7W5	R7	5	1	543	543	1	1	R7
Alloprevotella	107	G	R7W6	R7	6	6	543	543	6	6	R7
Alloprevotella	107	G	R7W7	R7	7	18	543	543	18	18	R7
Alloprevotella	107	G	R7W8	R7	8	4	543	543	4	4	R7
Alloprevotella	107	G	R8W0	R8	0	965	Placebo	543	965	965	R8
Alloprevotella	107	G	R8W1	R8	1	1378	Placebo	543	1378	1378	R8
Alloprevotella	107	G	R8W12	R8	12	231	Placebo	543	231	231	R8
Alloprevotella	107	G	R8W2	R8	2	1063	Placebo	543	1063	1063	R8
Alloprevotella	107	G	R8W24	R8	24	1140	Placebo	543	1140	1140	R8
Alloprevotella	107	G	R8W3	R8	3	690	Placebo	543	690	690	R8
Alloprevotella	107	G	R8W36	R8	36	776	Placebo	543	776	776	R8
Alloprevotella	107	G	R8W4	R8	4	138	Placebo	543	138	138	R8
Alloprevotella	107	G	R8W48	R8	48	766	Placebo	543	766	766	R8
Alloprevotella	107	G	R8W5	R8	5	635	Placebo	543	635	635	R8
Alloprevotella	107	G	R8W6	R8	6	1283	Placebo	543	1283	1283	R8
Alloprevotella	107	G	R8W7	R8	7	993	Placebo	543	993	993	R8
Alloprevotella	107	G	R8W8	R8	8	520	Placebo	543	520	520	R8
Alloprevotella	107	G	R9W0	R9	0	9	Placebo	543	9	9	R9
Alloprevotella	107	G	R9W1	R9	1	14	Placebo	543	14	14	R9
Alloprevotella	107	G	R9W12	R9	12	6	Placebo	543	6	6	R9
Alloprevotella	107	G	R9W2	R9	2	15	Placebo	543	15	15	R9
Alloprevotella	107	G	R9W24	R9	24	8	Placebo	543	8	8	R9
Alloprevotella	107	G	R9W3	R9	3	7	Placebo	543	7	7	R9
Alloprevotella	107	G	R9W36	R9	36	17	Placebo	543	17	17	R9
Alloprevotella	107	G	R9W4	R9	4	11	Placebo	543	11	11	R9
Alloprevotella	107	G	R9W48	R9	48	10	Placebo	543	10	10	R9
Alloprevotella	107	G	R9W5	R9	5	7	Placebo	543	7	7	R9
Alloprevotella	107	G	R9W6	R9	6	7	Placebo	543	7	7	R9
Alloprevotella	107	G	R9W7	R9	7	15	Placebo	543	15	15	R9
Alloprevotella	107	G	R9W8	R9	8	8	Placebo	543	8	8	R9
Bacteroides	294	G	R10W0	R10	0	0	Placebo	543	93	93	R10
Bacteroides	294	G	R10W0	R10	0	93	Placebo	543	93	93	R10
Bacteroides	294	G	R10W1	R10	1	1	Placebo	543	104	104	R10
Bacteroides	294	G	R10W1	R10	1	103	Placebo	543	104	104	R10
Bacteroides	294	G	R10W12	R10	12	0	Placebo	543	127	127	R10
Bacteroides	294	G	R10W12	R10	12	127	Placebo	543	127	127	R10
Bacteroides	294	G	R10W2	R10	2	4	Placebo	543	69	69	R10
Bacteroides	294	G	R10W2	R10	2	65	Placebo	543	69	69	R10
Bacteroides	294	G	R10W24	R10	24	1	Placebo	543	237	237	R10
Bacteroides	294	G	R10W24	R10	24	236	Placebo	543	237	237	R10
Bacteroides	294	G	R10W3	R10	3	2	Placebo	543	47	47	R10
Bacteroides	294	G	R10W3	R10	3	45	Placebo	543	47	47	R10
Bacteroides	294	G	R10W36	R10	36	0	Placebo	543	57	57	R10
Bacteroides	294	G	R10W36	R10	36	57	Placebo	543	57	57	R10
Bacteroides	294	G	R10W4	R10	4	1	Placebo	543	46	46	R10
Bacteroides	294	G	R10W4	R10	4	45	Placebo	543	46	46	R10
Bacteroides	294	G	R10W48	R10	48	0	Placebo	543	167	167	R10
Bacteroides	294	G	R10W48	R10	48	167	Placebo	543	167	167	R10
Bacteroides	294	G	R10W5	R10	5	1	Placebo	543	36	36	R10
Bacteroides	294	G	R10W5	R10	5	35	Placebo	543	36	36	R10
Bacteroides	294	G	R10W6	R10	6	1	Placebo	543	102	102	R10
Bacteroides	294	G	R10W6	R10	6	101	Placebo	543	102	102	R10
Bacteroides	294	G	R10W7	R10	7	0	Placebo	543	80	80	R10
Bacteroides	294	G	R10W7	R10	7	80	Placebo	543	80	80	R10
Bacteroides	294	G	R10W8	R10	8	3	Placebo	543	115	115	R10
Bacteroides	294	G	R10W8	R10	8	112	Placebo	543	115	115	R10
Bacteroides	294	G	R11W0	R11	0	0	543	543	2781	2781	R11
Bacteroides	294	G	R11W0	R11	0	2781	543	543	2781	2781	R11
Bacteroides	294	G	R11W1	R11	1	1	543	543	1430	1430	R11
Bacteroides	294	G	R11W1	R11	1	1429	543	543	1430	1430	R11
Bacteroides	294	G	R11W12	R11	12	2	543	543	2142	2142	R11
Bacteroides	294	G	R11W12	R11	12	2140	543	543	2142	2142	R11
Bacteroides	294	G	R11W2	R11	2	3	543	543	2329	2329	R11
Bacteroides	294	G	R11W2	R11	2	2326	543	543	2329	2329	R11
Bacteroides	294	G	R11W24	R11	24	2	543	543	3687	3687	R11
Bacteroides	294	G	R11W24	R11	24	3685	543	543	3687	3687	R11
Bacteroides	294	G	R11W3	R11	3	3	543	543	2075	2075	R11
Bacteroides	294	G	R11W3	R11	3	2072	543	543	2075	2075	R11
Bacteroides	294	G	R11W36	R11	36	1	543	543	1981	1981	R11
Bacteroides	294	G	R11W36	R11	36	1980	543	543	1981	1981	R11
Bacteroides	294	G	R11W4	R11	4	1	543	543	3134	3134	R11
Bacteroides	294	G	R11W4	R11	4	3133	543	543	3134	3134	R11
Bacteroides	294	G	R11W48	R11	48	3	543	543	1819	1819	R11
Bacteroides	294	G	R11W48	R11	48	1816	543	543	1819	1819	R11
Bacteroides	294	G	R11W5	R11	5	1	543	543	3524	3524	R11
Bacteroides	294	G	R11W5	R11	5	3523	543	543	3524	3524	R11
Bacteroides	294	G	R11W6	R11	6	0	543	543	2370	2370	R11
Bacteroides	294	G	R11W6	R11	6	2370	543	543	2370	2370	R11
Bacteroides	294	G	R11W7	R11	7	0	543	543	2146	2146	R11
Bacteroides	294	G	R11W7	R11	7	2146	543	543	2146	2146	R11
Bacteroides	294	G	R11W8	R11	8	2	543	543	1135	1135	R11
Bacteroides	294	G	R11W8	R11	8	1133	543	543	1135	1135	R11
Bacteroides	294	G	R12W0	R12	0	0	543	543	38	38	R12
Bacteroides	294	G	R12W0	R12	0	38	543	543	38	38	R12
Bacteroides	294	G	R12W1	R12	1	0	543	543	141	141	R12
Bacteroides	294	G	R12W1	R12	1	141	543	543	141	141	R12
Bacteroides	294	G	R12W12	R12	12	0	543	543	73	73	R12
Bacteroides	294	G	R12W12	R12	12	73	543	543	73	73	R12
Bacteroides	294	G	R12W2	R12	2	0	543	543	325	325	R12
Bacteroides	294	G	R12W2	R12	2	325	543	543	325	325	R12
Bacteroides	294	G	R12W24	R12	24	1	543	543	100	100	R12
Bacteroides	294	G	R12W24	R12	24	99	543	543	100	100	R12
Bacteroides	294	G	R12W3	R12	3	0	543	543	366	366	R12
Bacteroides	294	G	R12W3	R12	3	366	543	543	366	366	R12
Bacteroides	294	G	R12W36	R12	36	0	543	543	76	76	R12
Bacteroides	294	G	R12W36	R12	36	76	543	543	76	76	R12
Bacteroides	294	G	R12W4	R12	4	0	543	543	224	224	R12
Bacteroides	294	G	R12W4	R12	4	224	543	543	224	224	R12
Bacteroides	294	G	R12W48	R12	48	0	543	543	165	165	R12
Bacteroides	294	G	R12W48	R12	48	165	543	543	165	165	R12
Bacteroides	294	G	R12W6	R12	6	0	543	543	59	59	R12
Bacteroides	294	G	R12W6	R12	6	59	543	543	59	59	R12
Bacteroides	294	G	R12W7	R12	7	0	543	543	93	93	R12
Bacteroides	294	G	R12W7	R12	7	93	543	543	93	93	R12
Bacteroides	294	G	R12W8	R12	8	0	543	543	231	231	R12
Bacteroides	294	G	R12W8	R12	8	231	543	543	231	231	R12
Bacteroides	294	G	R13W0	R13	0	0	Placebo	505	3838	3838	R13
Bacteroides	294	G	R13W0	R13	0	3838	Placebo	505	3838	3838	R13
Bacteroides	294	G	R13W1	R13	1	2	Placebo	505	3584	3584	R13
Bacteroides	294	G	R13W1	R13	1	3582	Placebo	505	3584	3584	R13
Bacteroides	294	G	R13W12	R13	12	0	Placebo	505	4311	4311	R13
Bacteroides	294	G	R13W12	R13	12	4311	Placebo	505	4311	4311	R13
Bacteroides	294	G	R13W2	R13	2	3	Placebo	505	5459	5459	R13
Bacteroides	294	G	R13W2	R13	2	5456	Placebo	505	5459	5459	R13
Bacteroides	294	G	R13W24	R13	24	1	Placebo	505	5468	5468	R13
Bacteroides	294	G	R13W24	R13	24	5467	Placebo	505	5468	5468	R13
Bacteroides	294	G	R13W3	R13	3	2	Placebo	505	3502	3502	R13
Bacteroides	294	G	R13W3	R13	3	3500	Placebo	505	3502	3502	R13
Bacteroides	294	G	R13W36	R13	36	0	Placebo	505	3349	3349	R13
Bacteroides	294	G	R13W36	R13	36	3349	Placebo	505	3349	3349	R13
Bacteroides	294	G	R13W4	R13	4	5	Placebo	505	4594	4594	R13
Bacteroides	294	G	R13W4	R13	4	4589	Placebo	505	4594	4594	R13
Bacteroides	294	G	R13W48	R13	48	3	Placebo	505	865	865	R13
Bacteroides	294	G	R13W48	R13	48	862	Placebo	505	865	865	R13
Bacteroides	294	G	R13W6	R13	6	0	Placebo	505	3271	3271	R13
Bacteroides	294	G	R13W6	R13	6	3271	Placebo	505	3271	3271	R13
Bacteroides	294	G	R13W7	R13	7	0	Placebo	505	5317	5317	R13
Bacteroides	294	G	R13W7	R13	7	5317	Placebo	505	5317	5317	R13
Bacteroides	294	G	R13W8	R13	8	0	Placebo	505	4031	4031	R13
Bacteroides	294	G	R13W8	R13	8	4031	Placebo	505	4031	4031	R13
Bacteroides	294	G	R14W0	R14	0	38	505	505	522	522	R14
Bacteroides	294	G	R14W0	R14	0	484	505	505	522	522	R14
Bacteroides	294	G	R14W1	R14	1	105	505	505	332	332	R14
Bacteroides	294	G	R14W1	R14	1	227	505	505	332	332	R14
Bacteroides	294	G	R14W12	R14	12	1	505	505	833	833	R14
Bacteroides	294	G	R14W12	R14	12	832	505	505	833	833	R14
Bacteroides	294	G	R14W2	R14	2	1	505	505	1472	1472	R14
Bacteroides	294	G	R14W2	R14	2	1471	505	505	1472	1472	R14
Bacteroides	294	G	R14W24	R14	24	1	505	505	1869	1869	R14
Bacteroides	294	G	R14W24	R14	24	1868	505	505	1869	1869	R14
Bacteroides	294	G	R14W3	R14	3	0	505	505	1270	1270	R14
Bacteroides	294	G	R14W3	R14	3	1270	505	505	1270	1270	R14
Bacteroides	294	G	R14W36	R14	36	0	505	505	827	827	R14
Bacteroides	294	G	R14W36	R14	36	827	505	505	827	827	R14
Bacteroides	294	G	R14W4	R14	4	0	505	505	1405	1405	R14
Bacteroides	294	G	R14W4	R14	4	1405	505	505	1405	1405	R14
Bacteroides	294	G	R14W48	R14	48	1	505	505	688	688	R14
Bacteroides	294	G	R14W48	R14	48	687	505	505	688	688	R14
Bacteroides	294	G	R14W5	R14	5	0	505	505	983	983	R14
Bacteroides	294	G	R14W5	R14	5	983	505	505	983	983	R14
Bacteroides	294	G	R14W6	R14	6	2	505	505	1321	1321	R14
Bacteroides	294	G	R14W6	R14	6	1319	505	505	1321	1321	R14
Bacteroides	294	G	R14W7	R14	7	2	505	505	2369	2369	R14
Bacteroides	294	G	R14W7	R14	7	2367	505	505	2369	2369	R14
Bacteroides	294	G	R14W8	R14	8	1	505	505	1001	1001	R14
Bacteroides	294	G	R14W8	R14	8	1000	505	505	1001	1001	R14
Bacteroides	294	G	R15W1	R15	1	1	Placebo	505	45	45	R15
Bacteroides	294	G	R15W1	R15	1	44	Placebo	505	45	45	R15
Bacteroides	294	G	R15W12	R15	12	1	Placebo	505	92	92	R15
Bacteroides	294	G	R15W12	R15	12	91	Placebo	505	92	92	R15
Bacteroides	294	G	R15W2	R15	2	0	Placebo	505	68	68	R15
Bacteroides	294	G	R15W2	R15	2	68	Placebo	505	68	68	R15
Bacteroides	294	G	R15W24	R15	24	1	Placebo	505	59	59	R15
Bacteroides	294	G	R15W24	R15	24	58	Placebo	505	59	59	R15
Bacteroides	294	G	R15W3	R15	3	1	Placebo	505	41	41	R15
Bacteroides	294	G	R15W3	R15	3	40	Placebo	505	41	41	R15
Bacteroides	294	G	R15W36	R15	36	1	Placebo	505	65	65	R15
Bacteroides	294	G	R15W36	R15	36	64	Placebo	505	65	65	R15
Bacteroides	294	G	R15W4	R15	4	4	Placebo	505	36	36	R15
Bacteroides	294	G	R15W4	R15	4	32	Placebo	505	36	36	R15
Bacteroides	294	G	R15W48	R15	48	12	Placebo	505	100	100	R15
Bacteroides	294	G	R15W48	R15	48	88	Placebo	505	100	100	R15
Bacteroides	294	G	R15W5	R15	5	1	Placebo	505	54	54	R15
Bacteroides	294	G	R15W5	R15	5	53	Placebo	505	54	54	R15
Bacteroides	294	G	R15W6	R15	6	2	Placebo	505	55	55	R15
Bacteroides	294	G	R15W6	R15	6	53	Placebo	505	55	55	R15
Bacteroides	294	G	R15W7	R15	7	1	Placebo	505	126	126	R15
Bacteroides	294	G	R15W7	R15	7	125	Placebo	505	126	126	R15
Bacteroides	294	G	R15W8	R15	8	0	Placebo	505	90	90	R15
Bacteroides	294	G	R15W8	R15	8	90	Placebo	505	90	90	R15
Bacteroides	294	G	R16W0	R16	0	5	Placebo	505	458	458	R16
Bacteroides	294	G	R16W0	R16	0	453	Placebo	505	458	458	R16
Bacteroides	294	G	R16W1	R16	1	3	Placebo	505	754	754	R16
Bacteroides	294	G	R16W1	R16	1	751	Placebo	505	754	754	R16
Bacteroides	294	G	R16W12	R16	12	3	Placebo	505	1072	1072	R16
Bacteroides	294	G	R16W12	R16	12	1069	Placebo	505	1072	1072	R16
Bacteroides	294	G	R16W2	R16	2	3	Placebo	505	691	691	R16
Bacteroides	294	G	R16W2	R16	2	688	Placebo	505	691	691	R16
Bacteroides	294	G	R16W24	R16	24	1	Placebo	505	638	638	R16
Bacteroides	294	G	R16W24	R16	24	637	Placebo	505	638	638	R16
Bacteroides	294	G	R16W3	R16	3	0	Placebo	505	295	295	R16
Bacteroides	294	G	R16W3	R16	3	295	Placebo	505	295	295	R16
Bacteroides	294	G	R16W36	R16	36	0	Placebo	505	420	420	R16
Bacteroides	294	G	R16W36	R16	36	420	Placebo	505	420	420	R16
Bacteroides	294	G	R16W4	R16	4	2	Placebo	505	547	547	R16
Bacteroides	294	G	R16W4	R16	4	545	Placebo	505	547	547	R16
Bacteroides	294	G	R16W48	R16	48	3	Placebo	505	379	379	R16
Bacteroides	294	G	R16W48	R16	48	376	Placebo	505	379	379	R16
Bacteroides	294	G	R16W5	R16	5	1	Placebo	505	1654	1654	R16
Bacteroides	294	G	R16W5	R16	5	1653	Placebo	505	1654	1654	R16
Bacteroides	294	G	R16W6	R16	6	4	Placebo	505	751	751	R16
Bacteroides	294	G	R16W6	R16	6	747	Placebo	505	751	751	R16
Bacteroides	294	G	R16W7	R16	7	3	Placebo	505	536	536	R16
Bacteroides	294	G	R16W7	R16	7	533	Placebo	505	536	536	R16
Bacteroides	294	G	R16W8	R16	8	1	Placebo	505	1108	1108	R16
Bacteroides	294	G	R16W8	R16	8	1107	Placebo	505	1108	1108	R16
Bacteroides	294	G	R17W0	R17	0	3	505	505	82	82	R17
Bacteroides	294	G	R17W0	R17	0	79	505	505	82	82	R17
Bacteroides	294	G	R17W1	R17	1	0	505	505	146	146	R17
Bacteroides	294	G	R17W1	R17	1	146	505	505	146	146	R17
Bacteroides	294	G	R17W12	R17	12	0	505	505	169	169	R17
Bacteroides	294	G	R17W12	R17	12	169	505	505	169	169	R17
Bacteroides	294	G	R17W2	R17	2	2	505	505	61	61	R17
Bacteroides	294	G	R17W2	R17	2	59	505	505	61	61	R17
Bacteroides	294	G	R17W24	R17	24	0	505	505	34	34	R17
Bacteroides	294	G	R17W24	R17	24	34	505	505	34	34	R17
Bacteroides	294	G	R17W3	R17	3	3	505	505	51	51	R17
Bacteroides	294	G	R17W3	R17	3	48	505	505	51	51	R17
Bacteroides	294	G	R17W36	R17	36	1	505	505	230	230	R17
Bacteroides	294	G	R17W36	R17	36	229	505	505	230	230	R17
Bacteroides	294	G	R17W4	R17	4	0	505	505	31	31	R17
Bacteroides	294	G	R17W4	R17	4	31	505	505	31	31	R17
Bacteroides	294	G	R17W48	R17	48	0	505	505	118	118	R17
Bacteroides	294	G	R17W48	R17	48	118	505	505	118	118	R17
Bacteroides	294	G	R17W5	R17	5	4	505	505	48	48	R17
Bacteroides	294	G	R17W5	R17	5	44	505	505	48	48	R17
Bacteroides	294	G	R17W6	R17	6	3	505	505	46	46	R17
Bacteroides	294	G	R17W6	R17	6	43	505	505	46	46	R17
Bacteroides	294	G	R17W7	R17	7	2	505	505	129	129	R17
Bacteroides	294	G	R17W7	R17	7	127	505	505	129	129	R17
Bacteroides	294	G	R17W8	R17	8	2	505	505	85	85	R17
Bacteroides	294	G	R17W8	R17	8	83	505	505	85	85	R17
Bacteroides	294	G	R18W0	R18	0	0	505	505	759	759	R18
Bacteroides	294	G	R18W0	R18	0	759	505	505	759	759	R18
Bacteroides	294	G	R18W1	R18	1	0	505	505	396	396	R18
Bacteroides	294	G	R18W1	R18	1	396	505	505	396	396	R18
Bacteroides	294	G	R18W12	R18	12	1	505	505	221	221	R18
Bacteroides	294	G	R18W12	R18	12	220	505	505	221	221	R18
Bacteroides	294	G	R18W2	R18	2	0	505	505	99	99	R18
Bacteroides	294	G	R18W2	R18	2	99	505	505	99	99	R18
Bacteroides	294	G	R18W24	R18	24	1	505	505	178	178	R18
Bacteroides	294	G	R18W24	R18	24	177	505	505	178	178	R18
Bacteroides	294	G	R18W3	R18	3	0	505	505	355	355	R18
Bacteroides	294	G	R18W3	R18	3	355	505	505	355	355	R18
Bacteroides	294	G	R18W36	R18	36	2	505	505	363	363	R18
Bacteroides	294	G	R18W36	R18	36	361	505	505	363	363	R18
Bacteroides	294	G	R18W4	R18	4	0	505	505	96	96	R18
Bacteroides	294	G	R18W4	R18	4	96	505	505	96	96	R18
Bacteroides	294	G	R18W48	R18	48	0	505	505	220	220	R18
Bacteroides	294	G	R18W48	R18	48	220	505	505	220	220	R18
Bacteroides	294	G	R18W5	R18	5	1	505	505	443	443	R18
Bacteroides	294	G	R18W5	R18	5	442	505	505	443	443	R18
Bacteroides	294	G	R18W6	R18	6	2	505	505	557	557	R18
Bacteroides	294	G	R18W6	R18	6	555	505	505	557	557	R18
Bacteroides	294	G	R18W7	R18	7	1	505	505	117	117	R18
Bacteroides	294	G	R18W7	R18	7	116	505	505	117	117	R18
Bacteroides	294	G	R18W8	R18	8	0	505	505	568	568	R18
Bacteroides	294	G	R18W8	R18	8	568	505	505	568	568	R18
Bacteroides	294	G	R19W0	R19	0	0	Placebo	505	54	54	R19
Bacteroides	294	G	R19W0	R19	0	54	Placebo	505	54	54	R19
Bacteroides	294	G	R19W1	R19	1	0	Placebo	505	88	88	R19
Bacteroides	294	G	R19W1	R19	1	88	Placebo	505	88	88	R19
Bacteroides	294	G	R19W12	R19	12	0	Placebo	505	88	88	R19
Bacteroides	294	G	R19W12	R19	12	88	Placebo	505	88	88	R19
Bacteroides	294	G	R19W2	R19	2	0	Placebo	505	74	74	R19
Bacteroides	294	G	R19W2	R19	2	74	Placebo	505	74	74	R19
Bacteroides	294	G	R19W24	R19	24	1	Placebo	505	3	3	R19
Bacteroides	294	G	R19W24	R19	24	2	Placebo	505	3	3	R19
Bacteroides	294	G	R19W3	R19	3	0	Placebo	505	66	66	R19
Bacteroides	294	G	R19W3	R19	3	66	Placebo	505	66	66	R19
Bacteroides	294	G	R19W36	R19	36	0	Placebo	505	121	121	R19
Bacteroides	294	G	R19W36	R19	36	121	Placebo	505	121	121	R19
Bacteroides	294	G	R19W4	R19	4	0	Placebo	505	35	35	R19
Bacteroides	294	G	R19W4	R19	4	35	Placebo	505	35	35	R19
Bacteroides	294	G	R19W48	R19	48	0	Placebo	505	78	78	R19
Bacteroides	294	G	R19W48	R19	48	78	Placebo	505	78	78	R19
Bacteroides	294	G	R19W5	R19	5	0	Placebo	505	62	62	R19
Bacteroides	294	G	R19W5	R19	5	62	Placebo	505	62	62	R19
Bacteroides	294	G	R19W6	R19	6	0	Placebo	505	48	48	R19
Bacteroides	294	G	R19W6	R19	6	48	Placebo	505	48	48	R19
Bacteroides	294	G	R19W7	R19	7	1	Placebo	505	60	60	R19
Bacteroides	294	G	R19W7	R19	7	59	Placebo	505	60	60	R19
Bacteroides	294	G	R19W8	R19	8	0	Placebo	505	48	48	R19
Bacteroides	294	G	R19W8	R19	8	48	Placebo	505	48	48	R19
Bacteroides	294	G	R1W0	R1	0	8	485	485	5503	5503	R1
Bacteroides	294	G	R1W0	R1	0	5495	485	485	5503	5503	R1
Bacteroides	294	G	R1W1	R1	1	4	485	485	2186	2186	R1
Bacteroides	294	G	R1W1	R1	1	2182	485	485	2186	2186	R1
Bacteroides	294	G	R1W12	R1	12	0	485	485	3632	3632	R1
Bacteroides	294	G	R1W12	R1	12	3632	485	485	3632	3632	R1
Bacteroides	294	G	R1W2	R1	2	3	485	485	4657	4657	R1
Bacteroides	294	G	R1W2	R1	2	4654	485	485	4657	4657	R1
Bacteroides	294	G	R1W24	R1	24	1	485	485	3210	3210	R1
Bacteroides	294	G	R1W24	R1	24	3209	485	485	3210	3210	R1
Bacteroides	294	G	R1W3	R1	3	4	485	485	5869	5869	R1
Bacteroides	294	G	R1W3	R1	3	5865	485	485	5869	5869	R1
Bacteroides	294	G	R1W36	R1	36	2	485	485	3329	3329	R1
Bacteroides	294	G	R1W36	R1	36	3327	485	485	3329	3329	R1
Bacteroides	294	G	R1W5	R1	5	1	485	485	4105	4105	R1
Bacteroides	294	G	R1W5	R1	5	4104	485	485	4105	4105	R1
Bacteroides	294	G	R1W6	R1	6	5	485	485	6794	6794	R1
Bacteroides	294	G	R1W6	R1	6	6789	485	485	6794	6794	R1
Bacteroides	294	G	R1W7	R1	7	3	485	485	3944	3944	R1
Bacteroides	294	G	R1W7	R1	7	3941	485	485	3944	3944	R1
Bacteroides	294	G	R1W8	R1	8	1	485	485	3267	3267	R1
Bacteroides	294	G	R1W8	R1	8	3266	485	485	3267	3267	R1
Bacteroides	294	G	R20W0	R20	0	1	543	543	574	574	R20
Bacteroides	294	G	R20W0	R20	0	573	543	543	574	574	R20
Bacteroides	294	G	R20W1	R20	1	1	543	543	256	256	R20
Bacteroides	294	G	R20W1	R20	1	255	543	543	256	256	R20
Bacteroides	294	G	R20W12	R20	12	1	543	543	690	690	R20
Bacteroides	294	G	R20W12	R20	12	689	543	543	690	690	R20
Bacteroides	294	G	R20W2	R20	2	1	543	543	260	260	R20
Bacteroides	294	G	R20W2	R20	2	259	543	543	260	260	R20
Bacteroides	294	G	R20W24	R20	24	0	543	543	159	159	R20
Bacteroides	294	G	R20W24	R20	24	159	543	543	159	159	R20
Bacteroides	294	G	R20W3	R20	3	3	543	543	574	574	R20
Bacteroides	294	G	R20W3	R20	3	571	543	543	574	574	R20
Bacteroides	294	G	R20W36	R20	36	1	543	543	142	142	R20
Bacteroides	294	G	R20W36	R20	36	141	543	543	142	142	R20
Bacteroides	294	G	R20W4	R20	4	1	543	543	307	307	R20
Bacteroides	294	G	R20W4	R20	4	306	543	543	307	307	R20
Bacteroides	294	G	R20W48	R20	48	1	543	543	59	59	R20
Bacteroides	294	G	R20W48	R20	48	58	543	543	59	59	R20
Bacteroides	294	G	R20W5	R20	5	0	543	543	539	539	R20
Bacteroides	294	G	R20W5	R20	5	539	543	543	539	539	R20
Bacteroides	294	G	R20W6	R20	6	0	543	543	609	609	R20
Bacteroides	294	G	R20W6	R20	6	609	543	543	609	609	R20
Bacteroides	294	G	R20W8	R20	8	0	543	543	283	283	R20
Bacteroides	294	G	R20W8	R20	8	283	543	543	283	283	R20
Bacteroides	294	G	R21W0	R21	0	0	Placebo	543	46	46	R21
Bacteroides	294	G	R21W0	R21	0	46	Placebo	543	46	46	R21
Bacteroides	294	G	R21W1	R21	1	0	Placebo	543	52	52	R21
Bacteroides	294	G	R21W1	R21	1	52	Placebo	543	52	52	R21
Bacteroides	294	G	R21W12	R21	12	0	Placebo	543	55	55	R21
Bacteroides	294	G	R21W12	R21	12	55	Placebo	543	55	55	R21
Bacteroides	294	G	R21W2	R21	2	1	Placebo	543	38	38	R21
Bacteroides	294	G	R21W2	R21	2	37	Placebo	543	38	38	R21
Bacteroides	294	G	R21W24	R21	24	0	Placebo	543	45	45	R21
Bacteroides	294	G	R21W24	R21	24	45	Placebo	543	45	45	R21
Bacteroides	294	G	R21W3	R21	3	1	Placebo	543	37	37	R21
Bacteroides	294	G	R21W3	R21	3	36	Placebo	543	37	37	R21
Bacteroides	294	G	R21W36	R21	36	1	Placebo	543	59	59	R21
Bacteroides	294	G	R21W36	R21	36	58	Placebo	543	59	59	R21
Bacteroides	294	G	R21W48	R21	48	0	Placebo	543	52	52	R21
Bacteroides	294	G	R21W48	R21	48	52	Placebo	543	52	52	R21
Bacteroides	294	G	R21W5	R21	5	0	Placebo	543	44	44	R21
Bacteroides	294	G	R21W5	R21	5	44	Placebo	543	44	44	R21
Bacteroides	294	G	R21W6	R21	6	0	Placebo	543	46	46	R21
Bacteroides	294	G	R21W6	R21	6	46	Placebo	543	46	46	R21
Bacteroides	294	G	R21W7	R21	7	0	Placebo	543	50	50	R21
Bacteroides	294	G	R21W7	R21	7	50	Placebo	543	50	50	R21
Bacteroides	294	G	R21W8	R21	8	0	Placebo	543	45	45	R21
Bacteroides	294	G	R21W8	R21	8	45	Placebo	543	45	45	R21
Bacteroides	294	G	R22W0	R22	0	1	Placebo	505	62	62	R22
Bacteroides	294	G	R22W0	R22	0	61	Placebo	505	62	62	R22
Bacteroides	294	G	R22W1	R22	1	0	Placebo	505	55	55	R22
Bacteroides	294	G	R22W1	R22	1	55	Placebo	505	55	55	R22
Bacteroides	294	G	R22W12	R22	12	2	Placebo	505	51	51	R22
Bacteroides	294	G	R22W12	R22	12	49	Placebo	505	51	51	R22
Bacteroides	294	G	R22W2	R22	2	0	Placebo	505	157	157	R22
Bacteroides	294	G	R22W2	R22	2	157	Placebo	505	157	157	R22
Bacteroides	294	G	R22W24	R22	24	0	Placebo	505	50	50	R22
Bacteroides	294	G	R22W24	R22	24	50	Placebo	505	50	50	R22
Bacteroides	294	G	R22W3	R22	3	1	Placebo	505	48	48	R22
Bacteroides	294	G	R22W3	R22	3	47	Placebo	505	48	48	R22
Bacteroides	294	G	R22W36	R22	36	1	Placebo	505	67	67	R22
Bacteroides	294	G	R22W36	R22	36	66	Placebo	505	67	67	R22
Bacteroides	294	G	R22W4	R22	4	1	Placebo	505	67	67	R22
Bacteroides	294	G	R22W4	R22	4	66	Placebo	505	67	67	R22
Bacteroides	294	G	R22W48	R22	48	1	Placebo	505	73	73	R22
Bacteroides	294	G	R22W48	R22	48	72	Placebo	505	73	73	R22
Bacteroides	294	G	R22W5	R22	5	0	Placebo	505	55	55	R22
Bacteroides	294	G	R22W5	R22	5	55	Placebo	505	55	55	R22
Bacteroides	294	G	R22W6	R22	6	2	Placebo	505	57	57	R22
Bacteroides	294	G	R22W6	R22	6	55	Placebo	505	57	57	R22
Bacteroides	294	G	R22W7	R22	7	0	Placebo	505	85	85	R22
Bacteroides	294	G	R22W7	R22	7	85	Placebo	505	85	85	R22
Bacteroides	294	G	R22W8	R22	8	0	Placebo	505	47	47	R22
Bacteroides	294	G	R22W8	R22	8	47	Placebo	505	47	47	R22
Bacteroides	294	G	R23W0	R23	0	5	505	505	3207	3207	R23
Bacteroides	294	G	R23W0	R23	0	3202	505	505	3207	3207	R23
Bacteroides	294	G	R23W1	R23	1	4	505	505	4155	4155	R23
Bacteroides	294	G	R23W1	R23	1	4151	505	505	4155	4155	R23
Bacteroides	294	G	R23W12	R23	12	1	505	505	2634	2634	R23
Bacteroides	294	G	R23W12	R23	12	2633	505	505	2634	2634	R23
Bacteroides	294	G	R23W2	R23	2	2	505	505	17	17	R23
Bacteroides	294	G	R23W2	R23	2	15	505	505	17	17	R23
Bacteroides	294	G	R23W24	R23	24	4	505	505	1959	1959	R23
Bacteroides	294	G	R23W24	R23	24	1955	505	505	1959	1959	R23
Bacteroides	294	G	R23W3	R23	3	1	505	505	63	63	R23
Bacteroides	294	G	R23W3	R23	3	62	505	505	63	63	R23
Bacteroides	294	G	R23W36	R23	36	2	505	505	2668	2668	R23
Bacteroides	294	G	R23W36	R23	36	2666	505	505	2668	2668	R23
Bacteroides	294	G	R23W4	R23	4	1	505	505	3399	3399	R23
Bacteroides	294	G	R23W4	R23	4	3398	505	505	3399	3399	R23
Bacteroides	294	G	R23W48	R23	48	4	505	505	5870	5870	R23
Bacteroides	294	G	R23W48	R23	48	5866	505	505	5870	5870	R23
Bacteroides	294	G	R23W5	R23	5	2	505	505	273	273	R23
Bacteroides	294	G	R23W5	R23	5	271	505	505	273	273	R23
Bacteroides	294	G	R23W6	R23	6	1	505	505	4460	4460	R23
Bacteroides	294	G	R23W6	R23	6	4459	505	505	4460	4460	R23
Bacteroides	294	G	R23W7	R23	7	2	505	505	4388	4388	R23
Bacteroides	294	G	R23W7	R23	7	4386	505	505	4388	4388	R23
Bacteroides	294	G	R23W8	R23	8	2	505	505	4309	4309	R23
Bacteroides	294	G	R23W8	R23	8	4307	505	505	4309	4309	R23
Bacteroides	294	G	R24W1	R24	1	2	505	505	75	75	R24
Bacteroides	294	G	R24W1	R24	1	73	505	505	75	75	R24
Bacteroides	294	G	R24W12	R24	12	0	505	505	146	146	R24
Bacteroides	294	G	R24W12	R24	12	146	505	505	146	146	R24
Bacteroides	294	G	R24W2	R24	2	2	505	505	49	49	R24
Bacteroides	294	G	R24W2	R24	2	47	505	505	49	49	R24
Bacteroides	294	G	R24W24	R24	24	2	505	505	63	63	R24
Bacteroides	294	G	R24W24	R24	24	61	505	505	63	63	R24
Bacteroides	294	G	R24W3	R24	3	2	505	505	97	97	R24
Bacteroides	294	G	R24W3	R24	3	95	505	505	97	97	R24
Bacteroides	294	G	R24W36	R24	36	1	505	505	55	55	R24
Bacteroides	294	G	R24W36	R24	36	54	505	505	55	55	R24
Bacteroides	294	G	R24W4	R24	4	3	505	505	115	115	R24
Bacteroides	294	G	R24W4	R24	4	112	505	505	115	115	R24
Bacteroides	294	G	R24W48	R24	48	0	505	505	47	47	R24
Bacteroides	294	G	R24W48	R24	48	47	505	505	47	47	R24
Bacteroides	294	G	R24W5	R24	5	3	505	505	93	93	R24
Bacteroides	294	G	R24W5	R24	5	90	505	505	93	93	R24
Bacteroides	294	G	R24W6	R24	6	0	505	505	70	70	R24
Bacteroides	294	G	R24W6	R24	6	70	505	505	70	70	R24
Bacteroides	294	G	R24W7	R24	7	2	505	505	70	70	R24
Bacteroides	294	G	R24W7	R24	7	68	505	505	70	70	R24
Bacteroides	294	G	R24W8	R24	8	1	505	505	76	76	R24
Bacteroides	294	G	R24W8	R24	8	75	505	505	76	76	R24
Bacteroides	294	G	R25W0	R25	0	0	Placebo	543	77	77	R25
Bacteroides	294	G	R25W0	R25	0	77	Placebo	543	77	77	R25
Bacteroides	294	G	R25W1	R25	1	0	Placebo	543	48	48	R25
Bacteroides	294	G	R25W1	R25	1	48	Placebo	543	48	48	R25
Bacteroides	294	G	R25W12	R25	12	0	Placebo	543	41	41	R25
Bacteroides	294	G	R25W12	R25	12	41	Placebo	543	41	41	R25
Bacteroides	294	G	R25W2	R25	2	0	Placebo	543	61	61	R25
Bacteroides	294	G	R25W2	R25	2	61	Placebo	543	61	61	R25
Bacteroides	294	G	R25W36	R25	36	1	Placebo	543	70	70	R25
Bacteroides	294	G	R25W36	R25	36	69	Placebo	543	70	70	R25
Bacteroides	294	G	R25W4	R25	4	1	Placebo	543	86	86	R25
Bacteroides	294	G	R25W4	R25	4	85	Placebo	543	86	86	R25
Bacteroides	294	G	R25W48	R25	48	2	Placebo	543	49	49	R25
Bacteroides	294	G	R25W48	R25	48	47	Placebo	543	49	49	R25
Bacteroides	294	G	R25W5	R25	5	0	Placebo	543	80	80	R25
Bacteroides	294	G	R25W5	R25	5	80	Placebo	543	80	80	R25
Bacteroides	294	G	R25W6	R25	6	1	Placebo	543	52	52	R25
Bacteroides	294	G	R25W6	R25	6	51	Placebo	543	52	52	R25
Bacteroides	294	G	R25W7	R25	7	2	Placebo	543	68	68	R25
Bacteroides	294	G	R25W7	R25	7	66	Placebo	543	68	68	R25
Bacteroides	294	G	R25W8	R25	8	0	Placebo	543	60	60	R25
Bacteroides	294	G	R25W8	R25	8	60	Placebo	543	60	60	R25
Bacteroides	294	G	R26W0	R26	0	2	Placebo	485	1409	1409	R26
Bacteroides	294	G	R26W0	R26	0	1407	Placebo	485	1409	1409	R26
Bacteroides	294	G	R26W1	R26	1	2	Placebo	485	1065	1065	R26
Bacteroides	294	G	R26W1	R26	1	1063	Placebo	485	1065	1065	R26
Bacteroides	294	G	R26W12	R26	12	5	Placebo	485	1725	1725	R26
Bacteroides	294	G	R26W12	R26	12	1720	Placebo	485	1725	1725	R26
Bacteroides	294	G	R26W2	R26	2	1	Placebo	485	1242	1242	R26
Bacteroides	294	G	R26W2	R26	2	1241	Placebo	485	1242	1242	R26
Bacteroides	294	G	R26W3	R26	3	1	Placebo	485	2597	2597	R26
Bacteroides	294	G	R26W3	R26	3	2596	Placebo	485	2597	2597	R26
Bacteroides	294	G	R26W36	R26	36	0	Placebo	485	455	455	R26
Bacteroides	294	G	R26W36	R26	36	455	Placebo	485	455	455	R26
Bacteroides	294	G	R26W4	R26	4	0	Placebo	485	1727	1727	R26
Bacteroides	294	G	R26W4	R26	4	1727	Placebo	485	1727	1727	R26
Bacteroides	294	G	R26W48	R26	48	0	Placebo	485	353	353	R26
Bacteroides	294	G	R26W48	R26	48	353	Placebo	485	353	353	R26
Bacteroides	294	G	R26W5	R26	5	6	Placebo	485	1192	1192	R26
Bacteroides	294	G	R26W5	R26	5	1186	Placebo	485	1192	1192	R26
Bacteroides	294	G	R26W6	R26	6	1	Placebo	485	1018	1018	R26
Bacteroides	294	G	R26W6	R26	6	1017	Placebo	485	1018	1018	R26
Bacteroides	294	G	R26W7	R26	7	3	Placebo	485	1885	1885	R26
Bacteroides	294	G	R26W7	R26	7	1882	Placebo	485	1885	1885	R26
Bacteroides	294	G	R26W8	R26	8	2	Placebo	485	2461	2461	R26
Bacteroides	294	G	R26W8	R26	8	2459	Placebo	485	2461	2461	R26
Bacteroides	294	G	R27W0	R27	0	2	Placebo	485	60	60	R27
Bacteroides	294	G	R27W0	R27	0	58	Placebo	485	60	60	R27
Bacteroides	294	G	R27W1	R27	1	3	Placebo	485	53	53	R27
Bacteroides	294	G	R27W1	R27	1	50	Placebo	485	53	53	R27
Bacteroides	294	G	R27W12	R27	12	2	Placebo	485	68	68	R27
Bacteroides	294	G	R27W12	R27	12	66	Placebo	485	68	68	R27
Bacteroides	294	G	R27W2	R27	2	2	Placebo	485	72	72	R27
Bacteroides	294	G	R27W2	R27	2	70	Placebo	485	72	72	R27
Bacteroides	294	G	R27W3	R27	3	2	Placebo	485	54	54	R27
Bacteroides	294	G	R27W3	R27	3	52	Placebo	485	54	54	R27
Bacteroides	294	G	R27W36	R27	36	3	Placebo	485	57	57	R27
Bacteroides	294	G	R27W36	R27	36	54	Placebo	485	57	57	R27
Bacteroides	294	G	R27W4	R27	4	3	Placebo	485	74	74	R27
Bacteroides	294	G	R27W4	R27	4	71	Placebo	485	74	74	R27
Bacteroides	294	G	R27W48	R27	48	50	Placebo	485	199	199	R27
Bacteroides	294	G	R27W48	R27	48	149	Placebo	485	199	199	R27
Bacteroides	294	G	R27W5	R27	5	2	Placebo	485	67	67	R27
Bacteroides	294	G	R27W5	R27	5	65	Placebo	485	67	67	R27
Bacteroides	294	G	R27W6	R27	6	0	Placebo	485	77	77	R27
Bacteroides	294	G	R27W6	R27	6	77	Placebo	485	77	77	R27
Bacteroides	294	G	R27W7	R27	7	1	Placebo	485	63	63	R27
Bacteroides	294	G	R27W7	R27	7	62	Placebo	485	63	63	R27
Bacteroides	294	G	R27W8	R27	8	1	Placebo	485	55	55	R27
Bacteroides	294	G	R27W8	R27	8	54	Placebo	485	55	55	R27
Bacteroides	294	G	R29W0	R29	0	2	485	485	5835	5835	R29
Bacteroides	294	G	R29W0	R29	0	5833	485	485	5835	5835	R29
Bacteroides	294	G	R29W1	R29	1	2	485	485	4380	4380	R29
Bacteroides	294	G	R29W1	R29	1	4378	485	485	4380	4380	R29
Bacteroides	294	G	R29W12	R29	12	27	485	485	2898	2898	R29
Bacteroides	294	G	R29W12	R29	12	2871	485	485	2898	2898	R29
Bacteroides	294	G	R29W2	R29	2	0	485	485	2326	2326	R29
Bacteroides	294	G	R29W2	R29	2	2326	485	485	2326	2326	R29
Bacteroides	294	G	R29W24	R29	24	1	485	485	1253	1253	R29
Bacteroides	294	G	R29W24	R29	24	1252	485	485	1253	1253	R29
Bacteroides	294	G	R29W3	R29	3	0	485	485	3755	3755	R29
Bacteroides	294	G	R29W3	R29	3	3755	485	485	3755	3755	R29
Bacteroides	294	G	R29W36	R29	36	18	485	485	2431	2431	R29
Bacteroides	294	G	R29W36	R29	36	2413	485	485	2431	2431	R29
Bacteroides	294	G	R29W48	R29	48	35	485	485	3999	3999	R29
Bacteroides	294	G	R29W48	R29	48	3964	485	485	3999	3999	R29
Bacteroides	294	G	R29W5	R29	5	9	485	485	4556	4556	R29
Bacteroides	294	G	R29W5	R29	5	4547	485	485	4556	4556	R29
Bacteroides	294	G	R29W6	R29	6	116	485	485	3074	3074	R29
Bacteroides	294	G	R29W6	R29	6	2958	485	485	3074	3074	R29
Bacteroides	294	G	R29W7	R29	7	51	485	485	3671	3671	R29
Bacteroides	294	G	R29W7	R29	7	3620	485	485	3671	3671	R29
Bacteroides	294	G	R29W8	R29	8	41	485	485	3953	3953	R29
Bacteroides	294	G	R29W8	R29	8	3912	485	485	3953	3953	R29
Bacteroides	294	G	R2W0	R2	0	0	485	485	7500	7500	R2
Bacteroides	294	G	R2W0	R2	0	7500	485	485	7500	7500	R2
Bacteroides	294	G	R2W1	R2	1	2	485	485	3362	3362	R2
Bacteroides	294	G	R2W1	R2	1	3360	485	485	3362	3362	R2
Bacteroides	294	G	R2W12	R2	12	69	485	485	7780	7780	R2
Bacteroides	294	G	R2W12	R2	12	7711	485	485	7780	7780	R2
Bacteroides	294	G	R2W2	R2	2	0	485	485	3891	3891	R2
Bacteroides	294	G	R2W2	R2	2	3891	485	485	3891	3891	R2
Bacteroides	294	G	R2W24	R2	24	1	485	485	11431	11431	R2
Bacteroides	294	G	R2W24	R2	24	11430	485	485	11431	11431	R2
Bacteroides	294	G	R2W3	R2	3	3	485	485	5595	5595	R2
Bacteroides	294	G	R2W3	R2	3	5592	485	485	5595	5595	R2
Bacteroides	294	G	R2W36	R2	36	42	485	485	6965	6965	R2
Bacteroides	294	G	R2W36	R2	36	6923	485	485	6965	6965	R2
Bacteroides	294	G	R2W4	R2	4	0	485	485	5141	5141	R2
Bacteroides	294	G	R2W4	R2	4	5141	485	485	5141	5141	R2
Bacteroides	294	G	R2W48	R2	48	4	485	485	2826	2826	R2
Bacteroides	294	G	R2W48	R2	48	2822	485	485	2826	2826	R2
Bacteroides	294	G	R2W5	R2	5	2	485	485	3657	3657	R2
Bacteroides	294	G	R2W5	R2	5	3655	485	485	3657	3657	R2
Bacteroides	294	G	R2W6	R2	6	1	485	485	3841	3841	R2
Bacteroides	294	G	R2W6	R2	6	3840	485	485	3841	3841	R2
Bacteroides	294	G	R2W7	R2	7	0	485	485	3179	3179	R2
Bacteroides	294	G	R2W7	R2	7	3179	485	485	3179	3179	R2
Bacteroides	294	G	R2W8	R2	8	2	485	485	4059	4059	R2
Bacteroides	294	G	R2W8	R2	8	4057	485	485	4059	4059	R2
Bacteroides	294	G	R30W0	R30	0	1	485	485	53	53	R30
Bacteroides	294	G	R30W0	R30	0	52	485	485	53	53	R30
Bacteroides	294	G	R30W1	R30	1	0	485	485	51	51	R30
Bacteroides	294	G	R30W1	R30	1	51	485	485	51	51	R30
Bacteroides	294	G	R30W2	R30	2	1	485	485	53	53	R30
Bacteroides	294	G	R30W2	R30	2	52	485	485	53	53	R30
Bacteroides	294	G	R30W24	R30	24	1	485	485	29	29	R30
Bacteroides	294	G	R30W24	R30	24	28	485	485	29	29	R30
Bacteroides	294	G	R30W3	R30	3	0	485	485	47	47	R30
Bacteroides	294	G	R30W3	R30	3	47	485	485	47	47	R30
Bacteroides	294	G	R30W36	R30	36	0	485	485	35	35	R30
Bacteroides	294	G	R30W36	R30	36	35	485	485	35	35	R30
Bacteroides	294	G	R30W4	R30	4	0	485	485	80	80	R30
Bacteroides	294	G	R30W4	R30	4	80	485	485	80	80	R30
Bacteroides	294	G	R30W48	R30	48	20	485	485	68	68	R30
Bacteroides	294	G	R30W48	R30	48	48	485	485	68	68	R30
Bacteroides	294	G	R30W5	R30	5	0	485	485	36	36	R30
Bacteroides	294	G	R30W5	R30	5	36	485	485	36	36	R30
Bacteroides	294	G	R30W6	R30	6	0	485	485	52	52	R30
Bacteroides	294	G	R30W6	R30	6	52	485	485	52	52	R30
Bacteroides	294	G	R30W7	R30	7	0	485	485	40	40	R30
Bacteroides	294	G	R30W7	R30	7	40	485	485	40	40	R30
Bacteroides	294	G	R30W8	R30	8	0	485	485	80	80	R30
Bacteroides	294	G	R30W8	R30	8	80	485	485	80	80	R30
Bacteroides	294	G	R3W0	R3	0	0	Placebo	485	792	792	R3
Bacteroides	294	G	R3W0	R3	0	792	Placebo	485	792	792	R3
Bacteroides	294	G	R3W1	R3	1	1	Placebo	485	786	786	R3
Bacteroides	294	G	R3W1	R3	1	785	Placebo	485	786	786	R3
Bacteroides	294	G	R3W12	R3	12	0	Placebo	485	225	225	R3
Bacteroides	294	G	R3W12	R3	12	225	Placebo	485	225	225	R3
Bacteroides	294	G	R3W2	R3	2	0	Placebo	485	780	780	R3
Bacteroides	294	G	R3W2	R3	2	780	Placebo	485	780	780	R3
Bacteroides	294	G	R3W24	R3	24	0	Placebo	485	256	256	R3
Bacteroides	294	G	R3W24	R3	24	256	Placebo	485	256	256	R3
Bacteroides	294	G	R3W3	R3	3	4	Placebo	485	245	245	R3
Bacteroides	294	G	R3W3	R3	3	241	Placebo	485	245	245	R3
Bacteroides	294	G	R3W36	R3	36	1	Placebo	485	195	195	R3
Bacteroides	294	G	R3W36	R3	36	194	Placebo	485	195	195	R3
Bacteroides	294	G	R3W4	R3	4	0	Placebo	485	337	337	R3
Bacteroides	294	G	R3W4	R3	4	337	Placebo	485	337	337	R3
Bacteroides	294	G	R3W48	R3	48	1	Placebo	485	378	378	R3
Bacteroides	294	G	R3W48	R3	48	377	Placebo	485	378	378	R3
Bacteroides	294	G	R3W5	R3	5	0	Placebo	485	441	441	R3
Bacteroides	294	G	R3W5	R3	5	441	Placebo	485	441	441	R3
Bacteroides	294	G	R3W6	R3	6	0	Placebo	485	407	407	R3
Bacteroides	294	G	R3W6	R3	6	407	Placebo	485	407	407	R3
Bacteroides	294	G	R3W7	R3	7	1	Placebo	485	326	326	R3
Bacteroides	294	G	R3W7	R3	7	325	Placebo	485	326	326	R3
Bacteroides	294	G	R3W8	R3	8	0	Placebo	485	794	794	R3
Bacteroides	294	G	R3W8	R3	8	794	Placebo	485	794	794	R3
Bacteroides	294	G	R4W0	R4	0	2	485	485	154	154	R4
Bacteroides	294	G	R4W0	R4	0	152	485	485	154	154	R4
Bacteroides	294	G	R4W1	R4	1	1	485	485	38	38	R4
Bacteroides	294	G	R4W1	R4	1	37	485	485	38	38	R4
Bacteroides	294	G	R4W12	R4	12	1	485	485	169	169	R4
Bacteroides	294	G	R4W12	R4	12	168	485	485	169	169	R4
Bacteroides	294	G	R4W2	R4	2	1	485	485	84	84	R4
Bacteroides	294	G	R4W2	R4	2	83	485	485	84	84	R4
Bacteroides	294	G	R4W24	R4	24	1	485	485	163	163	R4
Bacteroides	294	G	R4W24	R4	24	162	485	485	163	163	R4
Bacteroides	294	G	R4W3	R4	3	0	485	485	106	106	R4
Bacteroides	294	G	R4W3	R4	3	106	485	485	106	106	R4
Bacteroides	294	G	R4W36	R4	36	1	485	485	184	184	R4
Bacteroides	294	G	R4W36	R4	36	183	485	485	184	184	R4
Bacteroides	294	G	R4W4	R4	4	0	485	485	89	89	R4
Bacteroides	294	G	R4W4	R4	4	89	485	485	89	89	R4
Bacteroides	294	G	R4W48	R4	48	1	485	485	323	323	R4
Bacteroides	294	G	R4W48	R4	48	322	485	485	323	323	R4
Bacteroides	294	G	R4W5	R4	5	1	485	485	139	139	R4
Bacteroides	294	G	R4W5	R4	5	138	485	485	139	139	R4
Bacteroides	294	G	R4W6	R4	6	0	485	485	97	97	R4
Bacteroides	294	G	R4W6	R4	6	97	485	485	97	97	R4
Bacteroides	294	G	R4W7	R4	7	0	485	485	215	215	R4
Bacteroides	294	G	R4W7	R4	7	215	485	485	215	215	R4
Bacteroides	294	G	R4W8	R4	8	0	485	485	93	93	R4
Bacteroides	294	G	R4W8	R4	8	93	485	485	93	93	R4
Bacteroides	294	G	R5W0	R5	0	2	Placebo	485	137	137	R5
Bacteroides	294	G	R5W0	R5	0	135	Placebo	485	137	137	R5
Bacteroides	294	G	R5W1	R5	1	0	Placebo	485	185	185	R5
Bacteroides	294	G	R5W1	R5	1	185	Placebo	485	185	185	R5
Bacteroides	294	G	R5W12	R5	12	0	Placebo	485	422	422	R5
Bacteroides	294	G	R5W12	R5	12	422	Placebo	485	422	422	R5
Bacteroides	294	G	R5W2	R5	2	3	Placebo	485	131	131	R5
Bacteroides	294	G	R5W2	R5	2	128	Placebo	485	131	131	R5
Bacteroides	294	G	R5W24	R5	24	1	Placebo	485	276	276	R5
Bacteroides	294	G	R5W24	R5	24	275	Placebo	485	276	276	R5
Bacteroides	294	G	R5W3	R5	3	0	Placebo	485	134	134	R5
Bacteroides	294	G	R5W3	R5	3	134	Placebo	485	134	134	R5
Bacteroides	294	G	R5W36	R5	36	1	Placebo	485	132	132	R5
Bacteroides	294	G	R5W36	R5	36	131	Placebo	485	132	132	R5
Bacteroides	294	G	R5W4	R5	4	3	Placebo	485	209	209	R5
Bacteroides	294	G	R5W4	R5	4	206	Placebo	485	209	209	R5
Bacteroides	294	G	R5W48	R5	48	0	Placebo	485	225	225	R5
Bacteroides	294	G	R5W48	R5	48	225	Placebo	485	225	225	R5
Bacteroides	294	G	R5W5	R5	5	1	Placebo	485	294	294	R5
Bacteroides	294	G	R5W5	R5	5	293	Placebo	485	294	294	R5
Bacteroides	294	G	R5W6	R5	6	2	Placebo	485	327	327	R5
Bacteroides	294	G	R5W6	R5	6	325	Placebo	485	327	327	R5
Bacteroides	294	G	R5W7	R5	7	0	Placebo	485	351	351	R5
Bacteroides	294	G	R5W7	R5	7	351	Placebo	485	351	351	R5
Bacteroides	294	G	R5W8	R5	8	0	Placebo	485	350	350	R5
Bacteroides	294	G	R5W8	R5	8	350	Placebo	485	350	350	R5
Bacteroides	294	G	R6W0	R6	0	1	Placebo	485	3940	3940	R6
Bacteroides	294	G	R6W0	R6	0	3939	Placebo	485	3940	3940	R6
Bacteroides	294	G	R6W1	R6	1	5	Placebo	485	2962	2962	R6
Bacteroides	294	G	R6W1	R6	1	2957	Placebo	485	2962	2962	R6
Bacteroides	294	G	R6W12	R6	12	1	Placebo	485	121	121	R6
Bacteroides	294	G	R6W12	R6	12	120	Placebo	485	121	121	R6
Bacteroides	294	G	R6W2	R6	2	11	Placebo	485	2474	2474	R6
Bacteroides	294	G	R6W2	R6	2	2463	Placebo	485	2474	2474	R6
Bacteroides	294	G	R6W24	R6	24	1	Placebo	485	573	573	R6
Bacteroides	294	G	R6W24	R6	24	572	Placebo	485	573	573	R6
Bacteroides	294	G	R6W36	R6	36	75	Placebo	485	3666	3666	R6
Bacteroides	294	G	R6W36	R6	36	3591	Placebo	485	3666	3666	R6
Bacteroides	294	G	R6W4	R6	4	0	Placebo	485	1876	1876	R6
Bacteroides	294	G	R6W4	R6	4	1876	Placebo	485	1876	1876	R6
Bacteroides	294	G	R6W48	R6	48	4	Placebo	485	2155	2155	R6
Bacteroides	294	G	R6W48	R6	48	2151	Placebo	485	2155	2155	R6
Bacteroides	294	G	R6W6	R6	6	3	Placebo	485	4923	4923	R6
Bacteroides	294	G	R6W6	R6	6	4920	Placebo	485	4923	4923	R6
Bacteroides	294	G	R6W7	R6	7	7	Placebo	485	6468	6468	R6
Bacteroides	294	G	R6W7	R6	7	6461	Placebo	485	6468	6468	R6
Bacteroides	294	G	R6W8	R6	8	17	Placebo	485	6195	6195	R6
Bacteroides	294	G	R6W8	R6	8	6178	Placebo	485	6195	6195	R6
Bacteroides	294	G	R7W0	R7	0	0	543	543	4395	4395	R7
Bacteroides	294	G	R7W0	R7	0	4395	543	543	4395	4395	R7
Bacteroides	294	G	R7W1	R7	1	3	543	543	1559	1559	R7
Bacteroides	294	G	R7W1	R7	1	1556	543	543	1559	1559	R7
Bacteroides	294	G	R7W12	R7	12	6	543	543	2249	2249	R7
Bacteroides	294	G	R7W12	R7	12	2243	543	543	2249	2249	R7
Bacteroides	294	G	R7W2	R7	2	0	543	543	3002	3002	R7
Bacteroides	294	G	R7W2	R7	2	3002	543	543	3002	3002	R7
Bacteroides	294	G	R7W24	R7	24	4	543	543	4544	4544	R7
Bacteroides	294	G	R7W24	R7	24	4540	543	543	4544	4544	R7
Bacteroides	294	G	R7W3	R7	3	2	543	543	2746	2746	R7
Bacteroides	294	G	R7W3	R7	3	2744	543	543	2746	2746	R7
Bacteroides	294	G	R7W36	R7	36	0	543	543	5293	5293	R7
Bacteroides	294	G	R7W36	R7	36	5293	543	543	5293	5293	R7
Bacteroides	294	G	R7W4	R7	4	1	543	543	2916	2916	R7
Bacteroides	294	G	R7W4	R7	4	2915	543	543	2916	2916	R7
Bacteroides	294	G	R7W48	R7	48	0	543	543	3059	3059	R7
Bacteroides	294	G	R7W48	R7	48	3059	543	543	3059	3059	R7
Bacteroides	294	G	R7W5	R7	5	3	543	543	3712	3712	R7
Bacteroides	294	G	R7W5	R7	5	3709	543	543	3712	3712	R7
Bacteroides	294	G	R7W6	R7	6	1	543	543	2099	2099	R7
Bacteroides	294	G	R7W6	R7	6	2098	543	543	2099	2099	R7
Bacteroides	294	G	R7W7	R7	7	58	543	543	4762	4762	R7
Bacteroides	294	G	R7W7	R7	7	4704	543	543	4762	4762	R7
Bacteroides	294	G	R7W8	R7	8	1	543	543	5421	5421	R7
Bacteroides	294	G	R7W8	R7	8	5420	543	543	5421	5421	R7
Bacteroides	294	G	R8W0	R8	0	144	Placebo	543	189	189	R8
Bacteroides	294	G	R8W0	R8	0	45	Placebo	543	189	189	R8
Bacteroides	294	G	R8W1	R8	1	26	Placebo	543	63	63	R8
Bacteroides	294	G	R8W1	R8	1	37	Placebo	543	63	63	R8
Bacteroides	294	G	R8W12	R8	12	1	Placebo	543	36	36	R8
Bacteroides	294	G	R8W12	R8	12	35	Placebo	543	36	36	R8
Bacteroides	294	G	R8W2	R8	2	32	Placebo	543	75	75	R8
Bacteroides	294	G	R8W2	R8	2	43	Placebo	543	75	75	R8
Bacteroides	294	G	R8W24	R8	24	853	Placebo	543	904	904	R8
Bacteroides	294	G	R8W24	R8	24	51	Placebo	543	904	904	R8
Bacteroides	294	G	R8W3	R8	3	71	Placebo	543	147	147	R8
Bacteroides	294	G	R8W3	R8	3	76	Placebo	543	147	147	R8
Bacteroides	294	G	R8W36	R8	36	2	Placebo	543	49	49	R8
Bacteroides	294	G	R8W36	R8	36	47	Placebo	543	49	49	R8
Bacteroides	294	G	R8W4	R8	4	41	Placebo	543	96	96	R8
Bacteroides	294	G	R8W4	R8	4	55	Placebo	543	96	96	R8
Bacteroides	294	G	R8W48	R8	48	99	Placebo	543	148	148	R8
Bacteroides	294	G	R8W48	R8	48	49	Placebo	543	148	148	R8
Bacteroides	294	G	R8W5	R8	5	189	Placebo	543	234	234	R8
Bacteroides	294	G	R8W5	R8	5	45	Placebo	543	234	234	R8
Bacteroides	294	G	R8W6	R8	6	340	Placebo	543	399	399	R8
Bacteroides	294	G	R8W6	R8	6	59	Placebo	543	399	399	R8
Bacteroides	294	G	R8W7	R8	7	316	Placebo	543	360	360	R8
Bacteroides	294	G	R8W7	R8	7	44	Placebo	543	360	360	R8
Bacteroides	294	G	R8W8	R8	8	3	Placebo	543	37	37	R8
Bacteroides	294	G	R8W8	R8	8	34	Placebo	543	37	37	R8
Bacteroides	294	G	R9W0	R9	0	4	Placebo	543	6315	6315	R9
Bacteroides	294	G	R9W0	R9	0	6311	Placebo	543	6315	6315	R9
Bacteroides	294	G	R9W1	R9	1	4	Placebo	543	4750	4750	R9
Bacteroides	294	G	R9W1	R9	1	4746	Placebo	543	4750	4750	R9
Bacteroides	294	G	R9W12	R9	12	2	Placebo	543	5805	5805	R9
Bacteroides	294	G	R9W12	R9	12	5803	Placebo	543	5805	5805	R9
Bacteroides	294	G	R9W2	R9	2	4	Placebo	543	5948	5948	R9
Bacteroides	294	G	R9W2	R9	2	5944	Placebo	543	5948	5948	R9
Bacteroides	294	G	R9W24	R9	24	7	Placebo	543	4151	4151	R9
Bacteroides	294	G	R9W24	R9	24	4144	Placebo	543	4151	4151	R9
Bacteroides	294	G	R9W3	R9	3	5	Placebo	543	5901	5901	R9
Bacteroides	294	G	R9W3	R9	3	5896	Placebo	543	5901	5901	R9
Bacteroides	294	G	R9W36	R9	36	1	Placebo	543	5292	5292	R9
Bacteroides	294	G	R9W36	R9	36	5291	Placebo	543	5292	5292	R9
Bacteroides	294	G	R9W4	R9	4	0	Placebo	543	6097	6097	R9
Bacteroides	294	G	R9W4	R9	4	6097	Placebo	543	6097	6097	R9
Bacteroides	294	G	R9W48	R9	48	2	Placebo	543	4269	4269	R9
Bacteroides	294	G	R9W48	R9	48	4267	Placebo	543	4269	4269	R9
Bacteroides	294	G	R9W5	R9	5	0	Placebo	543	6144	6144	R9
Bacteroides	294	G	R9W5	R9	5	6144	Placebo	543	6144	6144	R9
Bacteroides	294	G	R9W6	R9	6	12	Placebo	543	5224	5224	R9
Bacteroides	294	G	R9W6	R9	6	5212	Placebo	543	5224	5224	R9
Bacteroides	294	G	R9W7	R9	7	0	Placebo	543	6884	6884	R9
Bacteroides	294	G	R9W7	R9	7	6884	Placebo	543	6884	6884	R9
Bacteroides	294	G	R9W8	R9	8	1	Placebo	543	4711	4711	R9
Bacteroides	294	G	R9W8	R9	8	4710	Placebo	543	4711	4711	R9
Catenibacterium	324	G	R10W0	R10	0	484	Placebo	543	484	484	R10
Catenibacterium	324	G	R10W1	R10	1	465	Placebo	543	465	465	R10
Catenibacterium	324	G	R10W12	R10	12	3265	Placebo	543	3265	3265	R10
Catenibacterium	324	G	R10W2	R10	2	1313	Placebo	543	1313	1313	R10
Catenibacterium	324	G	R10W24	R10	24	732	Placebo	543	732	732	R10
Catenibacterium	324	G	R10W3	R10	3	925	Placebo	543	925	925	R10
Catenibacterium	324	G	R10W36	R10	36	483	Placebo	543	483	483	R10
Catenibacterium	324	G	R10W4	R10	4	1338	Placebo	543	1338	1338	R10
Catenibacterium	324	G	R10W48	R10	48	1685	Placebo	543	1685	1685	R10
Catenibacterium	324	G	R10W5	R10	5	497	Placebo	543	497	497	R10
Catenibacterium	324	G	R10W6	R10	6	1904	Placebo	543	1904	1904	R10
Catenibacterium	324	G	R10W7	R10	7	173	Placebo	543	173	173	R10
Catenibacterium	324	G	R10W8	R10	8	632	Placebo	543	632	632	R10
Catenibacterium	324	G	R11W0	R11	0	251	543	543	251	251	R11
Catenibacterium	324	G	R11W1	R11	1	748	543	543	748	748	R11
Catenibacterium	324	G	R11W12	R11	12	286	543	543	286	286	R11
Catenibacterium	324	G	R11W2	R11	2	261	543	543	261	261	R11
Catenibacterium	324	G	R11W24	R11	24	292	543	543	292	292	R11
Catenibacterium	324	G	R11W3	R11	3	175	543	543	175	175	R11
Catenibacterium	324	G	R11W36	R11	36	281	543	543	281	281	R11
Catenibacterium	324	G	R11W4	R11	4	237	543	543	237	237	R11
Catenibacterium	324	G	R11W48	R11	48	315	543	543	315	315	R11
Catenibacterium	324	G	R11W5	R11	5	124	543	543	124	124	R11
Catenibacterium	324	G	R11W6	R11	6	516	543	543	516	516	R11
Catenibacterium	324	G	R11W7	R11	7	148	543	543	148	148	R11
Catenibacterium	324	G	R11W8	R11	8	269	543	543	269	269	R11
Catenibacterium	324	G	R12W0	R12	0	747	543	543	747	747	R12
Catenibacterium	324	G	R12W1	R12	1	253	543	543	253	253	R12
Catenibacterium	324	G	R12W12	R12	12	226	543	543	226	226	R12
Catenibacterium	324	G	R12W2	R12	2	210	543	543	210	210	R12
Catenibacterium	324	G	R12W24	R12	24	361	543	543	361	361	R12
Catenibacterium	324	G	R12W3	R12	3	191	543	543	191	191	R12
Catenibacterium	324	G	R12W36	R12	36	89	543	543	89	89	R12
Catenibacterium	324	G	R12W4	R12	4	456	543	543	456	456	R12
Catenibacterium	324	G	R12W48	R12	48	985	543	543	985	985	R12
Catenibacterium	324	G	R12W6	R12	6	448	543	543	448	448	R12
Catenibacterium	324	G	R12W7	R12	7	325	543	543	325	325	R12
Catenibacterium	324	G	R12W8	R12	8	629	543	543	629	629	R12
Catenibacterium	324	G	R13W0	R13	0	25	Placebo	505	25	25	R13
Catenibacterium	324	G	R13W1	R13	1	5	Placebo	505	5	5	R13
Catenibacterium	324	G	R13W12	R13	12	14	Placebo	505	14	14	R13
Catenibacterium	324	G	R13W2	R13	2	10	Placebo	505	10	10	R13
Catenibacterium	324	G	R13W24	R13	24	21	Placebo	505	21	21	R13
Catenibacterium	324	G	R13W3	R13	3	13	Placebo	505	13	13	R13
Catenibacterium	324	G	R13W36	R13	36	11	Placebo	505	11	11	R13
Catenibacterium	324	G	R13W4	R13	4	14	Placebo	505	14	14	R13
Catenibacterium	324	G	R13W48	R13	48	22	Placebo	505	22	22	R13
Catenibacterium	324	G	R13W6	R13	6	21	Placebo	505	21	21	R13
Catenibacterium	324	G	R13W7	R13	7	8	Placebo	505	8	8	R13
Catenibacterium	324	G	R13W8	R13	8	10	Placebo	505	10	10	R13
Catenibacterium	324	G	R14W0	R14	0	676	505	505	676	676	R14
Catenibacterium	324	G	R14W1	R14	1	486	505	505	486	486	R14
Catenibacterium	324	G	R14W12	R14	12	750	505	505	750	750	R14
Catenibacterium	324	G	R14W2	R14	2	88	505	505	88	88	R14
Catenibacterium	324	G	R14W24	R14	24	418	505	505	418	418	R14
Catenibacterium	324	G	R14W3	R14	3	537	505	505	537	537	R14
Catenibacterium	324	G	R14W36	R14	36	188	505	505	188	188	R14
Catenibacterium	324	G	R14W4	R14	4	362	505	505	362	362	R14
Catenibacterium	324	G	R14W48	R14	48	330	505	505	330	330	R14
Catenibacterium	324	G	R14W5	R14	5	1373	505	505	1373	1373	R14
Catenibacterium	324	G	R14W6	R14	6	1316	505	505	1316	1316	R14
Catenibacterium	324	G	R14W7	R14	7	713	505	505	713	713	R14
Catenibacterium	324	G	R14W8	R14	8	380	505	505	380	380	R14
Catenibacterium	324	G	R15W1	R15	1	506	Placebo	505	506	506	R15
Catenibacterium	324	G	R15W12	R15	12	1105	Placebo	505	1105	1105	R15
Catenibacterium	324	G	R15W2	R15	2	418	Placebo	505	418	418	R15
Catenibacterium	324	G	R15W24	R15	24	385	Placebo	505	385	385	R15
Catenibacterium	324	G	R15W3	R15	3	1138	Placebo	505	1138	1138	R15
Catenibacterium	324	G	R15W36	R15	36	1149	Placebo	505	1149	1149	R15
Catenibacterium	324	G	R15W4	R15	4	324	Placebo	505	324	324	R15
Catenibacterium	324	G	R15W48	R15	48	169	Placebo	505	169	169	R15
Catenibacterium	324	G	R15W5	R15	5	360	Placebo	505	360	360	R15
Catenibacterium	324	G	R15W6	R15	6	929	Placebo	505	929	929	R15
Catenibacterium	324	G	R15W7	R15	7	1255	Placebo	505	1255	1255	R15
Catenibacterium	324	G	R15W8	R15	8	882	Placebo	505	882	882	R15
Catenibacterium	324	G	R16W0	R16	0	554	Placebo	505	554	554	R16
Catenibacterium	324	G	R16W1	R16	1	460	Placebo	505	460	460	R16
Catenibacterium	324	G	R16W12	R16	12	840	Placebo	505	840	840	R16
Catenibacterium	324	G	R16W2	R16	2	136	Placebo	505	136	136	R16
Catenibacterium	324	G	R16W24	R16	24	221	Placebo	505	221	221	R16
Catenibacterium	324	G	R16W3	R16	3	859	Placebo	505	859	859	R16
Catenibacterium	324	G	R16W36	R16	36	748	Placebo	505	748	748	R16
Catenibacterium	324	G	R16W4	R16	4	509	Placebo	505	509	509	R16
Catenibacterium	324	G	R16W48	R16	48	171	Placebo	505	171	171	R16
Catenibacterium	324	G	R16W5	R16	5	347	Placebo	505	347	347	R16
Catenibacterium	324	G	R16W6	R16	6	236	Placebo	505	236	236	R16
Catenibacterium	324	G	R16W7	R16	7	189	Placebo	505	189	189	R16
Catenibacterium	324	G	R16W8	R16	8	492	Placebo	505	492	492	R16
Catenibacterium	324	G	R17W0	R17	0	333	505	505	333	333	R17
Catenibacterium	324	G	R17W1	R17	1	693	505	505	693	693	R17
Catenibacterium	324	G	R17W12	R17	12	474	505	505	474	474	R17
Catenibacterium	324	G	R17W2	R17	2	621	505	505	621	621	R17
Catenibacterium	324	G	R17W24	R17	24	545	505	505	545	545	R17
Catenibacterium	324	G	R17W3	R17	3	1164	505	505	1164	1164	R17
Catenibacterium	324	G	R17W36	R17	36	658	505	505	658	658	R17
Catenibacterium	324	G	R17W4	R17	4	1319	505	505	1319	1319	R17
Catenibacterium	324	G	R17W48	R17	48	881	505	505	881	881	R17
Catenibacterium	324	G	R17W5	R17	5	203	505	505	203	203	R17
Catenibacterium	324	G	R17W6	R17	6	112	505	505	112	112	R17
Catenibacterium	324	G	R17W7	R17	7	351	505	505	351	351	R17
Catenibacterium	324	G	R17W8	R17	8	730	505	505	730	730	R17
Catenibacterium	324	G	R18W0	R18	0	80	505	505	80	80	R18
Catenibacterium	324	G	R18W1	R18	1	2019	505	505	2019	2019	R18
Catenibacterium	324	G	R18W12	R18	12	884	505	505	884	884	R18
Catenibacterium	324	G	R18W2	R18	2	977	505	505	977	977	R18
Catenibacterium	324	G	R18W24	R18	24	1667	505	505	1667	1667	R18
Catenibacterium	324	G	R18W3	R18	3	917	505	505	917	917	R18
Catenibacterium	324	G	R18W36	R18	36	290	505	505	290	290	R18
Catenibacterium	324	G	R18W4	R18	4	440	505	505	440	440	R18
Catenibacterium	324	G	R18W48	R18	48	3351	505	505	3351	3351	R18
Catenibacterium	324	G	R18W5	R18	5	1270	505	505	1270	1270	R18
Catenibacterium	324	G	R18W6	R18	6	1251	505	505	1251	1251	R18
Catenibacterium	324	G	R18W7	R18	7	1667	505	505	1667	1667	R18
Catenibacterium	324	G	R18W8	R18	8	1262	505	505	1262	1262	R18
Catenibacterium	324	G	R19W0	R19	0	326	Placebo	505	326	326	R19
Catenibacterium	324	G	R19W1	R19	1	332	Placebo	505	332	332	R19
Catenibacterium	324	G	R19W12	R19	12	230	Placebo	505	230	230	R19
Catenibacterium	324	G	R19W2	R19	2	381	Placebo	505	381	381	R19
Catenibacterium	324	G	R19W24	R19	24	240	Placebo	505	240	240	R19
Catenibacterium	324	G	R19W3	R19	3	1612	Placebo	505	1612	1612	R19
Catenibacterium	324	G	R19W36	R19	36	351	Placebo	505	351	351	R19
Catenibacterium	324	G	R19W4	R19	4	320	Placebo	505	320	320	R19
Catenibacterium	324	G	R19W48	R19	48	540	Placebo	505	540	540	R19
Catenibacterium	324	G	R19W5	R19	5	261	Placebo	505	261	261	R19
Catenibacterium	324	G	R19W6	R19	6	161	Placebo	505	161	161	R19
Catenibacterium	324	G	R19W7	R19	7	349	Placebo	505	349	349	R19
Catenibacterium	324	G	R19W8	R19	8	333	Placebo	505	333	333	R19
Catenibacterium	324	G	R1W0	R1	0	7	485	485	7	7	R1
Catenibacterium	324	G	R1W1	R1	1	6	485	485	6	6	R1
Catenibacterium	324	G	R1W12	R1	12	5	485	485	5	5	R1
Catenibacterium	324	G	R1W2	R1	2	7	485	485	7	7	R1
Catenibacterium	324	G	R1W24	R1	24	2	485	485	2	2	R1
Catenibacterium	324	G	R1W3	R1	3	6	485	485	6	6	R1
Catenibacterium	324	G	R1W36	R1	36	2	485	485	2	2	R1
Catenibacterium	324	G	R1W5	R1	5	12	485	485	12	12	R1
Catenibacterium	324	G	R1W6	R1	6	4	485	485	4	4	R1
Catenibacterium	324	G	R1W7	R1	7	9	485	485	9	9	R1
Catenibacterium	324	G	R1W8	R1	8	10	485	485	10	10	R1
Catenibacterium	324	G	R20W0	R20	0	1413	543	543	1413	1413	R20
Catenibacterium	324	G	R20W1	R20	1	514	543	543	514	514	R20
Catenibacterium	324	G	R20W12	R20	12	2283	543	543	2283	2283	R20
Catenibacterium	324	G	R20W2	R20	2	692	543	543	692	692	R20
Catenibacterium	324	G	R20W24	R20	24	2441	543	543	2441	2441	R20
Catenibacterium	324	G	R20W3	R20	3	441	543	543	441	441	R20
Catenibacterium	324	G	R20W36	R20	36	271	543	543	271	271	R20
Catenibacterium	324	G	R20W4	R20	4	811	543	543	811	811	R20
Catenibacterium	324	G	R20W48	R20	48	672	543	543	672	672	R20
Catenibacterium	324	G	R20W5	R20	5	1706	543	543	1706	1706	R20
Catenibacterium	324	G	R20W6	R20	6	1017	543	543	1017	1017	R20
Catenibacterium	324	G	R20W8	R20	8	1124	543	543	1124	1124	R20
Catenibacterium	324	G	R21W0	R21	0	454	Placebo	543	454	454	R21
Catenibacterium	324	G	R21W1	R21	1	557	Placebo	543	557	557	R21
Catenibacterium	324	G	R21W12	R21	12	227	Placebo	543	227	227	R21
Catenibacterium	324	G	R21W2	R21	2	514	Placebo	543	514	514	R21
Catenibacterium	324	G	R21W24	R21	24	387	Placebo	543	387	387	R21
Catenibacterium	324	G	R21W3	R21	3	244	Placebo	543	244	244	R21
Catenibacterium	324	G	R21W36	R21	36	776	Placebo	543	776	776	R21
Catenibacterium	324	G	R21W48	R21	48	604	Placebo	543	604	604	R21
Catenibacterium	324	G	R21W5	R21	5	291	Placebo	543	291	291	R21
Catenibacterium	324	G	R21W6	R21	6	509	Placebo	543	509	509	R21
Catenibacterium	324	G	R21W7	R21	7	650	Placebo	543	650	650	R21
Catenibacterium	324	G	R21W8	R21	8	151	Placebo	543	151	151	R21
Catenibacterium	324	G	R22W0	R22	0	681	Placebo	505	681	681	R22
Catenibacterium	324	G	R22W1	R22	1	1277	Placebo	505	1277	1277	R22
Catenibacterium	324	G	R22W12	R22	12	951	Placebo	505	951	951	R22
Catenibacterium	324	G	R22W2	R22	2	677	Placebo	505	677	677	R22
Catenibacterium	324	G	R22W24	R22	24	897	Placebo	505	897	897	R22
Catenibacterium	324	G	R22W3	R22	3	720	Placebo	505	720	720	R22
Catenibacterium	324	G	R22W36	R22	36	635	Placebo	505	635	635	R22
Catenibacterium	324	G	R22W4	R22	4	317	Placebo	505	317	317	R22
Catenibacterium	324	G	R22W48	R22	48	648	Placebo	505	648	648	R22
Catenibacterium	324	G	R22W5	R22	5	579	Placebo	505	579	579	R22
Catenibacterium	324	G	R22W6	R22	6	700	Placebo	505	700	700	R22
Catenibacterium	324	G	R22W7	R22	7	351	Placebo	505	351	351	R22
Catenibacterium	324	G	R22W8	R22	8	948	Placebo	505	948	948	R22
Catenibacterium	324	G	R23W0	R23	0	3	505	505	3	3	R23
Catenibacterium	324	G	R23W1	R23	1	2	505	505	2	2	R23
Catenibacterium	324	G	R23W12	R23	12	7	505	505	7	7	R23
Catenibacterium	324	G	R23W2	R23	2	10	505	505	10	10	R23
Catenibacterium	324	G	R23W24	R23	24	10	505	505	10	10	R23
Catenibacterium	324	G	R23W3	R23	3	405	505	505	405	405	R23
Catenibacterium	324	G	R23W36	R23	36	5	505	505	5	5	R23
Catenibacterium	324	G	R23W4	R23	4	1	505	505	1	1	R23
Catenibacterium	324	G	R23W48	R23	48	10	505	505	10	10	R23
Catenibacterium	324	G	R23W5	R23	5	6	505	505	6	6	R23
Catenibacterium	324	G	R23W6	R23	6	3	505	505	3	3	R23
Catenibacterium	324	G	R23W7	R23	7	0	505	505	0	0	R23
Catenibacterium	324	G	R23W8	R23	8	2	505	505	2	2	R23
Catenibacterium	324	G	R24W1	R24	1	91	505	505	91	91	R24
Catenibacterium	324	G	R24W12	R24	12	618	505	505	618	618	R24
Catenibacterium	324	G	R24W2	R24	2	84	505	505	84	84	R24
Catenibacterium	324	G	R24W24	R24	24	149	505	505	149	149	R24
Catenibacterium	324	G	R24W3	R24	3	164	505	505	164	164	R24
Catenibacterium	324	G	R24W36	R24	36	174	505	505	174	174	R24
Catenibacterium	324	G	R24W4	R24	4	97	505	505	97	97	R24
Catenibacterium	324	G	R24W48	R24	48	97	505	505	97	97	R24
Catenibacterium	324	G	R24W5	R24	5	130	505	505	130	130	R24
Catenibacterium	324	G	R24W6	R24	6	235	505	505	235	235	R24
Catenibacterium	324	G	R24W7	R24	7	141	505	505	141	141	R24
Catenibacterium	324	G	R24W8	R24	8	193	505	505	193	193	R24
Catenibacterium	324	G	R25W0	R25	0	324	Placebo	543	324	324	R25
Catenibacterium	324	G	R25W1	R25	1	953	Placebo	543	953	953	R25
Catenibacterium	324	G	R25W12	R25	12	1034	Placebo	543	1034	1034	R25
Catenibacterium	324	G	R25W2	R25	2	504	Placebo	543	504	504	R25
Catenibacterium	324	G	R25W36	R25	36	399	Placebo	543	399	399	R25
Catenibacterium	324	G	R25W4	R25	4	312	Placebo	543	312	312	R25
Catenibacterium	324	G	R25W48	R25	48	529	Placebo	543	529	529	R25
Catenibacterium	324	G	R25W5	R25	5	454	Placebo	543	454	454	R25
Catenibacterium	324	G	R25W6	R25	6	397	Placebo	543	397	397	R25
Catenibacterium	324	G	R25W7	R25	7	199	Placebo	543	199	199	R25
Catenibacterium	324	G	R25W8	R25	8	211	Placebo	543	211	211	R25
Catenibacterium	324	G	R26W0	R26	0	859	Placebo	485	859	859	R26
Catenibacterium	324	G	R26W1	R26	1	697	Placebo	485	697	697	R26
Catenibacterium	324	G	R26W12	R26	12	645	Placebo	485	645	645	R26
Catenibacterium	324	G	R26W2	R26	2	690	Placebo	485	690	690	R26
Catenibacterium	324	G	R26W3	R26	3	866	Placebo	485	866	866	R26
Catenibacterium	324	G	R26W36	R26	36	1220	Placebo	485	1220	1220	R26
Catenibacterium	324	G	R26W4	R26	4	554	Placebo	485	554	554	R26
Catenibacterium	324	G	R26W48	R26	48	492	Placebo	485	492	492	R26
Catenibacterium	324	G	R26W5	R26	5	293	Placebo	485	293	293	R26
Catenibacterium	324	G	R26W6	R26	6	268	Placebo	485	268	268	R26
Catenibacterium	324	G	R26W7	R26	7	568	Placebo	485	568	568	R26
Catenibacterium	324	G	R26W8	R26	8	402	Placebo	485	402	402	R26
Catenibacterium	324	G	R27W0	R27	0	302	Placebo	485	302	302	R27
Catenibacterium	324	G	R27W1	R27	1	128	Placebo	485	128	128	R27
Catenibacterium	324	G	R27W12	R27	12	123	Placebo	485	123	123	R27
Catenibacterium	324	G	R27W2	R27	2	353	Placebo	485	353	353	R27
Catenibacterium	324	G	R27W3	R27	3	85	Placebo	485	85	85	R27
Catenibacterium	324	G	R27W36	R27	36	377	Placebo	485	377	377	R27
Catenibacterium	324	G	R27W4	R27	4	120	Placebo	485	120	120	R27
Catenibacterium	324	G	R27W48	R27	48	179	Placebo	485	179	179	R27
Catenibacterium	324	G	R27W5	R27	5	302	Placebo	485	302	302	R27
Catenibacterium	324	G	R27W6	R27	6	84	Placebo	485	84	84	R27
Catenibacterium	324	G	R27W7	R27	7	193	Placebo	485	193	193	R27
Catenibacterium	324	G	R27W8	R27	8	297	Placebo	485	297	297	R27
Catenibacterium	324	G	R29W0	R29	0	951	485	485	951	951	R29
Catenibacterium	324	G	R29W1	R29	1	915	485	485	915	915	R29
Catenibacterium	324	G	R29W12	R29	12	1075	485	485	1075	1075	R29
Catenibacterium	324	G	R29W2	R29	2	2389	485	485	2389	2389	R29
Catenibacterium	324	G	R29W24	R29	24	1641	485	485	1641	1641	R29
Catenibacterium	324	G	R29W3	R29	3	1854	485	485	1854	1854	R29
Catenibacterium	324	G	R29W36	R29	36	1202	485	485	1202	1202	R29
Catenibacterium	324	G	R29W48	R29	48	1240	485	485	1240	1240	R29
Catenibacterium	324	G	R29W5	R29	5	1223	485	485	1223	1223	R29
Catenibacterium	324	G	R29W6	R29	6	592	485	485	592	592	R29
Catenibacterium	324	G	R29W7	R29	7	1332	485	485	1332	1332	R29
Catenibacterium	324	G	R29W8	R29	8	1360	485	485	1360	1360	R29
Catenibacterium	324	G	R2W0	R2	0	149	485	485	149	149	R2
Catenibacterium	324	G	R2W1	R2	1	67	485	485	67	67	R2
Catenibacterium	324	G	R2W12	R2	12	18	485	485	18	18	R2
Catenibacterium	324	G	R2W2	R2	2	37	485	485	37	37	R2
Catenibacterium	324	G	R2W24	R2	24	1	485	485	1	1	R2
Catenibacterium	324	G	R2W3	R2	3	41	485	485	41	41	R2
Catenibacterium	324	G	R2W36	R2	36	12	485	485	12	12	R2
Catenibacterium	324	G	R2W4	R2	4	1	485	485	1	1	R2
Catenibacterium	324	G	R2W48	R2	48	1	485	485	1	1	R2
Catenibacterium	324	G	R2W5	R2	5	3	485	485	3	3	R2
Catenibacterium	324	G	R2W6	R2	6	2	485	485	2	2	R2
Catenibacterium	324	G	R2W7	R2	7	4	485	485	4	4	R2
Catenibacterium	324	G	R2W8	R2	8	11	485	485	11	11	R2
Catenibacterium	324	G	R30W0	R30	0	239	485	485	239	239	R30
Catenibacterium	324	G	R30W1	R30	1	564	485	485	564	564	R30
Catenibacterium	324	G	R30W2	R30	2	477	485	485	477	477	R30
Catenibacterium	324	G	R30W24	R30	24	718	485	485	718	718	R30
Catenibacterium	324	G	R30W3	R30	3	497	485	485	497	497	R30
Catenibacterium	324	G	R30W36	R30	36	755	485	485	755	755	R30
Catenibacterium	324	G	R30W4	R30	4	800	485	485	800	800	R30
Catenibacterium	324	G	R30W48	R30	48	1015	485	485	1015	1015	R30
Catenibacterium	324	G	R30W5	R30	5	1809	485	485	1809	1809	R30
Catenibacterium	324	G	R30W6	R30	6	254	485	485	254	254	R30
Catenibacterium	324	G	R30W7	R30	7	462	485	485	462	462	R30
Catenibacterium	324	G	R30W8	R30	8	914	485	485	914	914	R30
Catenibacterium	324	G	R3W0	R3	0	58	Placebo	485	58	58	R3
Catenibacterium	324	G	R3W1	R3	1	90	Placebo	485	90	90	R3
Catenibacterium	324	G	R3W12	R3	12	105	Placebo	485	105	105	R3
Catenibacterium	324	G	R3W2	R3	2	51	Placebo	485	51	51	R3
Catenibacterium	324	G	R3W24	R3	24	39	Placebo	485	39	39	R3
Catenibacterium	324	G	R3W3	R3	3	104	Placebo	485	104	104	R3
Catenibacterium	324	G	R3W36	R3	36	82	Placebo	485	82	82	R3
Catenibacterium	324	G	R3W4	R3	4	48	Placebo	485	48	48	R3
Catenibacterium	324	G	R3W48	R3	48	177	Placebo	485	177	177	R3
Catenibacterium	324	G	R3W5	R3	5	52	Placebo	485	52	52	R3
Catenibacterium	324	G	R3W6	R3	6	116	Placebo	485	116	116	R3
Catenibacterium	324	G	R3W7	R3	7	108	Placebo	485	108	108	R3
Catenibacterium	324	G	R3W8	R3	8	83	Placebo	485	83	83	R3
Catenibacterium	324	G	R4W0	R4	0	865	485	485	865	865	R4
Catenibacterium	324	G	R4W1	R4	1	1115	485	485	1115	1115	R4
Catenibacterium	324	G	R4W12	R4	12	826	485	485	826	826	R4
Catenibacterium	324	G	R4W2	R4	2	928	485	485	928	928	R4
Catenibacterium	324	G	R4W24	R4	24	605	485	485	605	605	R4
Catenibacterium	324	G	R4W3	R4	3	851	485	485	851	851	R4
Catenibacterium	324	G	R4W36	R4	36	806	485	485	806	806	R4
Catenibacterium	324	G	R4W4	R4	4	448	485	485	448	448	R4
Catenibacterium	324	G	R4W48	R4	48	691	485	485	691	691	R4
Catenibacterium	324	G	R4W5	R4	5	971	485	485	971	971	R4
Catenibacterium	324	G	R4W6	R4	6	608	485	485	608	608	R4
Catenibacterium	324	G	R4W7	R4	7	781	485	485	781	781	R4
Catenibacterium	324	G	R4W8	R4	8	596	485	485	596	596	R4
Catenibacterium	324	G	R5W0	R5	0	730	Placebo	485	730	730	R5
Catenibacterium	324	G	R5W1	R5	1	755	Placebo	485	755	755	R5
Catenibacterium	324	G	R5W12	R5	12	600	Placebo	485	600	600	R5
Catenibacterium	324	G	R5W2	R5	2	394	Placebo	485	394	394	R5
Catenibacterium	324	G	R5W24	R5	24	358	Placebo	485	358	358	R5
Catenibacterium	324	G	R5W3	R5	3	600	Placebo	485	600	600	R5
Catenibacterium	324	G	R5W36	R5	36	402	Placebo	485	402	402	R5
Catenibacterium	324	G	R5W4	R5	4	295	Placebo	485	295	295	R5
Catenibacterium	324	G	R5W48	R5	48	360	Placebo	485	360	360	R5
Catenibacterium	324	G	R5W5	R5	5	283	Placebo	485	283	283	R5
Catenibacterium	324	G	R5W6	R5	6	156	Placebo	485	156	156	R5
Catenibacterium	324	G	R5W7	R5	7	128	Placebo	485	128	128	R5
Catenibacterium	324	G	R5W8	R5	8	373	Placebo	485	373	373	R5
Catenibacterium	324	G	R6W0	R6	0	31	Placebo	485	31	31	R6
Catenibacterium	324	G	R6W1	R6	1	7	Placebo	485	7	7	R6
Catenibacterium	324	G	R6W12	R6	12	115	Placebo	485	115	115	R6
Catenibacterium	324	G	R6W2	R6	2	5	Placebo	485	5	5	R6
Catenibacterium	324	G	R6W24	R6	24	401	Placebo	485	401	401	R6
Catenibacterium	324	G	R6W36	R6	36	7	Placebo	485	7	7	R6
Catenibacterium	324	G	R6W4	R6	4	12	Placebo	485	12	12	R6
Catenibacterium	324	G	R6W48	R6	48	6	Placebo	485	6	6	R6
Catenibacterium	324	G	R6W6	R6	6	3	Placebo	485	3	3	R6
Catenibacterium	324	G	R6W7	R6	7	6	Placebo	485	6	6	R6
Catenibacterium	324	G	R6W8	R6	8	5	Placebo	485	5	5	R6
Catenibacterium	324	G	R7W0	R7	0	2	543	543	2	2	R7
Catenibacterium	324	G	R7W1	R7	1	7	543	543	7	7	R7
Catenibacterium	324	G	R7W12	R7	12	3	543	543	3	3	R7
Catenibacterium	324	G	R7W2	R7	2	5	543	543	5	5	R7
Catenibacterium	324	G	R7W24	R7	24	5	543	543	5	5	R7
Catenibacterium	324	G	R7W3	R7	3	4	543	543	4	4	R7
Catenibacterium	324	G	R7W36	R7	36	2	543	543	2	2	R7
Catenibacterium	324	G	R7W4	R7	4	7	543	543	7	7	R7
Catenibacterium	324	G	R7W48	R7	48	5	543	543	5	5	R7
Catenibacterium	324	G	R7W5	R7	5	2	543	543	2	2	R7
Catenibacterium	324	G	R7W6	R7	6	11	543	543	11	11	R7
Catenibacterium	324	G	R7W7	R7	7	3	543	543	3	3	R7
Catenibacterium	324	G	R7W8	R7	8	5	543	543	5	5	R7
Catenibacterium	324	G	R8W0	R8	0	359	Placebo	543	359	359	R8
Catenibacterium	324	G	R8W1	R8	1	120	Placebo	543	120	120	R8
Catenibacterium	324	G	R8W12	R8	12	357	Placebo	543	357	357	R8
Catenibacterium	324	G	R8W2	R8	2	429	Placebo	543	429	429	R8
Catenibacterium	324	G	R8W24	R8	24	111	Placebo	543	111	111	R8
Catenibacterium	324	G	R8W3	R8	3	183	Placebo	543	183	183	R8
Catenibacterium	324	G	R8W36	R8	36	202	Placebo	543	202	202	R8
Catenibacterium	324	G	R8W4	R8	4	942	Placebo	543	942	942	R8
Catenibacterium	324	G	R8W48	R8	48	483	Placebo	543	483	483	R8
Catenibacterium	324	G	R8W5	R8	5	167	Placebo	543	167	167	R8
Catenibacterium	324	G	R8W6	R8	6	252	Placebo	543	252	252	R8
Catenibacterium	324	G	R8W7	R8	7	183	Placebo	543	183	183	R8
Catenibacterium	324	G	R8W8	R8	8	803	Placebo	543	803	803	R8
Catenibacterium	324	G	R9W0	R9	0	3	Placebo	543	3	3	R9
Catenibacterium	324	G	R9W1	R9	1	16	Placebo	543	16	16	R9
Catenibacterium	324	G	R9W12	R9	12	9	Placebo	543	9	9	R9
Catenibacterium	324	G	R9W2	R9	2	8	Placebo	543	8	8	R9
Catenibacterium	324	G	R9W24	R9	24	3	Placebo	543	3	3	R9
Catenibacterium	324	G	R9W3	R9	3	4	Placebo	543	4	4	R9
Catenibacterium	324	G	R9W36	R9	36	4	Placebo	543	4	4	R9
Catenibacterium	324	G	R9W4	R9	4	6	Placebo	543	6	6	R9
Catenibacterium	324	G	R9W48	R9	48	3	Placebo	543	3	3	R9
Catenibacterium	324	G	R9W5	R9	5	7	Placebo	543	7	7	R9
Catenibacterium	324	G	R9W6	R9	6	8	Placebo	543	8	8	R9
Catenibacterium	324	G	R9W7	R9	7	2	Placebo	543	2	2	R9
Catenibacterium	324	G	R9W8	R9	8	6	Placebo	543	6	6	R9
Dialister	322	G	R10W0	R10	0	200	Placebo	543	200	200	R10
Dialister	322	G	R10W1	R10	1	272	Placebo	543	272	272	R10
Dialister	322	G	R10W12	R10	12	249	Placebo	543	249	249	R10
Dialister	322	G	R10W2	R10	2	66	Placebo	543	66	66	R10
Dialister	322	G	R10W24	R10	24	1179	Placebo	543	1179	1179	R10
Dialister	322	G	R10W3	R10	3	527	Placebo	543	527	527	R10
Dialister	322	G	R10W36	R10	36	961	Placebo	543	961	961	R10
Dialister	322	G	R10W4	R10	4	171	Placebo	543	171	171	R10
Dialister	322	G	R10W48	R10	48	651	Placebo	543	651	651	R10
Dialister	322	G	R10W5	R10	5	999	Placebo	543	999	999	R10
Dialister	322	G	R10W6	R10	6	110	Placebo	543	110	110	R10
Dialister	322	G	R10W7	R10	7	415	Placebo	543	415	415	R10
Dialister	322	G	R10W8	R10	8	201	Placebo	543	201	201	R10
Dialister	322	G	R11W0	R11	0	353	543	543	353	353	R11
Dialister	322	G	R11W1	R11	1	137	543	543	137	137	R11
Dialister	322	G	R11W12	R11	12	0	543	543	0	0	R11
Dialister	322	G	R11W2	R11	2	332	543	543	332	332	R11
Dialister	322	G	R11W24	R11	24	12	543	543	12	12	R11
Dialister	322	G	R11W3	R11	3	381	543	543	381	381	R11
Dialister	322	G	R11W36	R11	36	2	543	543	2	2	R11
Dialister	322	G	R11W4	R11	4	208	543	543	208	208	R11
Dialister	322	G	R11W48	R11	48	2	543	543	2	2	R11
Dialister	322	G	R11W5	R11	5	258	543	543	258	258	R11
Dialister	322	G	R11W6	R11	6	16	543	543	16	16	R11
Dialister	322	G	R11W7	R11	7	21	543	543	21	21	R11
Dialister	322	G	R11W8	R11	8	6	543	543	6	6	R11
Dialister	322	G	R12W0	R12	0	139	543	543	139	139	R12
Dialister	322	G	R12W1	R12	1	73	543	543	73	73	R12
Dialister	322	G	R12W12	R12	12	84	543	543	84	84	R12
Dialister	322	G	R12W2	R12	2	58	543	543	58	58	R12
Dialister	322	G	R12W24	R12	24	41	543	543	41	41	R12
Dialister	322	G	R12W3	R12	3	33	543	543	33	33	R12
Dialister	322	G	R12W36	R12	36	169	543	543	169	169	R12
Dialister	322	G	R12W4	R12	4	104	543	543	104	104	R12
Dialister	322	G	R12W48	R12	48	65	543	543	65	65	R12
Dialister	322	G	R12W6	R12	6	133	543	543	133	133	R12
Dialister	322	G	R12W7	R12	7	27	543	543	27	27	R12
Dialister	322	G	R12W8	R12	8	148	543	543	148	148	R12
Dialister	322	G	R13W0	R13	0	70	Placebo	505	70	70	R13
Dialister	322	G	R13W1	R13	1	277	Placebo	505	277	277	R13
Dialister	322	G	R13W12	R13	12	64	Placebo	505	64	64	R13
Dialister	322	G	R13W2	R13	2	264	Placebo	505	264	264	R13
Dialister	322	G	R13W24	R13	24	41	Placebo	505	41	41	R13
Dialister	322	G	R13W3	R13	3	164	Placebo	505	164	164	R13
Dialister	322	G	R13W36	R13	36	139	Placebo	505	139	139	R13
Dialister	322	G	R13W4	R13	4	137	Placebo	505	137	137	R13
Dialister	322	G	R13W48	R13	48	24	Placebo	505	24	24	R13
Dialister	322	G	R13W6	R13	6	349	Placebo	505	349	349	R13
Dialister	322	G	R13W7	R13	7	222	Placebo	505	222	222	R13
Dialister	322	G	R13W8	R13	8	64	Placebo	505	64	64	R13
Dialister	322	G	R14W0	R14	0	2148	505	505	2148	2148	R14
Dialister	322	G	R14W1	R14	1	1795	505	505	1795	1795	R14
Dialister	322	G	R14W12	R14	12	0	505	505	0	0	R14
Dialister	322	G	R14W2	R14	2	3	505	505	3	3	R14
Dialister	322	G	R14W24	R14	24	8	505	505	8	8	R14
Dialister	322	G	R14W3	R14	3	2	505	505	2	2	R14
Dialister	322	G	R14W36	R14	36	2	505	505	2	2	R14
Dialister	322	G	R14W4	R14	4	1	505	505	1	1	R14
Dialister	322	G	R14W48	R14	48	1	505	505	1	1	R14
Dialister	322	G	R14W5	R14	5	4	505	505	4	4	R14
Dialister	322	G	R14W6	R14	6	0	505	505	0	0	R14
Dialister	322	G	R14W7	R14	7	1	505	505	1	1	R14
Dialister	322	G	R14W8	R14	8	0	505	505	0	0	R14
Dialister	322	G	R15W1	R15	1	746	Placebo	505	746	746	R15
Dialister	322	G	R15W12	R15	12	958	Placebo	505	958	958	R15
Dialister	322	G	R15W2	R15	2	491	Placebo	505	491	491	R15
Dialister	322	G	R15W24	R15	24	436	Placebo	505	436	436	R15
Dialister	322	G	R15W3	R15	3	515	Placebo	505	515	515	R15
Dialister	322	G	R15W36	R15	36	158	Placebo	505	158	158	R15
Dialister	322	G	R15W4	R15	4	341	Placebo	505	341	341	R15
Dialister	322	G	R15W48	R15	48	111	Placebo	505	111	111	R15
Dialister	322	G	R15W5	R15	5	138	Placebo	505	138	138	R15
Dialister	322	G	R15W6	R15	6	378	Placebo	505	378	378	R15
Dialister	322	G	R15W7	R15	7	134	Placebo	505	134	134	R15
Dialister	322	G	R15W8	R15	8	427	Placebo	505	427	427	R15
Dialister	322	G	R16W0	R16	0	4	Placebo	505	4	4	R16
Dialister	322	G	R16W1	R16	1	2	Placebo	505	2	2	R16
Dialister	322	G	R16W12	R16	12	0	Placebo	505	0	0	R16
Dialister	322	G	R16W2	R16	2	2	Placebo	505	2	2	R16
Dialister	322	G	R16W24	R16	24	1	Placebo	505	1	1	R16
Dialister	322	G	R16W3	R16	3	1	Placebo	505	1	1	R16
Dialister	322	G	R16W36	R16	36	1	Placebo	505	1	1	R16
Dialister	322	G	R16W4	R16	4	0	Placebo	505	0	0	R16
Dialister	322	G	R16W48	R16	48	0	Placebo	505	0	0	R16
Dialister	322	G	R16W5	R16	5	0	Placebo	505	0	0	R16
Dialister	322	G	R16W6	R16	6	2	Placebo	505	2	2	R16
Dialister	322	G	R16W7	R16	7	4	Placebo	505	4	4	R16
Dialister	322	G	R16W8	R16	8	1	Placebo	505	1	1	R16
Dialister	322	G	R17W0	R17	0	366	505	505	366	366	R17
Dialister	322	G	R17W1	R17	1	335	505	505	335	335	R17
Dialister	322	G	R17W12	R17	12	37	505	505	37	37	R17
Dialister	322	G	R17W2	R17	2	940	505	505	940	940	R17
Dialister	322	G	R17W24	R17	24	271	505	505	271	271	R17
Dialister	322	G	R17W3	R17	3	45	505	505	45	45	R17
Dialister	322	G	R17W36	R17	36	43	505	505	43	43	R17
Dialister	322	G	R17W4	R17	4	136	505	505	136	136	R17
Dialister	322	G	R17W48	R17	48	7	505	505	7	7	R17
Dialister	322	G	R17W5	R17	5	38	505	505	38	38	R17
Dialister	322	G	R17W6	R17	6	116	505	505	116	116	R17
Dialister	322	G	R17W7	R17	7	477	505	505	477	477	R17
Dialister	322	G	R17W8	R17	8	7	505	505	7	7	R17
Dialister	322	G	R18W0	R18	0	4	505	505	4	4	R18
Dialister	322	G	R18W1	R18	1	2	505	505	2	2	R18
Dialister	322	G	R18W12	R18	12	5	505	505	5	5	R18
Dialister	322	G	R18W2	R18	2	38	505	505	38	38	R18
Dialister	322	G	R18W24	R18	24	2	505	505	2	2	R18
Dialister	322	G	R18W3	R18	3	336	505	505	336	336	R18
Dialister	322	G	R18W36	R18	36	400	505	505	400	400	R18
Dialister	322	G	R18W4	R18	4	828	505	505	828	828	R18
Dialister	322	G	R18W48	R18	48	1194	505	505	1194	1194	R18
Dialister	322	G	R18W5	R18	5	213	505	505	213	213	R18
Dialister	322	G	R18W6	R18	6	8	505	505	8	8	R18
Dialister	322	G	R18W7	R18	7	322	505	505	322	322	R18
Dialister	322	G	R18W8	R18	8	130	505	505	130	130	R18
Dialister	322	G	R19W0	R19	0	1268	Placebo	505	1268	1268	R19
Dialister	322	G	R19W1	R19	1	1237	Placebo	505	1237	1237	R19
Dialister	322	G	R19W12	R19	12	3190	Placebo	505	3190	3190	R19
Dialister	322	G	R19W2	R19	2	1455	Placebo	505	1455	1455	R19
Dialister	322	G	R19W24	R19	24	2870	Placebo	505	2870	2870	R19
Dialister	322	G	R19W3	R19	3	1202	Placebo	505	1202	1202	R19
Dialister	322	G	R19W36	R19	36	1387	Placebo	505	1387	1387	R19
Dialister	322	G	R19W4	R19	4	408	Placebo	505	408	408	R19
Dialister	322	G	R19W48	R19	48	1803	Placebo	505	1803	1803	R19
Dialister	322	G	R19W5	R19	5	1105	Placebo	505	1105	1105	R19
Dialister	322	G	R19W6	R19	6	1399	Placebo	505	1399	1399	R19
Dialister	322	G	R19W7	R19	7	2814	Placebo	505	2814	2814	R19
Dialister	322	G	R19W8	R19	8	2338	Placebo	505	2338	2338	R19
Dialister	322	G	R1W0	R1	0	244	485	485	244	244	R1
Dialister	322	G	R1W1	R1	1	330	485	485	330	330	R1
Dialister	322	G	R1W12	R1	12	8	485	485	8	8	R1
Dialister	322	G	R1W2	R1	2	160	485	485	160	160	R1
Dialister	322	G	R1W24	R1	24	30	485	485	30	30	R1
Dialister	322	G	R1W3	R1	3	19	485	485	19	19	R1
Dialister	322	G	R1W36	R1	36	1	485	485	1	1	R1
Dialister	322	G	R1W5	R1	5	1	485	485	1	1	R1
Dialister	322	G	R1W6	R1	6	4	485	485	4	4	R1
Dialister	322	G	R1W7	R1	7	4	485	485	4	4	R1
Dialister	322	G	R1W8	R1	8	33	485	485	33	33	R1
Dialister	322	G	R20W0	R20	0	1	543	543	1	1	R20
Dialister	322	G	R20W1	R20	1	3	543	543	3	3	R20
Dialister	322	G	R20W12	R20	12	539	543	543	539	539	R20
Dialister	322	G	R20W2	R20	2	10	543	543	10	10	R20
Dialister	322	G	R20W24	R20	24	1146	543	543	1146	1146	R20
Dialister	322	G	R20W3	R20	3	299	543	543	299	299	R20
Dialister	322	G	R20W36	R20	36	1470	543	543	1470	1470	R20
Dialister	322	G	R20W4	R20	4	841	543	543	841	841	R20
Dialister	322	G	R20W48	R20	48	1479	543	543	1479	1479	R20
Dialister	322	G	R20W5	R20	5	1463	543	543	1463	1463	R20
Dialister	322	G	R20W6	R20	6	1605	543	543	1605	1605	R20
Dialister	322	G	R20W8	R20	8	296	543	543	296	296	R20
Dialister	322	G	R21W0	R21	0	513	Placebo	543	513	513	R21
Dialister	322	G	R21W1	R21	1	9	Placebo	543	9	9	R21
Dialister	322	G	R21W12	R21	12	1101	Placebo	543	1101	1101	R21
Dialister	322	G	R21W2	R21	2	980	Placebo	543	980	980	R21
Dialister	322	G	R21W24	R21	24	1208	Placebo	543	1208	1208	R21
Dialister	322	G	R21W3	R21	3	1206	Placebo	543	1206	1206	R21
Dialister	322	G	R21W36	R21	36	735	Placebo	543	735	735	R21
Dialister	322	G	R21W48	R21	48	1121	Placebo	543	1121	1121	R21
Dialister	322	G	R21W5	R21	5	851	Placebo	543	851	851	R21
Dialister	322	G	R21W6	R21	6	463	Placebo	543	463	463	R21
Dialister	322	G	R21W7	R21	7	837	Placebo	543	837	837	R21
Dialister	322	G	R21W8	R21	8	834	Placebo	543	834	834	R21
Dialister	322	G	R22W0	R22	0	946	Placebo	505	946	946	R22
Dialister	322	G	R22W1	R22	1	1313	Placebo	505	1313	1313	R22
Dialister	322	G	R22W12	R22	12	1317	Placebo	505	1317	1317	R22
Dialister	322	G	R22W2	R22	2	1055	Placebo	505	1055	1055	R22
Dialister	322	G	R22W24	R22	24	1357	Placebo	505	1357	1357	R22
Dialister	322	G	R22W3	R22	3	1844	Placebo	505	1844	1844	R22
Dialister	322	G	R22W36	R22	36	1092	Placebo	505	1092	1092	R22
Dialister	322	G	R22W4	R22	4	1428	Placebo	505	1428	1428	R22
Dialister	322	G	R22W48	R22	48	1592	Placebo	505	1592	1592	R22
Dialister	322	G	R22W5	R22	5	714	Placebo	505	714	714	R22
Dialister	322	G	R22W6	R22	6	887	Placebo	505	887	887	R22
Dialister	322	G	R22W7	R22	7	1264	Placebo	505	1264	1264	R22
Dialister	322	G	R22W8	R22	8	1457	Placebo	505	1457	1457	R22
Dialister	322	G	R23W0	R23	0	278	505	505	278	278	R23
Dialister	322	G	R23W1	R23	1	124	505	505	124	124	R23
Dialister	322	G	R23W12	R23	12	218	505	505	218	218	R23
Dialister	322	G	R23W2	R23	2	940	505	505	940	940	R23
Dialister	322	G	R23W24	R23	24	50	505	505	50	50	R23
Dialister	322	G	R23W3	R23	3	1066	505	505	1066	1066	R23
Dialister	322	G	R23W36	R23	36	0	505	505	0	0	R23
Dialister	322	G	R23W4	R23	4	340	505	505	340	340	R23
Dialister	322	G	R23W48	R23	48	150	505	505	150	150	R23
Dialister	322	G	R23W5	R23	5	88	505	505	88	88	R23
Dialister	322	G	R23W6	R23	6	39	505	505	39	39	R23
Dialister	322	G	R23W7	R23	7	353	505	505	353	353	R23
Dialister	322	G	R23W8	R23	8	371	505	505	371	371	R23
Dialister	322	G	R24W1	R24	1	60	505	505	60	60	R24
Dialister	322	G	R24W12	R24	12	114	505	505	114	114	R24
Dialister	322	G	R24W2	R24	2	206	505	505	206	206	R24
Dialister	322	G	R24W24	R24	24	227	505	505	227	227	R24
Dialister	322	G	R24W3	R24	3	34	505	505	34	34	R24
Dialister	322	G	R24W36	R24	36	557	505	505	557	557	R24
Dialister	322	G	R24W4	R24	4	14	505	505	14	14	R24
Dialister	322	G	R24W48	R24	48	610	505	505	610	610	R24
Dialister	322	G	R24W5	R24	5	22	505	505	22	22	R24
Dialister	322	G	R24W6	R24	6	29	505	505	29	29	R24
Dialister	322	G	R24W7	R24	7	36	505	505	36	36	R24
Dialister	322	G	R24W8	R24	8	109	505	505	109	109	R24
Dialister	322	G	R25W0	R25	0	1386	Placebo	543	1386	1386	R25
Dialister	322	G	R25W1	R25	1	1348	Placebo	543	1348	1348	R25
Dialister	322	G	R25W12	R25	12	1052	Placebo	543	1052	1052	R25
Dialister	322	G	R25W2	R25	2	1313	Placebo	543	1313	1313	R25
Dialister	322	G	R25W36	R25	36	710	Placebo	543	710	710	R25
Dialister	322	G	R25W4	R25	4	1095	Placebo	543	1095	1095	R25
Dialister	322	G	R25W48	R25	48	1139	Placebo	543	1139	1139	R25
Dialister	322	G	R25W5	R25	5	1412	Placebo	543	1412	1412	R25
Dialister	322	G	R25W6	R25	6	1679	Placebo	543	1679	1679	R25
Dialister	322	G	R25W7	R25	7	610	Placebo	543	610	610	R25
Dialister	322	G	R25W8	R25	8	765	Placebo	543	765	765	R25
Dialister	322	G	R26W0	R26	0	1344	Placebo	485	1344	1344	R26
Dialister	322	G	R26W1	R26	1	938	Placebo	485	938	938	R26
Dialister	322	G	R26W12	R26	12	805	Placebo	485	805	805	R26
Dialister	322	G	R26W2	R26	2	938	Placebo	485	938	938	R26
Dialister	322	G	R26W3	R26	3	882	Placebo	485	882	882	R26
Dialister	322	G	R26W36	R26	36	1533	Placebo	485	1533	1533	R26
Dialister	322	G	R26W4	R26	4	1033	Placebo	485	1033	1033	R26
Dialister	322	G	R26W48	R26	48	1354	Placebo	485	1354	1354	R26
Dialister	322	G	R26W5	R26	5	1245	Placebo	485	1245	1245	R26
Dialister	322	G	R26W6	R26	6	2061	Placebo	485	2061	2061	R26
Dialister	322	G	R26W7	R26	7	1228	Placebo	485	1228	1228	R26
Dialister	322	G	R26W8	R26	8	943	Placebo	485	943	943	R26
Dialister	322	G	R27W0	R27	0	873	Placebo	485	873	873	R27
Dialister	322	G	R27W1	R27	1	581	Placebo	485	581	581	R27
Dialister	322	G	R27W12	R27	12	744	Placebo	485	744	744	R27
Dialister	322	G	R27W2	R27	2	732	Placebo	485	732	732	R27
Dialister	322	G	R27W3	R27	3	749	Placebo	485	749	749	R27
Dialister	322	G	R27W36	R27	36	1597	Placebo	485	1597	1597	R27
Dialister	322	G	R27W4	R27	4	704	Placebo	485	704	704	R27
Dialister	322	G	R27W48	R27	48	700	Placebo	485	700	700	R27
Dialister	322	G	R27W5	R27	5	994	Placebo	485	994	994	R27
Dialister	322	G	R27W6	R27	6	774	Placebo	485	774	774	R27
Dialister	322	G	R27W7	R27	7	706	Placebo	485	706	706	R27
Dialister	322	G	R27W8	R27	8	764	Placebo	485	764	764	R27
Dialister	322	G	R29W0	R29	0	3	485	485	3	3	R29
Dialister	322	G	R29W1	R29	1	2	485	485	2	2	R29
Dialister	322	G	R29W12	R29	12	2	485	485	2	2	R29
Dialister	322	G	R29W2	R29	2	1	485	485	1	1	R29
Dialister	322	G	R29W24	R29	24	0	485	485	0	0	R29
Dialister	322	G	R29W3	R29	3	0	485	485	0	0	R29
Dialister	322	G	R29W36	R29	36	0	485	485	0	0	R29
Dialister	322	G	R29W48	R29	48	0	485	485	0	0	R29
Dialister	322	G	R29W5	R29	5	2	485	485	2	2	R29
Dialister	322	G	R29W6	R29	6	0	485	485	0	0	R29
Dialister	322	G	R29W7	R29	7	0	485	485	0	0	R29
Dialister	322	G	R29W8	R29	8	2	485	485	2	2	R29
Dialister	322	G	R2W0	R2	0	62	485	485	62	62	R2
Dialister	322	G	R2W1	R2	1	2	485	485	2	2	R2
Dialister	322	G	R2W12	R2	12	370	485	485	370	370	R2
Dialister	322	G	R2W2	R2	2	0	485	485	0	0	R2
Dialister	322	G	R2W24	R2	24	20	485	485	20	20	R2
Dialister	322	G	R2W3	R2	3	1	485	485	1	1	R2
Dialister	322	G	R2W36	R2	36	138	485	485	138	138	R2
Dialister	322	G	R2W4	R2	4	2	485	485	2	2	R2
Dialister	322	G	R2W48	R2	48	118	485	485	118	118	R2
Dialister	322	G	R2W5	R2	5	0	485	485	0	0	R2
Dialister	322	G	R2W6	R2	6	3	485	485	3	3	R2
Dialister	322	G	R2W7	R2	7	2	485	485	2	2	R2
Dialister	322	G	R2W8	R2	8	1	485	485	1	1	R2
Dialister	322	G	R30W0	R30	0	1391	485	485	1391	1391	R30
Dialister	322	G	R30W1	R30	1	897	485	485	897	897	R30
Dialister	322	G	R30W2	R30	2	664	485	485	664	664	R30
Dialister	322	G	R30W24	R30	24	1848	485	485	1848	1848	R30
Dialister	322	G	R30W3	R30	3	1031	485	485	1031	1031	R30
Dialister	322	G	R30W36	R30	36	1371	485	485	1371	1371	R30
Dialister	322	G	R30W4	R30	4	693	485	485	693	693	R30
Dialister	322	G	R30W48	R30	48	939	485	485	939	939	R30
Dialister	322	G	R30W5	R30	5	1896	485	485	1896	1896	R30
Dialister	322	G	R30W6	R30	6	1380	485	485	1380	1380	R30
Dialister	322	G	R30W7	R30	7	1215	485	485	1215	1215	R30
Dialister	322	G	R30W8	R30	8	743	485	485	743	743	R30
Dialister	322	G	R3W0	R3	0	2049	Placebo	485	2049	2049	R3
Dialister	322	G	R3W1	R3	1	1051	Placebo	485	1051	1051	R3
Dialister	322	G	R3W12	R3	12	1899	Placebo	485	1899	1899	R3
Dialister	322	G	R3W2	R3	2	1035	Placebo	485	1035	1035	R3
Dialister	322	G	R3W24	R3	24	1378	Placebo	485	1378	1378	R3
Dialister	322	G	R3W3	R3	3	1200	Placebo	485	1200	1200	R3
Dialister	322	G	R3W36	R3	36	1174	Placebo	485	1174	1174	R3
Dialister	322	G	R3W4	R3	4	1841	Placebo	485	1841	1841	R3
Dialister	322	G	R3W48	R3	48	1113	Placebo	485	1113	1113	R3
Dialister	322	G	R3W5	R3	5	2044	Placebo	485	2044	2044	R3
Dialister	322	G	R3W6	R3	6	1377	Placebo	485	1377	1377	R3
Dialister	322	G	R3W7	R3	7	1579	Placebo	485	1579	1579	R3
Dialister	322	G	R3W8	R3	8	913	Placebo	485	913	913	R3
Dialister	322	G	R4W0	R4	0	1385	485	485	1385	1385	R4
Dialister	322	G	R4W1	R4	1	305	485	485	305	305	R4
Dialister	322	G	R4W12	R4	12	1850	485	485	1850	1850	R4
Dialister	322	G	R4W2	R4	2	1261	485	485	1261	1261	R4
Dialister	322	G	R4W24	R4	24	746	485	485	746	746	R4
Dialister	322	G	R4W3	R4	3	1550	485	485	1550	1550	R4
Dialister	322	G	R4W36	R4	36	1236	485	485	1236	1236	R4
Dialister	322	G	R4W4	R4	4	1158	485	485	1158	1158	R4
Dialister	322	G	R4W48	R4	48	703	485	485	703	703	R4
Dialister	322	G	R4W5	R4	5	1132	485	485	1132	1132	R4
Dialister	322	G	R4W6	R4	6	832	485	485	832	832	R4
Dialister	322	G	R4W7	R4	7	1121	485	485	1121	1121	R4
Dialister	322	G	R4W8	R4	8	641	485	485	641	641	R4
Dialister	322	G	R5W0	R5	0	418	Placebo	485	418	418	R5
Dialister	322	G	R5W1	R5	1	752	Placebo	485	752	752	R5
Dialister	322	G	R5W12	R5	12	856	Placebo	485	856	856	R5
Dialister	322	G	R5W2	R5	2	1182	Placebo	485	1182	1182	R5
Dialister	322	G	R5W24	R5	24	1103	Placebo	485	1103	1103	R5
Dialister	322	G	R5W3	R5	3	2009	Placebo	485	2009	2009	R5
Dialister	322	G	R5W36	R5	36	1415	Placebo	485	1415	1415	R5
Dialister	322	G	R5W4	R5	4	916	Placebo	485	916	916	R5
Dialister	322	G	R5W48	R5	48	1080	Placebo	485	1080	1080	R5
Dialister	322	G	R5W5	R5	5	1167	Placebo	485	1167	1167	R5
Dialister	322	G	R5W6	R5	6	1259	Placebo	485	1259	1259	R5
Dialister	322	G	R5W7	R5	7	333	Placebo	485	333	333	R5
Dialister	322	G	R5W8	R5	8	1053	Placebo	485	1053	1053	R5
Dialister	322	G	R6W0	R6	0	60	Placebo	485	60	60	R6
Dialister	322	G	R6W1	R6	1	158	Placebo	485	158	158	R6
Dialister	322	G	R6W12	R6	12	352	Placebo	485	352	352	R6
Dialister	322	G	R6W2	R6	2	118	Placebo	485	118	118	R6
Dialister	322	G	R6W24	R6	24	904	Placebo	485	904	904	R6
Dialister	322	G	R6W36	R6	36	7	Placebo	485	7	7	R6
Dialister	322	G	R6W4	R6	4	491	Placebo	485	491	491	R6
Dialister	322	G	R6W48	R6	48	11	Placebo	485	11	11	R6
Dialister	322	G	R6W6	R6	6	279	Placebo	485	279	279	R6
Dialister	322	G	R6W7	R6	7	146	Placebo	485	146	146	R6
Dialister	322	G	R6W8	R6	8	34	Placebo	485	34	34	R6
Dialister	322	G	R7W0	R7	0	3	543	543	3	3	R7
Dialister	322	G	R7W1	R7	1	4	543	543	4	4	R7
Dialister	322	G	R7W12	R7	12	3	543	543	3	3	R7
Dialister	322	G	R7W2	R7	2	1	543	543	1	1	R7
Dialister	322	G	R7W24	R7	24	1	543	543	1	1	R7
Dialister	322	G	R7W3	R7	3	0	543	543	0	0	R7
Dialister	322	G	R7W36	R7	36	3	543	543	3	3	R7
Dialister	322	G	R7W4	R7	4	3	543	543	3	3	R7
Dialister	322	G	R7W48	R7	48	1	543	543	1	1	R7
Dialister	322	G	R7W5	R7	5	1	543	543	1	1	R7
Dialister	322	G	R7W6	R7	6	2	543	543	2	2	R7
Dialister	322	G	R7W7	R7	7	8	543	543	8	8	R7
Dialister	322	G	R7W8	R7	8	5	543	543	5	5	R7
Dialister	322	G	R8W0	R8	0	981	Placebo	543	981	981	R8
Dialister	322	G	R8W1	R8	1	1045	Placebo	543	1045	1045	R8
Dialister	322	G	R8W12	R8	12	1511	Placebo	543	1511	1511	R8
Dialister	322	G	R8W2	R8	2	543	Placebo	543	543	543	R8
Dialister	322	G	R8W24	R8	24	440	Placebo	543	440	440	R8
Dialister	322	G	R8W3	R8	3	834	Placebo	543	834	834	R8
Dialister	322	G	R8W36	R8	36	866	Placebo	543	866	866	R8
Dialister	322	G	R8W4	R8	4	1064	Placebo	543	1064	1064	R8
Dialister	322	G	R8W48	R8	48	699	Placebo	543	699	699	R8
Dialister	322	G	R8W5	R8	5	761	Placebo	543	761	761	R8
Dialister	322	G	R8W6	R8	6	840	Placebo	543	840	840	R8
Dialister	322	G	R8W7	R8	7	1193	Placebo	543	1193	1193	R8
Dialister	322	G	R8W8	R8	8	1662	Placebo	543	1662	1662	R8
Dialister	322	G	R9W0	R9	0	8	Placebo	543	8	8	R9
Dialister	322	G	R9W1	R9	1	4	Placebo	543	4	4	R9
Dialister	322	G	R9W12	R9	12	3	Placebo	543	3	3	R9
Dialister	322	G	R9W2	R9	2	5	Placebo	543	5	5	R9
Dialister	322	G	R9W24	R9	24	2	Placebo	543	2	2	R9
Dialister	322	G	R9W3	R9	3	4	Placebo	543	4	4	R9
Dialister	322	G	R9W36	R9	36	0	Placebo	543	0	0	R9
Dialister	322	G	R9W4	R9	4	1	Placebo	543	1	1	R9
Dialister	322	G	R9W48	R9	48	3	Placebo	543	3	3	R9
Dialister	322	G	R9W5	R9	5	4	Placebo	543	4	4	R9
Dialister	322	G	R9W6	R9	6	0	Placebo	543	0	0	R9
Dialister	322	G	R9W7	R9	7	1	Placebo	543	1	1	R9
Dialister	322	G	R9W8	R9	8	0	Placebo	543	0	0	R9
Eubacterium	221	G	R10W0	R10	0	7	Placebo	543	404	404	R10
Eubacterium	221	G	R10W0	R10	0	0	Placebo	543	404	404	R10
Eubacterium	221	G	R10W0	R10	0	2	Placebo	543	404	404	R10
Eubacterium	221	G	R10W0	R10	0	4	Placebo	543	404	404	R10
Eubacterium	221	G	R10W0	R10	0	10	Placebo	543	404	404	R10
Eubacterium	221	G	R10W0	R10	0	377	Placebo	543	404	404	R10
Eubacterium	221	G	R10W0	R10	0	1	Placebo	543	404	404	R10
Eubacterium	221	G	R10W1	R10	1	6	Placebo	543	893	893	R10
Eubacterium	221	G	R10W1	R10	1	14	Placebo	543	893	893	R10
Eubacterium	221	G	R10W1	R10	1	7	Placebo	543	893	893	R10
Eubacterium	221	G	R10W1	R10	1	12	Placebo	543	893	893	R10
Eubacterium	221	G	R10W1	R10	1	838	Placebo	543	893	893	R10
Eubacterium	221	G	R10W1	R10	1	1	Placebo	543	893	893	R10
Eubacterium	221	G	R10W1	R10	1	5	Placebo	543	893	893	R10
Eubacterium	221	G	R10W1	R10	1	2	Placebo	543	893	893	R10
Eubacterium	221	G	R10W1	R10	1	0	Placebo	543	893	893	R10
Eubacterium	221	G	R10W12	R10	12	8	Placebo	543	1126	1126	R10
Eubacterium	221	G	R10W12	R10	12	7	Placebo	543	1126	1126	R10
Eubacterium	221	G	R10W12	R10	12	2	Placebo	543	1126	1126	R10
Eubacterium	221	G	R10W12	R10	12	13	Placebo	543	1126	1126	R10
Eubacterium	221	G	R10W12	R10	12	1058	Placebo	543	1126	1126	R10
Eubacterium	221	G	R10W12	R10	12	0	Placebo	543	1126	1126	R10
Eubacterium	221	G	R10W12	R10	12	19	Placebo	543	1126	1126	R10
Eubacterium	221	G	R10W12	R10	12	4	Placebo	543	1126	1126	R10
Eubacterium	221	G	R10W12	R10	12	6	Placebo	543	1126	1126	R10
Eubacterium	221	G	R10W2	R10	2	5	Placebo	543	351	351	R10
Eubacterium	221	G	R10W2	R10	2	13	Placebo	543	351	351	R10
Eubacterium	221	G	R10W2	R10	2	11	Placebo	543	351	351	R10
Eubacterium	221	G	R10W2	R10	2	9	Placebo	543	351	351	R10
Eubacterium	221	G	R10W2	R10	2	22	Placebo	543	351	351	R10
Eubacterium	221	G	R10W2	R10	2	274	Placebo	543	351	351	R10
Eubacterium	221	G	R10W2	R10	2	0	Placebo	543	351	351	R10
Eubacterium	221	G	R10W2	R10	2	1	Placebo	543	351	351	R10
Eubacterium	221	G	R10W24	R10	24	5	Placebo	543	783	783	R10
Eubacterium	221	G	R10W24	R10	24	8	Placebo	543	783	783	R10
Eubacterium	221	G	R10W24	R10	24	3	Placebo	543	783	783	R10
Eubacterium	221	G	R10W24	R10	24	2	Placebo	543	783	783	R10
Eubacterium	221	G	R10W24	R10	24	15	Placebo	543	783	783	R10
Eubacterium	221	G	R10W24	R10	24	742	Placebo	543	783	783	R10
Eubacterium	221	G	R10W24	R10	24	1	Placebo	543	783	783	R10
Eubacterium	221	G	R10W24	R10	24	0	Placebo	543	783	783	R10
Eubacterium	221	G	R10W3	R10	3	3	Placebo	543	120	120	R10
Eubacterium	221	G	R10W3	R10	3	10	Placebo	543	120	120	R10
Eubacterium	221	G	R10W3	R10	3	7	Placebo	543	120	120	R10
Eubacterium	221	G	R10W3	R10	3	83	Placebo	543	120	120	R10
Eubacterium	221	G	R10W3	R10	3	0	Placebo	543	120	120	R10
Eubacterium	221	G	R10W3	R10	3	4	Placebo	543	120	120	R10
Eubacterium	221	G	R10W36	R10	36	3	Placebo	543	869	869	R10
Eubacterium	221	G	R10W36	R10	36	5	Placebo	543	869	869	R10
Eubacterium	221	G	R10W36	R10	36	2	Placebo	543	869	869	R10
Eubacterium	221	G	R10W36	R10	36	11	Placebo	543	869	869	R10
Eubacterium	221	G	R10W36	R10	36	843	Placebo	543	869	869	R10
Eubacterium	221	G	R10W36	R10	36	0	Placebo	543	869	869	R10
Eubacterium	221	G	R10W36	R10	36	1	Placebo	543	869	869	R10
Eubacterium	221	G	R10W4	R10	4	2	Placebo	543	185	185	R10
Eubacterium	221	G	R10W4	R10	4	6	Placebo	543	185	185	R10
Eubacterium	221	G	R10W4	R10	4	5	Placebo	543	185	185	R10
Eubacterium	221	G	R10W4	R10	4	10	Placebo	543	185	185	R10
Eubacterium	221	G	R10W4	R10	4	137	Placebo	543	185	185	R10
Eubacterium	221	G	R10W4	R10	4	0	Placebo	543	185	185	R10
Eubacterium	221	G	R10W4	R10	4	8	Placebo	543	185	185	R10
Eubacterium	221	G	R10W48	R10	48	8	Placebo	543	413	413	R10
Eubacterium	221	G	R10W48	R10	48	21	Placebo	543	413	413	R10
Eubacterium	221	G	R10W48	R10	48	1	Placebo	543	413	413	R10
Eubacterium	221	G	R10W48	R10	48	2	Placebo	543	413	413	R10
Eubacterium	221	G	R10W48	R10	48	13	Placebo	543	413	413	R10
Eubacterium	221	G	R10W48	R10	48	340	Placebo	543	413	413	R10
Eubacterium	221	G	R10W48	R10	48	0	Placebo	543	413	413	R10
Eubacterium	221	G	R10W48	R10	48	17	Placebo	543	413	413	R10
Eubacterium	221	G	R10W48	R10	48	3	Placebo	543	413	413	R10
Eubacterium	221	G	R10W5	R10	5	2	Placebo	543	96	96	R10
Eubacterium	221	G	R10W5	R10	5	3	Placebo	543	96	96	R10
Eubacterium	221	G	R10W5	R10	5	5	Placebo	543	96	96	R10
Eubacterium	221	G	R10W5	R10	5	76	Placebo	543	96	96	R10
Eubacterium	221	G	R10W5	R10	5	0	Placebo	543	96	96	R10
Eubacterium	221	G	R10W6	R10	6	8	Placebo	543	550	550	R10
Eubacterium	221	G	R10W6	R10	6	5	Placebo	543	550	550	R10
Eubacterium	221	G	R10W6	R10	6	3	Placebo	543	550	550	R10
Eubacterium	221	G	R10W6	R10	6	6	Placebo	543	550	550	R10
Eubacterium	221	G	R10W6	R10	6	17	Placebo	543	550	550	R10
Eubacterium	221	G	R10W6	R10	6	498	Placebo	543	550	550	R10
Eubacterium	221	G	R10W6	R10	6	0	Placebo	543	550	550	R10
Eubacterium	221	G	R10W6	R10	6	7	Placebo	543	550	550	R10
Eubacterium	221	G	R10W6	R10	6	4	Placebo	543	550	550	R10
Eubacterium	221	G	R10W6	R10	6	2	Placebo	543	550	550	R10
Eubacterium	221	G	R10W7	R10	7	2	Placebo	543	105	105	R10
Eubacterium	221	G	R10W7	R10	7	0	Placebo	543	105	105	R10
Eubacterium	221	G	R10W7	R10	7	6	Placebo	543	105	105	R10
Eubacterium	221	G	R10W7	R10	7	89	Placebo	543	105	105	R10
Eubacterium	221	G	R10W7	R10	7	1	Placebo	543	105	105	R10
Eubacterium	221	G	R10W8	R10	8	7	Placebo	543	260	260	R10
Eubacterium	221	G	R10W8	R10	8	9	Placebo	543	260	260	R10
Eubacterium	221	G	R10W8	R10	8	8	Placebo	543	260	260	R10
Eubacterium	221	G	R10W8	R10	8	14	Placebo	543	260	260	R10
Eubacterium	221	G	R10W8	R10	8	204	Placebo	543	260	260	R10
Eubacterium	221	G	R10W8	R10	8	0	Placebo	543	260	260	R10
Eubacterium	221	G	R11W0	R11	0	1	543	543	267	267	R11
Eubacterium	221	G	R11W0	R11	0	6	543	543	267	267	R11
Eubacterium	221	G	R11W0	R11	0	2	543	543	267	267	R11
Eubacterium	221	G	R11W0	R11	0	9	543	543	267	267	R11
Eubacterium	221	G	R11W0	R11	0	219	543	543	267	267	R11
Eubacterium	221	G	R11W0	R11	0	22	543	543	267	267	R11
Eubacterium	221	G	R11W0	R11	0	5	543	543	267	267	R11
Eubacterium	221	G	R11W0	R11	0	0	543	543	267	267	R11
Eubacterium	221	G	R11W1	R11	1	1	543	543	335	335	R11
Eubacterium	221	G	R11W1	R11	1	2	543	543	335	335	R11
Eubacterium	221	G	R11W1	R11	1	8	543	543	335	335	R11
Eubacterium	221	G	R11W1	R11	1	3	543	543	335	335	R11
Eubacterium	221	G	R11W1	R11	1	283	543	543	335	335	R11
Eubacterium	221	G	R11W1	R11	1	4	543	543	335	335	R11
Eubacterium	221	G	R11W1	R11	1	23	543	543	335	335	R11
Eubacterium	221	G	R11W1	R11	1	0	543	543	335	335	R11
Eubacterium	221	G	R11W12	R11	12	3	543	543	447	447	R11
Eubacterium	221	G	R11W12	R11	12	1	543	543	447	447	R11
Eubacterium	221	G	R11W12	R11	12	4	543	543	447	447	R11
Eubacterium	221	G	R11W12	R11	12	412	543	543	447	447	R11
Eubacterium	221	G	R11W12	R11	12	15	543	543	447	447	R11
Eubacterium	221	G	R11W12	R11	12	0	543	543	447	447	R11
Eubacterium	221	G	R11W2	R11	2	2	543	543	570	570	R11
Eubacterium	221	G	R11W2	R11	2	5	543	543	570	570	R11
Eubacterium	221	G	R11W2	R11	2	28	543	543	570	570	R11
Eubacterium	221	G	R11W2	R11	2	7	543	543	570	570	R11
Eubacterium	221	G	R11W2	R11	2	12	543	543	570	570	R11
Eubacterium	221	G	R11W2	R11	2	481	543	543	570	570	R11
Eubacterium	221	G	R11W2	R11	2	3	543	543	570	570	R11
Eubacterium	221	G	R11W2	R11	2	4	543	543	570	570	R11
Eubacterium	221	G	R11W2	R11	2	27	543	543	570	570	R11
Eubacterium	221	G	R11W2	R11	2	1	543	543	570	570	R11
Eubacterium	221	G	R11W2	R11	2	0	543	543	570	570	R11
Eubacterium	221	G	R11W24	R11	24	3	543	543	361	361	R11
Eubacterium	221	G	R11W24	R11	24	1	543	543	361	361	R11
Eubacterium	221	G	R11W24	R11	24	10	543	543	361	361	R11
Eubacterium	221	G	R11W24	R11	24	302	543	543	361	361	R11
Eubacterium	221	G	R11W24	R11	24	2	543	543	361	361	R11
Eubacterium	221	G	R11W24	R11	24	6	543	543	361	361	R11
Eubacterium	221	G	R11W24	R11	24	32	543	543	361	361	R11
Eubacterium	221	G	R11W24	R11	24	0	543	543	361	361	R11
Eubacterium	221	G	R11W3	R11	3	0	543	543	2872	2872	R11
Eubacterium	221	G	R11W3	R11	3	4	543	543	2872	2872	R11
Eubacterium	221	G	R11W3	R11	3	3	543	543	2872	2872	R11
Eubacterium	221	G	R11W3	R11	3	13	543	543	2872	2872	R11
Eubacterium	221	G	R11W3	R11	3	2772	543	543	2872	2872	R11
Eubacterium	221	G	R11W3	R11	3	7	543	543	2872	2872	R11
Eubacterium	221	G	R11W3	R11	3	1	543	543	2872	2872	R11
Eubacterium	221	G	R11W3	R11	3	69	543	543	2872	2872	R11
Eubacterium	221	G	R11W36	R11	36	2	543	543	718	718	R11
Eubacterium	221	G	R11W36	R11	36	1	543	543	718	718	R11
Eubacterium	221	G	R11W36	R11	36	10	543	543	718	718	R11
Eubacterium	221	G	R11W36	R11	36	11	543	543	718	718	R11
Eubacterium	221	G	R11W36	R11	36	661	543	543	718	718	R11
Eubacterium	221	G	R11W36	R11	36	28	543	543	718	718	R11
Eubacterium	221	G	R11W36	R11	36	0	543	543	718	718	R11
Eubacterium	221	G	R11W4	R11	4	3	543	543	410	410	R11
Eubacterium	221	G	R11W4	R11	4	9	543	543	410	410	R11
Eubacterium	221	G	R11W4	R11	4	4	543	543	410	410	R11
Eubacterium	221	G	R11W4	R11	4	1	543	543	410	410	R11
Eubacterium	221	G	R11W4	R11	4	8	543	543	410	410	R11
Eubacterium	221	G	R11W4	R11	4	358	543	543	410	410	R11
Eubacterium	221	G	R11W4	R11	4	5	543	543	410	410	R11
Eubacterium	221	G	R11W4	R11	4	20	543	543	410	410	R11
Eubacterium	221	G	R11W4	R11	4	0	543	543	410	410	R11
Eubacterium	221	G	R11W48	R11	48	3	543	543	356	356	R11
Eubacterium	221	G	R11W48	R11	48	2	543	543	356	356	R11
Eubacterium	221	G	R11W48	R11	48	1	543	543	356	356	R11
Eubacterium	221	G	R11W48	R11	48	5	543	543	356	356	R11
Eubacterium	221	G	R11W48	R11	48	311	543	543	356	356	R11
Eubacterium	221	G	R11W48	R11	48	0	543	543	356	356	R11
Eubacterium	221	G	R11W48	R11	48	28	543	543	356	356	R11
Eubacterium	221	G	R11W5	R11	5	2	543	543	350	350	R11
Eubacterium	221	G	R11W5	R11	5	1	543	543	350	350	R11
Eubacterium	221	G	R11W5	R11	5	5	543	543	350	350	R11
Eubacterium	221	G	R11W5	R11	5	6	543	543	350	350	R11
Eubacterium	221	G	R11W5	R11	5	9	543	543	350	350	R11
Eubacterium	221	G	R11W5	R11	5	315	543	543	350	350	R11
Eubacterium	221	G	R11W5	R11	5	0	543	543	350	350	R11
Eubacterium	221	G	R11W6	R11	6	3	543	543	920	920	R11
Eubacterium	221	G	R11W6	R11	6	5	543	543	920	920	R11
Eubacterium	221	G	R11W6	R11	6	11	543	543	920	920	R11
Eubacterium	221	G	R11W6	R11	6	4	543	543	920	920	R11
Eubacterium	221	G	R11W6	R11	6	15	543	543	920	920	R11
Eubacterium	221	G	R11W6	R11	6	818	543	543	920	920	R11
Eubacterium	221	G	R11W6	R11	6	1	543	543	920	920	R11
Eubacterium	221	G	R11W6	R11	6	57	543	543	920	920	R11
Eubacterium	221	G	R11W6	R11	6	0	543	543	920	920	R11
Eubacterium	221	G	R11W7	R11	7	8	543	543	323	323	R11
Eubacterium	221	G	R11W7	R11	7	3	543	543	323	323	R11
Eubacterium	221	G	R11W7	R11	7	1	543	543	323	323	R11
Eubacterium	221	G	R11W7	R11	7	4	543	543	323	323	R11
Eubacterium	221	G	R11W7	R11	7	291	543	543	323	323	R11
Eubacterium	221	G	R11W7	R11	7	0	543	543	323	323	R11
Eubacterium	221	G	R11W7	R11	7	13	543	543	323	323	R11
Eubacterium	221	G	R11W8	R11	8	8	543	543	857	857	R11
Eubacterium	221	G	R11W8	R11	8	3	543	543	857	857	R11
Eubacterium	221	G	R11W8	R11	8	5	543	543	857	857	R11
[truncated: 17,858 more rows]
