# Supplementary material for: Fecal microbiota transplantation in HIV: A pilot placebo-controlled study
Source: Nat Commun. 2021 Feb 18;12:1139. doi: 10.1038/s41467-021-21472-1 (PMC7892558; doi:10.1038/s41467-021-21472-1)
Supplement: Supplementary file 6 — Source Data [file 41467_2021_21472_MOESM6_ESM.zip › Source data file/Figure1_ObservedRichness_table.txt]

Observed	Week	Randomization	M	sd	sqrt	sem
324	0	Placebo	291.285714285714	25.9716667260203	3.74165738677394	6.94121990373179
254	0	Placebo	291.285714285714	25.9716667260203	3.74165738677394	6.94121990373179
346	0	Placebo	291.285714285714	25.9716667260203	3.74165738677394	6.94121990373179
291	0	Placebo	291.285714285714	25.9716667260203	3.74165738677394	6.94121990373179
275	0	Placebo	291.285714285714	25.9716667260203	3.74165738677394	6.94121990373179
295	0	Placebo	291.285714285714	25.9716667260203	3.74165738677394	6.94121990373179
261	0	Placebo	291.285714285714	25.9716667260203	3.74165738677394	6.94121990373179
260	0	Placebo	291.285714285714	25.9716667260203	3.74165738677394	6.94121990373179
286	0	Placebo	291.285714285714	25.9716667260203	3.74165738677394	6.94121990373179
295	0	Placebo	291.285714285714	25.9716667260203	3.74165738677394	6.94121990373179
323	0	Placebo	291.285714285714	25.9716667260203	3.74165738677394	6.94121990373179
282	0	Placebo	291.285714285714	25.9716667260203	3.74165738677394	6.94121990373179
293	0	Placebo	291.285714285714	25.9716667260203	3.74165738677394	6.94121990373179
293	0	Placebo	291.285714285714	25.9716667260203	3.74165738677394	6.94121990373179
294	0	FMT	290.307692307692	27.8609183127687	3.60555127546399	7.72722842755393
247	0	FMT	290.307692307692	27.8609183127687	3.60555127546399	7.72722842755393
321	0	FMT	290.307692307692	27.8609183127687	3.60555127546399	7.72722842755393
287	0	FMT	290.307692307692	27.8609183127687	3.60555127546399	7.72722842755393
307	0	FMT	290.307692307692	27.8609183127687	3.60555127546399	7.72722842755393
283	0	FMT	290.307692307692	27.8609183127687	3.60555127546399	7.72722842755393
336	0	FMT	290.307692307692	27.8609183127687	3.60555127546399	7.72722842755393
288	0	FMT	290.307692307692	27.8609183127687	3.60555127546399	7.72722842755393
257	0	FMT	290.307692307692	27.8609183127687	3.60555127546399	7.72722842755393
279	0	FMT	290.307692307692	27.8609183127687	3.60555127546399	7.72722842755393
333	0	FMT	290.307692307692	27.8609183127687	3.60555127546399	7.72722842755393
260	0	FMT	290.307692307692	27.8609183127687	3.60555127546399	7.72722842755393
282	0	FMT	290.307692307692	27.8609183127687	3.60555127546399	7.72722842755393
263	1	Placebo	281.133333333333	27.1210689492944	3.87298334620742	7.00262989146402
245	1	Placebo	281.133333333333	27.1210689492944	3.87298334620742	7.00262989146402
288	1	Placebo	281.133333333333	27.1210689492944	3.87298334620742	7.00262989146402
303	1	Placebo	281.133333333333	27.1210689492944	3.87298334620742	7.00262989146402
311	1	Placebo	281.133333333333	27.1210689492944	3.87298334620742	7.00262989146402
269	1	Placebo	281.133333333333	27.1210689492944	3.87298334620742	7.00262989146402
288	1	Placebo	281.133333333333	27.1210689492944	3.87298334620742	7.00262989146402
248	1	Placebo	281.133333333333	27.1210689492944	3.87298334620742	7.00262989146402
271	1	Placebo	281.133333333333	27.1210689492944	3.87298334620742	7.00262989146402
306	1	Placebo	281.133333333333	27.1210689492944	3.87298334620742	7.00262989146402
307	1	Placebo	281.133333333333	27.1210689492944	3.87298334620742	7.00262989146402
325	1	Placebo	281.133333333333	27.1210689492944	3.87298334620742	7.00262989146402
285	1	Placebo	281.133333333333	27.1210689492944	3.87298334620742	7.00262989146402
230	1	Placebo	281.133333333333	27.1210689492944	3.87298334620742	7.00262989146402
278	1	Placebo	281.133333333333	27.1210689492944	3.87298334620742	7.00262989146402
279	1	FMT	287.142857142857	24.1497161724272	3.74165738677394	6.45428313607545
242	1	FMT	287.142857142857	24.1497161724272	3.74165738677394	6.45428313607545
288	1	FMT	287.142857142857	24.1497161724272	3.74165738677394	6.45428313607545
285	1	FMT	287.142857142857	24.1497161724272	3.74165738677394	6.45428313607545
323	1	FMT	287.142857142857	24.1497161724272	3.74165738677394	6.45428313607545
303	1	FMT	287.142857142857	24.1497161724272	3.74165738677394	6.45428313607545
326	1	FMT	287.142857142857	24.1497161724272	3.74165738677394	6.45428313607545
287	1	FMT	287.142857142857	24.1497161724272	3.74165738677394	6.45428313607545
265	1	FMT	287.142857142857	24.1497161724272	3.74165738677394	6.45428313607545
271	1	FMT	287.142857142857	24.1497161724272	3.74165738677394	6.45428313607545
312	1	FMT	287.142857142857	24.1497161724272	3.74165738677394	6.45428313607545
268	1	FMT	287.142857142857	24.1497161724272	3.74165738677394	6.45428313607545
267	1	FMT	287.142857142857	24.1497161724272	3.74165738677394	6.45428313607545
304	1	FMT	287.142857142857	24.1497161724272	3.74165738677394	6.45428313607545
274	2	Placebo	286.4	23.2495775691271	3.87298334620742	6.00301511543911
251	2	Placebo	286.4	23.2495775691271	3.87298334620742	6.00301511543911
295	2	Placebo	286.4	23.2495775691271	3.87298334620742	6.00301511543911
287	2	Placebo	286.4	23.2495775691271	3.87298334620742	6.00301511543911
306	2	Placebo	286.4	23.2495775691271	3.87298334620742	6.00301511543911
251	2	Placebo	286.4	23.2495775691271	3.87298334620742	6.00301511543911
333	2	Placebo	286.4	23.2495775691271	3.87298334620742	6.00301511543911
267	2	Placebo	286.4	23.2495775691271	3.87298334620742	6.00301511543911
260	2	Placebo	286.4	23.2495775691271	3.87298334620742	6.00301511543911
288	2	Placebo	286.4	23.2495775691271	3.87298334620742	6.00301511543911
307	2	Placebo	286.4	23.2495775691271	3.87298334620742	6.00301511543911
302	2	Placebo	286.4	23.2495775691271	3.87298334620742	6.00301511543911
307	2	Placebo	286.4	23.2495775691271	3.87298334620742	6.00301511543911
277	2	Placebo	286.4	23.2495775691271	3.87298334620742	6.00301511543911
291	2	Placebo	286.4	23.2495775691271	3.87298334620742	6.00301511543911
285	2	FMT	284.571428571429	26.1907625691969	3.74165738677394	6.999775730877
247	2	FMT	284.571428571429	26.1907625691969	3.74165738677394	6.999775730877
316	2	FMT	284.571428571429	26.1907625691969	3.74165738677394	6.999775730877
271	2	FMT	284.571428571429	26.1907625691969	3.74165738677394	6.999775730877
289	2	FMT	284.571428571429	26.1907625691969	3.74165738677394	6.999775730877
327	2	FMT	284.571428571429	26.1907625691969	3.74165738677394	6.999775730877
328	2	FMT	284.571428571429	26.1907625691969	3.74165738677394	6.999775730877
265	2	FMT	284.571428571429	26.1907625691969	3.74165738677394	6.999775730877
255	2	FMT	284.571428571429	26.1907625691969	3.74165738677394	6.999775730877
268	2	FMT	284.571428571429	26.1907625691969	3.74165738677394	6.999775730877
293	2	FMT	284.571428571429	26.1907625691969	3.74165738677394	6.999775730877
275	2	FMT	284.571428571429	26.1907625691969	3.74165738677394	6.999775730877
261	2	FMT	284.571428571429	26.1907625691969	3.74165738677394	6.999775730877
304	2	FMT	284.571428571429	26.1907625691969	3.74165738677394	6.999775730877
260	3	Placebo	282	28.5219213939033	3.60555127546399	7.91055769695937
225	3	Placebo	282	28.5219213939033	3.60555127546399	7.91055769695937
280	3	Placebo	282	28.5219213939033	3.60555127546399	7.91055769695937
281	3	Placebo	282	28.5219213939033	3.60555127546399	7.91055769695937
322	3	Placebo	282	28.5219213939033	3.60555127546399	7.91055769695937
264	3	Placebo	282	28.5219213939033	3.60555127546399	7.91055769695937
317	3	Placebo	282	28.5219213939033	3.60555127546399	7.91055769695937
266	3	Placebo	282	28.5219213939033	3.60555127546399	7.91055769695937
310	3	Placebo	282	28.5219213939033	3.60555127546399	7.91055769695937
287	3	Placebo	282	28.5219213939033	3.60555127546399	7.91055769695937
317	3	Placebo	282	28.5219213939033	3.60555127546399	7.91055769695937
258	3	Placebo	282	28.5219213939033	3.60555127546399	7.91055769695937
279	3	Placebo	282	28.5219213939033	3.60555127546399	7.91055769695937
293	3	FMT	287.857142857143	26.5470761619289	3.74165738677394	7.09500454418083
279	3	FMT	287.857142857143	26.5470761619289	3.74165738677394	7.09500454418083
319	3	FMT	287.857142857143	26.5470761619289	3.74165738677394	7.09500454418083
240	3	FMT	287.857142857143	26.5470761619289	3.74165738677394	7.09500454418083
307	3	FMT	287.857142857143	26.5470761619289	3.74165738677394	7.09500454418083
316	3	FMT	287.857142857143	26.5470761619289	3.74165738677394	7.09500454418083
307	3	FMT	287.857142857143	26.5470761619289	3.74165738677394	7.09500454418083
243	3	FMT	287.857142857143	26.5470761619289	3.74165738677394	7.09500454418083
269	3	FMT	287.857142857143	26.5470761619289	3.74165738677394	7.09500454418083
265	3	FMT	287.857142857143	26.5470761619289	3.74165738677394	7.09500454418083
296	3	FMT	287.857142857143	26.5470761619289	3.74165738677394	7.09500454418083
287	3	FMT	287.857142857143	26.5470761619289	3.74165738677394	7.09500454418083
285	3	FMT	287.857142857143	26.5470761619289	3.74165738677394	7.09500454418083
324	3	FMT	287.857142857143	26.5470761619289	3.74165738677394	7.09500454418083
251	4	Placebo	292.642857142857	22.2904158185225	3.74165738677394	5.95736421440267
276	4	Placebo	292.642857142857	22.2904158185225	3.74165738677394	5.95736421440267
287	4	Placebo	292.642857142857	22.2904158185225	3.74165738677394	5.95736421440267
310	4	Placebo	292.642857142857	22.2904158185225	3.74165738677394	5.95736421440267
308	4	Placebo	292.642857142857	22.2904158185225	3.74165738677394	5.95736421440267
289	4	Placebo	292.642857142857	22.2904158185225	3.74165738677394	5.95736421440267
263	4	Placebo	292.642857142857	22.2904158185225	3.74165738677394	5.95736421440267
277	4	Placebo	292.642857142857	22.2904158185225	3.74165738677394	5.95736421440267
327	4	Placebo	292.642857142857	22.2904158185225	3.74165738677394	5.95736421440267
278	4	Placebo	292.642857142857	22.2904158185225	3.74165738677394	5.95736421440267
319	4	Placebo	292.642857142857	22.2904158185225	3.74165738677394	5.95736421440267
292	4	Placebo	292.642857142857	22.2904158185225	3.74165738677394	5.95736421440267
315	4	Placebo	292.642857142857	22.2904158185225	3.74165738677394	5.95736421440267
305	4	Placebo	292.642857142857	22.2904158185225	3.74165738677394	5.95736421440267
265	4	FMT	281.5	15.2702920136394	3.46410161513775	4.40815360233944
290	4	FMT	281.5	15.2702920136394	3.46410161513775	4.40815360233944
289	4	FMT	281.5	15.2702920136394	3.46410161513775	4.40815360233944
274	4	FMT	281.5	15.2702920136394	3.46410161513775	4.40815360233944
291	4	FMT	281.5	15.2702920136394	3.46410161513775	4.40815360233944
313	4	FMT	281.5	15.2702920136394	3.46410161513775	4.40815360233944
287	4	FMT	281.5	15.2702920136394	3.46410161513775	4.40815360233944
284	4	FMT	281.5	15.2702920136394	3.46410161513775	4.40815360233944
267	4	FMT	281.5	15.2702920136394	3.46410161513775	4.40815360233944
256	4	FMT	281.5	15.2702920136394	3.46410161513775	4.40815360233944
289	4	FMT	281.5	15.2702920136394	3.46410161513775	4.40815360233944
273	4	FMT	281.5	15.2702920136394	3.46410161513775	4.40815360233944
255	5	Placebo	284.692307692308	18.3547660267691	3.60555127546399	5.09069615835849
315	5	Placebo	284.692307692308	18.3547660267691	3.60555127546399	5.09069615835849
293	5	Placebo	284.692307692308	18.3547660267691	3.60555127546399	5.09069615835849
308	5	Placebo	284.692307692308	18.3547660267691	3.60555127546399	5.09069615835849
278	5	Placebo	284.692307692308	18.3547660267691	3.60555127546399	5.09069615835849
277	5	Placebo	284.692307692308	18.3547660267691	3.60555127546399	5.09069615835849
279	5	Placebo	284.692307692308	18.3547660267691	3.60555127546399	5.09069615835849
265	5	Placebo	284.692307692308	18.3547660267691	3.60555127546399	5.09069615835849
296	5	Placebo	284.692307692308	18.3547660267691	3.60555127546399	5.09069615835849
285	5	Placebo	284.692307692308	18.3547660267691	3.60555127546399	5.09069615835849
302	5	Placebo	284.692307692308	18.3547660267691	3.60555127546399	5.09069615835849
259	5	Placebo	284.692307692308	18.3547660267691	3.60555127546399	5.09069615835849
289	5	Placebo	284.692307692308	18.3547660267691	3.60555127546399	5.09069615835849
306	5	FMT	300.230769230769	32.0446403374882	3.60555127546399	8.88758414158579
343	5	FMT	300.230769230769	32.0446403374882	3.60555127546399	8.88758414158579
289	5	FMT	300.230769230769	32.0446403374882	3.60555127546399	8.88758414158579
323	5	FMT	300.230769230769	32.0446403374882	3.60555127546399	8.88758414158579
273	5	FMT	300.230769230769	32.0446403374882	3.60555127546399	8.88758414158579
358	5	FMT	300.230769230769	32.0446403374882	3.60555127546399	8.88758414158579
300	5	FMT	300.230769230769	32.0446403374882	3.60555127546399	8.88758414158579
270	5	FMT	300.230769230769	32.0446403374882	3.60555127546399	8.88758414158579
258	5	FMT	300.230769230769	32.0446403374882	3.60555127546399	8.88758414158579
283	5	FMT	300.230769230769	32.0446403374882	3.60555127546399	8.88758414158579
259	5	FMT	300.230769230769	32.0446403374882	3.60555127546399	8.88758414158579
310	5	FMT	300.230769230769	32.0446403374882	3.60555127546399	8.88758414158579
331	5	FMT	300.230769230769	32.0446403374882	3.60555127546399	8.88758414158579
290	6	Placebo	283.266666666667	28.870317596023	3.87298334620742	7.45428394994108
255	6	Placebo	283.266666666667	28.870317596023	3.87298334620742	7.45428394994108
337	6	Placebo	283.266666666667	28.870317596023	3.87298334620742	7.45428394994108
299	6	Placebo	283.266666666667	28.870317596023	3.87298334620742	7.45428394994108
255	6	Placebo	283.266666666667	28.870317596023	3.87298334620742	7.45428394994108
271	6	Placebo	283.266666666667	28.870317596023	3.87298334620742	7.45428394994108
296	6	Placebo	283.266666666667	28.870317596023	3.87298334620742	7.45428394994108
242	6	Placebo	283.266666666667	28.870317596023	3.87298334620742	7.45428394994108
264	6	Placebo	283.266666666667	28.870317596023	3.87298334620742	7.45428394994108
327	6	Placebo	283.266666666667	28.870317596023	3.87298334620742	7.45428394994108
294	6	Placebo	283.266666666667	28.870317596023	3.87298334620742	7.45428394994108
311	6	Placebo	283.266666666667	28.870317596023	3.87298334620742	7.45428394994108
276	6	Placebo	283.266666666667	28.870317596023	3.87298334620742	7.45428394994108
243	6	Placebo	283.266666666667	28.870317596023	3.87298334620742	7.45428394994108
289	6	Placebo	283.266666666667	28.870317596023	3.87298334620742	7.45428394994108
277	6	FMT	291.428571428571	30.5959129641508	3.74165738677394	8.17710169624339
235	6	FMT	291.428571428571	30.5959129641508	3.74165738677394	8.17710169624339
300	6	FMT	291.428571428571	30.5959129641508	3.74165738677394	8.17710169624339
343	6	FMT	291.428571428571	30.5959129641508	3.74165738677394	8.17710169624339
330	6	FMT	291.428571428571	30.5959129641508	3.74165738677394	8.17710169624339
309	6	FMT	291.428571428571	30.5959129641508	3.74165738677394	8.17710169624339
313	6	FMT	291.428571428571	30.5959129641508	3.74165738677394	8.17710169624339
263	6	FMT	291.428571428571	30.5959129641508	3.74165738677394	8.17710169624339
281	6	FMT	291.428571428571	30.5959129641508	3.74165738677394	8.17710169624339
280	6	FMT	291.428571428571	30.5959129641508	3.74165738677394	8.17710169624339
277	6	FMT	291.428571428571	30.5959129641508	3.74165738677394	8.17710169624339
289	6	FMT	291.428571428571	30.5959129641508	3.74165738677394	8.17710169624339
256	6	FMT	291.428571428571	30.5959129641508	3.74165738677394	8.17710169624339
327	6	FMT	291.428571428571	30.5959129641508	3.74165738677394	8.17710169624339
253	7	Placebo	276.8	24.6958643154216	3.87298334620742	6.37644474758839
230	7	Placebo	276.8	24.6958643154216	3.87298334620742	6.37644474758839
299	7	Placebo	276.8	24.6958643154216	3.87298334620742	6.37644474758839
301	7	Placebo	276.8	24.6958643154216	3.87298334620742	6.37644474758839
328	7	Placebo	276.8	24.6958643154216	3.87298334620742	6.37644474758839
274	7	Placebo	276.8	24.6958643154216	3.87298334620742	6.37644474758839
262	7	Placebo	276.8	24.6958643154216	3.87298334620742	6.37644474758839
257	7	Placebo	276.8	24.6958643154216	3.87298334620742	6.37644474758839
277	7	Placebo	276.8	24.6958643154216	3.87298334620742	6.37644474758839
312	7	Placebo	276.8	24.6958643154216	3.87298334620742	6.37644474758839
271	7	Placebo	276.8	24.6958643154216	3.87298334620742	6.37644474758839
277	7	Placebo	276.8	24.6958643154216	3.87298334620742	6.37644474758839
275	7	Placebo	276.8	24.6958643154216	3.87298334620742	6.37644474758839
264	7	Placebo	276.8	24.6958643154216	3.87298334620742	6.37644474758839
272	7	Placebo	276.8	24.6958643154216	3.87298334620742	6.37644474758839
305	7	FMT	285.923076923077	29.4772837352809	3.60555127546399	8.17552753607354
257	7	FMT	285.923076923077	29.4772837352809	3.60555127546399	8.17552753607354
258	7	FMT	285.923076923077	29.4772837352809	3.60555127546399	8.17552753607354
297	7	FMT	285.923076923077	29.4772837352809	3.60555127546399	8.17552753607354
311	7	FMT	285.923076923077	29.4772837352809	3.60555127546399	8.17552753607354
323	7	FMT	285.923076923077	29.4772837352809	3.60555127546399	8.17552753607354
268	7	FMT	285.923076923077	29.4772837352809	3.60555127546399	8.17552753607354
274	7	FMT	285.923076923077	29.4772837352809	3.60555127546399	8.17552753607354
266	7	FMT	285.923076923077	29.4772837352809	3.60555127546399	8.17552753607354
289	7	FMT	285.923076923077	29.4772837352809	3.60555127546399	8.17552753607354
268	7	FMT	285.923076923077	29.4772837352809	3.60555127546399	8.17552753607354
252	7	FMT	285.923076923077	29.4772837352809	3.60555127546399	8.17552753607354
349	7	FMT	285.923076923077	29.4772837352809	3.60555127546399	8.17552753607354
284	8	Placebo	285.4	28.1724282639199	3.87298334620742	7.27408969922567
276	8	Placebo	285.4	28.1724282639199	3.87298334620742	7.27408969922567
296	8	Placebo	285.4	28.1724282639199	3.87298334620742	7.27408969922567
335	8	Placebo	285.4	28.1724282639199	3.87298334620742	7.27408969922567
327	8	Placebo	285.4	28.1724282639199	3.87298334620742	7.27408969922567
269	8	Placebo	285.4	28.1724282639199	3.87298334620742	7.27408969922567
274	8	Placebo	285.4	28.1724282639199	3.87298334620742	7.27408969922567
253	8	Placebo	285.4	28.1724282639199	3.87298334620742	7.27408969922567
251	8	Placebo	285.4	28.1724282639199	3.87298334620742	7.27408969922567
294	8	Placebo	285.4	28.1724282639199	3.87298334620742	7.27408969922567
278	8	Placebo	285.4	28.1724282639199	3.87298334620742	7.27408969922567
337	8	Placebo	285.4	28.1724282639199	3.87298334620742	7.27408969922567
287	8	Placebo	285.4	28.1724282639199	3.87298334620742	7.27408969922567
261	8	Placebo	285.4	28.1724282639199	3.87298334620742	7.27408969922567
259	8	Placebo	285.4	28.1724282639199	3.87298334620742	7.27408969922567
334	8	FMT	293.785714285714	31.1625479639325	3.74165738677394	8.3285412699961
304	8	FMT	293.785714285714	31.1625479639325	3.74165738677394	8.3285412699961
311	8	FMT	293.785714285714	31.1625479639325	3.74165738677394	8.3285412699961
266	8	FMT	293.785714285714	31.1625479639325	3.74165738677394	8.3285412699961
319	8	FMT	293.785714285714	31.1625479639325	3.74165738677394	8.3285412699961
286	8	FMT	293.785714285714	31.1625479639325	3.74165738677394	8.3285412699961
352	8	FMT	293.785714285714	31.1625479639325	3.74165738677394	8.3285412699961
262	8	FMT	293.785714285714	31.1625479639325	3.74165738677394	8.3285412699961
248	8	FMT	293.785714285714	31.1625479639325	3.74165738677394	8.3285412699961
273	8	FMT	293.785714285714	31.1625479639325	3.74165738677394	8.3285412699961
286	8	FMT	293.785714285714	31.1625479639325	3.74165738677394	8.3285412699961
257	8	FMT	293.785714285714	31.1625479639325	3.74165738677394	8.3285412699961
293	8	FMT	293.785714285714	31.1625479639325	3.74165738677394	8.3285412699961
322	8	FMT	293.785714285714	31.1625479639325	3.74165738677394	8.3285412699961
289	12	Placebo	288.866666666667	21.947556540427	3.87298334620742	5.66683473140128
257	12	Placebo	288.866666666667	21.947556540427	3.87298334620742	5.66683473140128
329	12	Placebo	288.866666666667	21.947556540427	3.87298334620742	5.66683473140128
288	12	Placebo	288.866666666667	21.947556540427	3.87298334620742	5.66683473140128
295	12	Placebo	288.866666666667	21.947556540427	3.87298334620742	5.66683473140128
258	12	Placebo	288.866666666667	21.947556540427	3.87298334620742	5.66683473140128
293	12	Placebo	288.866666666667	21.947556540427	3.87298334620742	5.66683473140128
278	12	Placebo	288.866666666667	21.947556540427	3.87298334620742	5.66683473140128
254	12	Placebo	288.866666666667	21.947556540427	3.87298334620742	5.66683473140128
290	12	Placebo	288.866666666667	21.947556540427	3.87298334620742	5.66683473140128
293	12	Placebo	288.866666666667	21.947556540427	3.87298334620742	5.66683473140128
327	12	Placebo	288.866666666667	21.947556540427	3.87298334620742	5.66683473140128
298	12	Placebo	288.866666666667	21.947556540427	3.87298334620742	5.66683473140128
302	12	Placebo	288.866666666667	21.947556540427	3.87298334620742	5.66683473140128
282	12	Placebo	288.866666666667	21.947556540427	3.87298334620742	5.66683473140128
308	12	FMT	308.076923076923	30.1950921466319	3.60555127546399	8.37461176938779
251	12	FMT	308.076923076923	30.1950921466319	3.60555127546399	8.37461176938779
330	12	FMT	308.076923076923	30.1950921466319	3.60555127546399	8.37461176938779
329	12	FMT	308.076923076923	30.1950921466319	3.60555127546399	8.37461176938779
307	12	FMT	308.076923076923	30.1950921466319	3.60555127546399	8.37461176938779
314	12	FMT	308.076923076923	30.1950921466319	3.60555127546399	8.37461176938779
350	12	FMT	308.076923076923	30.1950921466319	3.60555127546399	8.37461176938779
331	12	FMT	308.076923076923	30.1950921466319	3.60555127546399	8.37461176938779
331	12	FMT	308.076923076923	30.1950921466319	3.60555127546399	8.37461176938779
257	12	FMT	308.076923076923	30.1950921466319	3.60555127546399	8.37461176938779
291	12	FMT	308.076923076923	30.1950921466319	3.60555127546399	8.37461176938779
281	12	FMT	308.076923076923	30.1950921466319	3.60555127546399	8.37461176938779
325	12	FMT	308.076923076923	30.1950921466319	3.60555127546399	8.37461176938779
278	24	Placebo	284.833333333333	32.4004302253516	3.46410161513775	9.35319855623322
245	24	Placebo	284.833333333333	32.4004302253516	3.46410161513775	9.35319855623322
319	24	Placebo	284.833333333333	32.4004302253516	3.46410161513775	9.35319855623322
318	24	Placebo	284.833333333333	32.4004302253516	3.46410161513775	9.35319855623322
322	24	Placebo	284.833333333333	32.4004302253516	3.46410161513775	9.35319855623322
262	24	Placebo	284.833333333333	32.4004302253516	3.46410161513775	9.35319855623322
247	24	Placebo	284.833333333333	32.4004302253516	3.46410161513775	9.35319855623322
306	24	Placebo	284.833333333333	32.4004302253516	3.46410161513775	9.35319855623322
324	24	Placebo	284.833333333333	32.4004302253516	3.46410161513775	9.35319855623322
239	24	Placebo	284.833333333333	32.4004302253516	3.46410161513775	9.35319855623322
270	24	Placebo	284.833333333333	32.4004302253516	3.46410161513775	9.35319855623322
288	24	Placebo	284.833333333333	32.4004302253516	3.46410161513775	9.35319855623322
292	24	FMT	292.357142857143	33.9220988620809	3.74165738677394	9.06606227015578
275	24	FMT	292.357142857143	33.9220988620809	3.74165738677394	9.06606227015578
342	24	FMT	292.357142857143	33.9220988620809	3.74165738677394	9.06606227015578
291	24	FMT	292.357142857143	33.9220988620809	3.74165738677394	9.06606227015578
337	24	FMT	292.357142857143	33.9220988620809	3.74165738677394	9.06606227015578
309	24	FMT	292.357142857143	33.9220988620809	3.74165738677394	9.06606227015578
307	24	FMT	292.357142857143	33.9220988620809	3.74165738677394	9.06606227015578
312	24	FMT	292.357142857143	33.9220988620809	3.74165738677394	9.06606227015578
275	24	FMT	292.357142857143	33.9220988620809	3.74165738677394	9.06606227015578
265	24	FMT	292.357142857143	33.9220988620809	3.74165738677394	9.06606227015578
264	24	FMT	292.357142857143	33.9220988620809	3.74165738677394	9.06606227015578
227	24	FMT	292.357142857143	33.9220988620809	3.74165738677394	9.06606227015578
259	24	FMT	292.357142857143	33.9220988620809	3.74165738677394	9.06606227015578
338	24	FMT	292.357142857143	33.9220988620809	3.74165738677394	9.06606227015578
283	36	Placebo	289.466666666667	27.8692525571684	3.87298334620742	7.19581006834411
258	36	Placebo	289.466666666667	27.8692525571684	3.87298334620742	7.19581006834411
301	36	Placebo	289.466666666667	27.8692525571684	3.87298334620742	7.19581006834411
332	36	Placebo	289.466666666667	27.8692525571684	3.87298334620742	7.19581006834411
314	36	Placebo	289.466666666667	27.8692525571684	3.87298334620742	7.19581006834411
249	36	Placebo	289.466666666667	27.8692525571684	3.87298334620742	7.19581006834411
321	36	Placebo	289.466666666667	27.8692525571684	3.87298334620742	7.19581006834411
270	36	Placebo	289.466666666667	27.8692525571684	3.87298334620742	7.19581006834411
262	36	Placebo	289.466666666667	27.8692525571684	3.87298334620742	7.19581006834411
308	36	Placebo	289.466666666667	27.8692525571684	3.87298334620742	7.19581006834411
293	36	Placebo	289.466666666667	27.8692525571684	3.87298334620742	7.19581006834411
318	36	Placebo	289.466666666667	27.8692525571684	3.87298334620742	7.19581006834411
313	36	Placebo	289.466666666667	27.8692525571684	3.87298334620742	7.19581006834411
266	36	Placebo	289.466666666667	27.8692525571684	3.87298334620742	7.19581006834411
254	36	Placebo	289.466666666667	27.8692525571684	3.87298334620742	7.19581006834411
300	36	FMT	296.142857142857	21.1036166891516	3.74165738677394	5.64017880518642
263	36	FMT	296.142857142857	21.1036166891516	3.74165738677394	5.64017880518642
299	36	FMT	296.142857142857	21.1036166891516	3.74165738677394	5.64017880518642
303	36	FMT	296.142857142857	21.1036166891516	3.74165738677394	5.64017880518642
312	36	FMT	296.142857142857	21.1036166891516	3.74165738677394	5.64017880518642
324	36	FMT	296.142857142857	21.1036166891516	3.74165738677394	5.64017880518642
298	36	FMT	296.142857142857	21.1036166891516	3.74165738677394	5.64017880518642
295	36	FMT	296.142857142857	21.1036166891516	3.74165738677394	5.64017880518642
282	36	FMT	296.142857142857	21.1036166891516	3.74165738677394	5.64017880518642
288	36	FMT	296.142857142857	21.1036166891516	3.74165738677394	5.64017880518642
333	36	FMT	296.142857142857	21.1036166891516	3.74165738677394	5.64017880518642
266	36	FMT	296.142857142857	21.1036166891516	3.74165738677394	5.64017880518642
269	36	FMT	296.142857142857	21.1036166891516	3.74165738677394	5.64017880518642
314	36	FMT	296.142857142857	21.1036166891516	3.74165738677394	5.64017880518642
311	48	Placebo	283.933333333333	23.0696667468241	3.87298334620742	5.956562340867
295	48	Placebo	283.933333333333	23.0696667468241	3.87298334620742	5.956562340867
302	48	Placebo	283.933333333333	23.0696667468241	3.87298334620742	5.956562340867
291	48	Placebo	283.933333333333	23.0696667468241	3.87298334620742	5.956562340867
259	48	Placebo	283.933333333333	23.0696667468241	3.87298334620742	5.956562340867
272	48	Placebo	283.933333333333	23.0696667468241	3.87298334620742	5.956562340867
302	48	Placebo	283.933333333333	23.0696667468241	3.87298334620742	5.956562340867
280	48	Placebo	283.933333333333	23.0696667468241	3.87298334620742	5.956562340867
221	48	Placebo	283.933333333333	23.0696667468241	3.87298334620742	5.956562340867
288	48	Placebo	283.933333333333	23.0696667468241	3.87298334620742	5.956562340867
302	48	Placebo	283.933333333333	23.0696667468241	3.87298334620742	5.956562340867
283	48	Placebo	283.933333333333	23.0696667468241	3.87298334620742	5.956562340867
290	48	Placebo	283.933333333333	23.0696667468241	3.87298334620742	5.956562340867
262	48	Placebo	283.933333333333	23.0696667468241	3.87298334620742	5.956562340867
301	48	Placebo	283.933333333333	23.0696667468241	3.87298334620742	5.956562340867
305	48	FMT	307.846153846154	51.5005601164462	3.60555127546399	14.283685401151
275	48	FMT	307.846153846154	51.5005601164462	3.60555127546399	14.283685401151
298	48	FMT	307.846153846154	51.5005601164462	3.60555127546399	14.283685401151
271	48	FMT	307.846153846154	51.5005601164462	3.60555127546399	14.283685401151
362	48	FMT	307.846153846154	51.5005601164462	3.60555127546399	14.283685401151
299	48	FMT	307.846153846154	51.5005601164462	3.60555127546399	14.283685401151
384	48	FMT	307.846153846154	51.5005601164462	3.60555127546399	14.283685401151
267	48	FMT	307.846153846154	51.5005601164462	3.60555127546399	14.283685401151
255	48	FMT	307.846153846154	51.5005601164462	3.60555127546399	14.283685401151
299	48	FMT	307.846153846154	51.5005601164462	3.60555127546399	14.283685401151
296	48	FMT	307.846153846154	51.5005601164462	3.60555127546399	14.283685401151
265	48	FMT	307.846153846154	51.5005601164462	3.60555127546399	14.283685401151
426	48	FMT	307.846153846154	51.5005601164462	3.60555127546399	14.283685401151
