# Supplementary material for: Fecal microbiota transplantation in HIV: A pilot placebo-controlled study
Source: Nat Commun. 2021 Feb 18;12:1139. doi: 10.1038/s41467-021-21472-1 (PMC7892558; doi:10.1038/s41467-021-21472-1)
Supplement: Supplementary file 6 — Source Data [file 41467_2021_21472_MOESM6_ESM.zip › Source data file/Figure 6_sTNF.txt]

	FMT	FMT	FMT	FMT	FMT	FMT	FMT	FMT	FMT	FMT	FMT	FMT	FMT	FMT	FMT	Placebo	Placebo	Placebo	Placebo	Placebo	Placebo	Placebo	Placebo	Placebo	Placebo	Placebo	Placebo	Placebo	Placebo	Placebo
Week 0	5,148666859	3,720666647	2,761333227	2,072999954	2,972666740	6,551666737	4,113999844	2,371666670	3,454333305	5,289000034	1,988333344	2,631333351	3,470000029			2,224999905	7,182000160	2,210000038	8,865333557	1,340999961	2,404999971	3,246000051	1,504666686	2,708666563	3,477999926	2,577333450	3,763000011	7,951666832	2,402333260
Week1	5,041666508	4,297333241		2,457333326	2,405333281	7,651666641	4,365666866	2,480333328	3,638666630	5,246666431	2,792333364	2,558000088	3,763666630			2,125000000	9,720666885	2,631666660	3,331666708	1,383666635	1,978333354	3,050333261		2,205333233	3,263000011		3,246999979	7,026666641	2,621999979
Week 4	4,791999817	3,982000113	2,363666773	1,786666632	2,482333422	6,719666481	4,013333321	2,348666668	3,428999901	3,118666649	2,395666599	2,931333303	4,186999798			2,238666773	8,710332870	2,762000084	2,924666643	1,408333302	1,813666701	5,269333363	1,731999993	2,327333450	3,044666767	2,348999977	3,316333294	7,691333294	2,502666712
Week 8	4,426333427		2,746000051	1,882666707	2,917333364	6,087333202	4,564000130	1,757666707	3,144666672	5,366666794	2,391333342	3,793333292	3,940666676			2,223666668	7,843666553	2,867666721	2,840666771	1,508999944	2,392999887	3,056333303	1,572333336	1,582333326	3,305666685	2,395666599	3,442333221		2,555000067
Week 24	4,030333519	2,817333221	2,519999981	1,883333325	2,514333248	7,455333233	3,930333376		3,242666721	6,273333549	1,945999980	4,792333126				2,556333303	7,219666481	2,577666759			2,476999998	6,994666576	1,751666665	2,057666779	3,559333324	2,461999893	2,986666679	5,757333279	2,464666605
Week 48		2,901333332	2,973999977		2,864333391	7,553333282	4,186999798	2,106333256		6,942666531			3,532333374			2,411000013	7,514999866	3,009333372	3,160333395	1,649999976	2,302333355				3,059999943	2,294666767	2,665999889	4,269666672
