# Supplementary material for: Fecal microbiota transplantation in HIV: A pilot placebo-controlled study
Source: Nat Commun. 2021 Feb 18;12:1139. doi: 10.1038/s41467-021-21472-1 (PMC7892558; doi:10.1038/s41467-021-21472-1)
Supplement: Supplementary file 6 — Source Data [file 41467_2021_21472_MOESM6_ESM.zip › Source data file/Figure2B_DonorA_table.txt]

Value	Patient	Week	Randomization	Donor	test	M	sd	sqrt	sem
0.0877784689234914	R1	0	Donor A	485	485	0.13351542563059	0.0541031739620201	2.23606797749979	0.0241956749555147
0.087596550348222	R1	12	Donor A	485	485	0.117857923070554	0.0470892462801011	2	0.0235446231400506
0.127040582855893	R1	1	Donor A	485	485	0.131702941787378	0.0563144883741759	2.23606797749979	0.0251846048245558
0.0819661201133709	R1	24	Donor A	485	485	0.139588085152163	0.045969285831621	2.23606797749979	0.0205580895993245
0.0832651473479262	R1	2	Donor A	485	485	0.130616006085063	0.0571639069079102	2.23606797749979	0.0255644763411114
0.077185904915338	R1	36	Donor A	485	485	0.133196899266256	0.0491902216824715	2.23606797749979	0.0219985359020581
0.0833139076081744	R1	3	Donor A	485	485	0.126302930562491	0.0598046406008048	2.23606797749979	0.0267454483506687
0.063602457056546	R1	5	Donor A	485	485	0.114251627876793	0.0559543450235954	2.23606797749979	0.0250235438218473
0.0813300278052032	R1	6	Donor A	485	485	0.123373416797844	0.0573970698545132	2.23606797749979	0.0256687499807991
0.0731200753590921	R1	7	Donor A	485	485	0.119778656885689	0.0595352620768074	2.23606797749979	0.0266249786124013
0.0882142675082423	R1	8	Donor A	485	485	0.125552087860416	0.0578977331325204	2.23606797749979	0.0258926534054915
0.085367986299349	R29	0	Donor A	485	485	0.13351542563059	0.0541031739620201	2.23606797749979	0.0241956749555147
0.102694997100163	R29	12	Donor A	485	485	0.117857923070554	0.0470892462801011	2	0.0235446231400506
0.0916244607097497	R29	1	Donor A	485	485	0.131702941787378	0.0563144883741759	2.23606797749979	0.0251846048245558
0.134045252472642	R29	24	Donor A	485	485	0.139588085152163	0.045969285831621	2.23606797749979	0.0205580895993245
0.118383537879079	R29	2	Donor A	485	485	0.130616006085063	0.0571639069079102	2.23606797749979	0.0255644763411114
0.120268096138152	R29	36	Donor A	485	485	0.133196899266256	0.0491902216824715	2.23606797749979	0.0219985359020581
0.108187374202544	R29	3	Donor A	485	485	0.126302930562491	0.0598046406008048	2.23606797749979	0.0267454483506687
0.1020198132881	R29	48	Donor A	485	485	0.14127327579776	0.0410136664562947	2	0.0205068332281473
0.0888501860732364	R29	5	Donor A	485	485	0.114251627876793	0.0559543450235954	2.23606797749979	0.0250235438218473
0.102078065304561	R29	6	Donor A	485	485	0.123373416797844	0.0573970698545132	2.23606797749979	0.0256687499807991
0.0976863657894185	R29	7	Donor A	485	485	0.119778656885689	0.0595352620768074	2.23606797749979	0.0266249786124013
0.092566108225296	R29	8	Donor A	485	485	0.125552087860416	0.0578977331325204	2.23606797749979	0.0258926534054915
0.113057046781756	R2	0	Donor A	485	485	0.13351542563059	0.0541031739620201	2.23606797749979	0.0241956749555147
0.0932686829722181	R2	12	Donor A	485	485	0.117857923070554	0.0470892462801011	2	0.0235446231400506
0.0639363208346279	R2	1	Donor A	485	485	0.131702941787378	0.0563144883741759	2.23606797749979	0.0251846048245558
0.110588611647031	R2	24	Donor A	485	485	0.139588085152163	0.045969285831621	2.23606797749979	0.0205580895993245
0.0710055848536275	R2	2	Donor A	485	485	0.130616006085063	0.0571639069079102	2.23606797749979	0.0255644763411114
0.0996726881739531	R2	36	Donor A	485	485	0.133196899266256	0.0491902216824715	2.23606797749979	0.0219985359020581
0.0614910323446697	R2	3	Donor A	485	485	0.126302930562491	0.0598046406008048	2.23606797749979	0.0267454483506687
0.110967356356409	R2	48	Donor A	485	485	0.14127327579776	0.0410136664562947	2	0.0205068332281473
0.0574251390534686	R2	4	Donor A	485	485	0.148646907220826	0.0797369398209508	1.73205080756888	0.0460361436699829
0.0697224270292628	R2	5	Donor A	485	485	0.114251627876793	0.0559543450235954	2.23606797749979	0.0250235438218473
0.0644363056160748	R2	6	Donor A	485	485	0.123373416797844	0.0573970698545132	2.23606797749979	0.0256687499807991
0.0615627882696188	R2	7	Donor A	485	485	0.119778656885689	0.0595352620768074	2.23606797749979	0.0266249786124013
0.0708036705041309	R2	8	Donor A	485	485	0.125552087860416	0.0578977331325204	2.23606797749979	0.0258926534054915
0.203780480599059	R30	0	Donor A	485	485	0.13351542563059	0.0541031739620201	2.23606797749979	0.0241956749555147
0.196202424680568	R30	1	Donor A	485	485	0.131702941787378	0.0563144883741759	2.23606797749979	0.0251846048245558
0.183063383428802	R30	24	Donor A	485	485	0.139588085152163	0.045969285831621	2.23606797749979	0.0205580895993245
0.186886110792668	R30	2	Donor A	485	485	0.130616006085063	0.0571639069079102	2.23606797749979	0.0255644763411114
0.183715831828613	R30	36	Donor A	485	485	0.133196899266256	0.0491902216824715	2.23606797749979	0.0219985359020581
0.190283144163618	R30	3	Donor A	485	485	0.126302930562491	0.0598046406008048	2.23606797749979	0.0267454483506687
0.185213360533318	R30	48	Donor A	485	485	0.14127327579776	0.0410136664562947	2	0.0205068332281473
0.205070808058656	R30	4	Donor A	485	485	0.148646907220826	0.0797369398209508	1.73205080756888	0.0460361436699829
0.180036428655566	R30	5	Donor A	485	485	0.114251627876793	0.0559543450235954	2.23606797749979	0.0250235438218473
0.186419343331984	R30	6	Donor A	485	485	0.123373416797844	0.0573970698545132	2.23606797749979	0.0256687499807991
0.188889332238271	R30	7	Donor A	485	485	0.119778656885689	0.0595352620768074	2.23606797749979	0.0266249786124013
0.195419067822868	R30	8	Donor A	485	485	0.125552087860416	0.0578977331325204	2.23606797749979	0.0258926534054915
0.177593145549291	R4	0	Donor A	485	485	0.13351542563059	0.0541031739620201	2.23606797749979	0.0241956749555147
0.187871461861612	R4	12	Donor A	485	485	0.117857923070554	0.0470892462801011	2	0.0235446231400506
0.179710919856052	R4	1	Donor A	485	485	0.131702941787378	0.0563144883741759	2.23606797749979	0.0251846048245558
0.188277058098966	R4	24	Donor A	485	485	0.139588085152163	0.045969285831621	2.23606797749979	0.0205580895993245
0.193539649552016	R4	2	Donor A	485	485	0.130616006085063	0.0571639069079102	2.23606797749979	0.0255644763411114
0.185141975275226	R4	36	Donor A	485	485	0.133196899266256	0.0491902216824715	2.23606797749979	0.0219985359020581
0.188239194493451	R4	3	Donor A	485	485	0.126302930562491	0.0598046406008048	2.23606797749979	0.0267454483506687
0.166892573013211	R4	48	Donor A	485	485	0.14127327579776	0.0410136664562947	2	0.0205068332281473
0.183444774550354	R4	4	Donor A	485	485	0.148646907220826	0.0797369398209508	1.73205080756888	0.0460361436699829
0.169046640569352	R4	5	Donor A	485	485	0.114251627876793	0.0559543450235954	2.23606797749979	0.0250235438218473
0.182603341931396	R4	6	Donor A	485	485	0.123373416797844	0.0573970698545132	2.23606797749979	0.0256687499807991
0.177634722772047	R4	7	Donor A	485	485	0.119778656885689	0.0595352620768074	2.23606797749979	0.0266249786124013
0.180757325241545	R4	8	Donor A	485	485	0.125552087860416	0.0578977331325204	2.23606797749979	0.0258926534054915
0.168912477910458	R26	0	Placebo	485	485	0.161136274318312	0.0390333304879636	2.23606797749979	0.0174562360718603
0.125380742714357	R26	12	Placebo	485	485	0.173973279224828	0.0302788451536898	2.23606797749979	0.0135411112087681
0.147391599343916	R26	1	Placebo	485	485	0.154648745199375	0.0381319273897051	2.23606797749979	0.0170531163512933
0.142537046933749	R26	2	Placebo	485	485	0.165549058107594	0.0362940318358716	2.23606797749979	0.0162311844725101
0.170768280724892	R26	36	Placebo	485	485	0.165358719395396	0.0314441720396148	2.23606797749979	0.0140622612353554
0.116361096178758	R26	3	Placebo	485	485	0.17180225473791	0.0404727325922766	2	0.0202363662961383
0.18274308939114	R26	48	Placebo	485	485	0.1742405419034	0.0267728847575781	2.23606797749979	0.0119731980543425
0.143835434228567	R26	4	Placebo	485	485	0.164917906542265	0.0272812829855853	2.23606797749979	0.0122005606538354
0.152225590467881	R26	5	Placebo	485	485	0.173887478620334	0.0198203409291075	2	0.00991017046455374
0.160230037903379	R26	6	Placebo	485	485	0.155453867863206	0.0434118580791879	2.23606797749979	0.0194143731389275
0.131451856723897	R26	7	Placebo	485	485	0.153852117001427	0.0424756305034902	2.23606797749979	0.0189956794385935
0.126292020997316	R26	8	Placebo	485	485	0.15438259487906	0.0453740471856697	2.23606797749979	0.0202918907842881
0.204773098293072	R27	0	Placebo	485	485	0.161136274318312	0.0390333304879636	2.23606797749979	0.0174562360718603
0.196296362966836	R27	12	Placebo	485	485	0.173973279224828	0.0302788451536898	2.23606797749979	0.0135411112087681
0.201660493576409	R27	1	Placebo	485	485	0.154648745199375	0.0381319273897051	2.23606797749979	0.0170531163512933
0.203026924866372	R27	2	Placebo	485	485	0.165549058107594	0.0362940318358716	2.23606797749979	0.0162311844725101
0.191926048946233	R27	36	Placebo	485	485	0.165358719395396	0.0314441720396148	2.23606797749979	0.0140622612353554
0.207373021558518	R27	3	Placebo	485	485	0.17180225473791	0.0404727325922766	2	0.0202363662961383
0.197258427865073	R27	48	Placebo	485	485	0.1742405419034	0.0267728847575781	2.23606797749979	0.0119731980543425
0.19499178106717	R27	4	Placebo	485	485	0.164917906542265	0.0272812829855853	2.23606797749979	0.0122005606538354
0.20023501145977	R27	5	Placebo	485	485	0.173887478620334	0.0198203409291075	2	0.00991017046455374
0.204697480953224	R27	6	Placebo	485	485	0.155453867863206	0.0434118580791879	2.23606797749979	0.0194143731389275
0.202005905557495	R27	7	Placebo	485	485	0.153852117001427	0.0424756305034902	2.23606797749979	0.0189956794385935
0.204282248452335	R27	8	Placebo	485	485	0.15438259487906	0.0453740471856697	2.23606797749979	0.0202918907842881
0.176034758696236	R3	0	Placebo	485	485	0.161136274318312	0.0390333304879636	2.23606797749979	0.0174562360718603
0.181867391489524	R3	12	Placebo	485	485	0.173973279224828	0.0302788451536898	2.23606797749979	0.0135411112087681
0.163833442228185	R3	1	Placebo	485	485	0.154648745199375	0.0381319273897051	2.23606797749979	0.0170531163512933
0.194372175242827	R3	24	Placebo	485	485	0.176241136640112	0.0158194591000285	1.73205080756888	0.00913336896983574
0.190916455316895	R3	2	Placebo	485	485	0.165549058107594	0.0362940318358716	2.23606797749979	0.0162311844725101
0.186772804180323	R3	36	Placebo	485	485	0.165358719395396	0.0314441720396148	2.23606797749979	0.0140622612353554
0.195479875828902	R3	3	Placebo	485	485	0.17180225473791	0.0404727325922766	2	0.0202363662961383
0.190867508541054	R3	48	Placebo	485	485	0.1742405419034	0.0267728847575781	2.23606797749979	0.0119731980543425
0.183005132577182	R3	4	Placebo	485	485	0.164917906542265	0.0272812829855853	2.23606797749979	0.0122005606538354
0.172981706296384	R3	5	Placebo	485	485	0.173887478620334	0.0198203409291075	2	0.00991017046455374
0.163191338286019	R3	6	Placebo	485	485	0.155453867863206	0.0434118580791879	2.23606797749979	0.0194143731389275
0.168174331943115	R3	7	Placebo	485	485	0.153852117001427	0.0424756305034902	2.23606797749979	0.0189956794385935
0.175344645525874	R3	8	Placebo	485	485	0.15438259487906	0.0453740471856697	2.23606797749979	0.0202918907842881
0.157213963764252	R5	0	Placebo	485	485	0.161136274318312	0.0390333304879636	2.23606797749979	0.0174562360718603
0.166182498349943	R5	12	Placebo	485	485	0.173973279224828	0.0302788451536898	2.23606797749979	0.0135411112087681
0.163880124448753	R5	1	Placebo	485	485	0.154648745199375	0.0381319273897051	2.23606797749979	0.0170531163512933
0.169100290196056	R5	24	Placebo	485	485	0.176241136640112	0.0158194591000285	1.73205080756888	0.00913336896983574
0.176438559163468	R5	2	Placebo	485	485	0.165549058107594	0.0362940318358716	2.23606797749979	0.0162311844725101
0.164508891733934	R5	36	Placebo	485	485	0.165358719395396	0.0314441720396148	2.23606797749979	0.0140622612353554
0.167995025385463	R5	3	Placebo	485	485	0.17180225473791	0.0404727325922766	2	0.0202363662961383
0.170532142715768	R5	48	Placebo	485	485	0.1742405419034	0.0267728847575781	2.23606797749979	0.0119731980543425
0.17299330081507	R5	4	Placebo	485	485	0.164917906542265	0.0272812829855853	2.23606797749979	0.0122005606538354
0.170107606257301	R5	5	Placebo	485	485	0.173887478620334	0.0198203409291075	2	0.00991017046455374
0.164095899136573	R5	6	Placebo	485	485	0.155453867863206	0.0434118580791879	2.23606797749979	0.0194143731389275
0.174972472367886	R5	7	Placebo	485	485	0.153852117001427	0.0424756305034902	2.23606797749979	0.0189956794385935
0.175435623594239	R5	8	Placebo	485	485	0.15438259487906	0.0453740471856697	2.23606797749979	0.0202918907842881
0.0987470729275429	R6	0	Placebo	485	485	0.161136274318312	0.0390333304879636	2.23606797749979	0.0174562360718603
0.200139400603479	R6	12	Placebo	485	485	0.173973279224828	0.0302788451536898	2.23606797749979	0.0135411112087681
0.096478066399613	R6	1	Placebo	485	485	0.154648745199375	0.0381319273897051	2.23606797749979	0.0170531163512933
0.165250944481454	R6	24	Placebo	485	485	0.176241136640112	0.0158194591000285	1.73205080756888	0.00913336896983574
0.114826304257484	R6	2	Placebo	485	485	0.165549058107594	0.0362940318358716	2.23606797749979	0.0162311844725101
0.112817571391598	R6	36	Placebo	485	485	0.165358719395396	0.0314441720396148	2.23606797749979	0.0140622612353554
0.129801541003966	R6	48	Placebo	485	485	0.1742405419034	0.0267728847575781	2.23606797749979	0.0119731980543425
0.129763884023337	R6	4	Placebo	485	485	0.164917906542265	0.0272812829855853	2.23606797749979	0.0122005606538354
0.0850545830368358	R6	6	Placebo	485	485	0.155453867863206	0.0434118580791879	2.23606797749979	0.0194143731389275
0.0926560184147437	R6	7	Placebo	485	485	0.153852117001427	0.0424756305034902	2.23606797749979	0.0189956794385935
0.0905584358255383	R6	8	Placebo	485	485	0.15438259487906	0.0453740471856697	2.23606797749979	0.0202918907842881
