# Supplementary material for: Fecal microbiota transplantation in HIV: A pilot placebo-controlled study
Source: Nat Commun. 2021 Feb 18;12:1139. doi: 10.1038/s41467-021-21472-1 (PMC7892558; doi:10.1038/s41467-021-21472-1)
Supplement: Supplementary file 6 — Source Data [file 41467_2021_21472_MOESM6_ESM.zip › Source data file/Figure 6_IFABP.txt]

	FMT	FMT	FMT	FMT	FMT	FMT	FMT	FMT	FMT	FMT	FMT	FMT	FMT	FMT	FMT	Placebo	Placebo	Placebo	Placebo	Placebo	Placebo	Placebo	Placebo	Placebo	Placebo	Placebo	Placebo	Placebo	Placebo	Placebo
Week 0	6,315714	9,258667	11,268100	1,305454	6,918334	3,865000	1,372500	6,137500	3,348333	2,875481	2,866593	6,268190	2,161524	6,490095		2,921667	4,160833	0,270000	5,800833	2,741611	4,904370	3,805852	3,591048	5,205333	1,987143	7,309143	12,527620	4,989697	5,253940	0,847500
Week1	3,251429	6,762476	0,050000	1,284848	5,254546	1,629167	2,243333	4,242500	2,844167	5,486593	1,619926	4,529143	1,752000	0,050000		3,451667	3,008333	0,633333	3,132500	2,301407	5,379185	1,628815	2,815809	4,996762	1,510952	8,083428	13,130000	4,552727	5,436364	1,507500
Week 4	5,772857	4,671364	2,501818	2,008485	6,254697	1,409167	2,765000	2,905000	1,307500	5,060667	1,533259	4,399619	0,805333	0,050000		2,394167	3,092500	0,377500	4,472500	2,208815	4,664371	4,015481	1,691048	5,268190	4,099048	7,341524	10,401430	3,489697	8,646667	1,348333
Week 8	5,696667	9,101523	2,260606	0,837576	5,065454	2,490833	3,115000	3,292500	4,084167	3,443630	0,366593	4,171048	1,675810	0,911048		3,450000	2,883333	0,050000	4,759167	3,940667	3,885111	2,056963	1,911048	3,618667	2,258571	6,594857	9,932381	3,878182		0,050000
Week 24	3,177619	6,816762	4,466061		4,618182	3,252500	3,649167	4,091667	3,600000		1,120667	5,217714	1,349143	0,333905		2,266667	3,075833	1,790000			5,128815	3,939926	3,705333	5,652000	0,234762	4,014857	13,144290	3,123030	5,504242	0,065833
Week 48	4,104371	8,680572	2,743636	2,260606	0,965303	3,107500	1,090515	5,295000	2,516667	5,820667	0,050000	5,055809	0,050000	0,050000		5,205000	5,025833	2,830833	2,891667	3,935482	4,198444	0,050000	6,790212	5,142030	0,430818	6,347238	11,987140	2,466061	15,330000
