# Supplementary material for: Fecal microbiota transplantation in HIV: A pilot placebo-controlled study
Source: Nat Commun. 2021 Feb 18;12:1139. doi: 10.1038/s41467-021-21472-1 (PMC7892558; doi:10.1038/s41467-021-21472-1)
Supplement: Supplementary file 6 — Source Data [file 41467_2021_21472_MOESM6_ESM.zip › Source data file/Figure S8/Figure S8_CD4 Act.txt]

	001	001	001	001	001	001	001	001	001	001	001	001	001	001	001	900	900	900	900	900	900	900	900	900	900	900	900	900	900	900
Week 0	2,33	2,54	4,25	2,81	2,58	3,37	2,88	2,53	3,46	2,76	3,15	2,88	2,13	2,34		2,89	2,59	3,62	2,66	3,59	3,15	3,54	3,56	3,81	2,03	2,79	3,01	2,88	3,58	3,01
Week1
Week 4	2,66	2,42	3,02	3,22	3,22	3,74	6,78	2,38	2,64	2,75	2,71		2,41	3,55		2,47	2,13	5,16		2,36	3,21	3,71	3,27	2,45	3,18	3,13		3,13	2,03	3,21
Week 8	2,59	3,61		2,31	2,54	3,57	3,29	2,36	2,28	2,13	3,12	2,61	2,68	3,71		3,18	2,52	2,67	3,02	3,01	2,69	2,46	3,41	2,66	3,13	2,23	3,17	4,46	2,25	4,07
Week 12*	3,54*	3,95*	3,56*	3,79*		4,06*	3,63*															3,27*
Week 24	2,99	2,12	3,57		2,84	3,31		2,45	3,25	2,58						2,33	2,26	3,52	3,29	4,27	4,57		2,05
Week 36*	2,43*	2,24*																				3,16*
Week 48				4,51	2,79	3,21		2,76	3,21	2,55		2,12							2,42		2,99		2,56	2,79	2,77
