# Supplementary material for: Fecal microbiota transplantation in HIV: A pilot placebo-controlled study
Source: Nat Commun. 2021 Feb 18;12:1139. doi: 10.1038/s41467-021-21472-1 (PMC7892558; doi:10.1038/s41467-021-21472-1)
Supplement: Supplementary file 6 — Source Data [file 41467_2021_21472_MOESM6_ESM.zip › Source data file/Figure S8/Figure S8_CD4CD8 ratio.txt]

	FMT	FMT	FMT	FMT	FMT	FMT	FMT	FMT	FMT	FMT	FMT	FMT	FMT	FMT	FMT	Placebo	Placebo	Placebo	Placebo	Placebo	Placebo	Placebo	Placebo	Placebo	Placebo	Placebo	Placebo	Placebo	Placebo	Placebo
Week 0	0,451820	0,907162	0,733467	0,681579	0,870968	0,176075	0,589691	0,827068	0,309783	0,788018	0,558036	0,484058	0,576779	0,534709	0,366906	0,964392	0,889571	0,849315	0,524691	0,480989	0,961806	0,989924	0,724638	0,743405		0,378378	0,398482	0,198853	1,015584	0,246790
Week1		0,797101	0,760246	0,669492	0,753027	0,186141		0,872727		0,816626		0,400442	0,409756	0,527514	0,367837	0,927746	0,984472	0,744737	0,468220	0,370629	0,935484	0,750542	0,705314	0,571744	0,731148	0,380875	0,493976	0,219557	1,031830	0,192256
Week 4	0,503341	0,880208	0,876333	0,739946	0,883085	0,196453	0,471731	0,781955	0,266187	0,850242		0,451247	0,408867	0,477064	0,413861	0,868571	0,907407	0,879679	0,532495	0,414591	0,930070	0,650526	0,724638	0,551402	0,712934	0,350482	0,484970	0,155752	0,619277	0,253644
Week 8	0,494530		0,776210	0,714689	0,934673	0,278351	0,571134	1,109859	0,244288	0,924623		0,465169	0,489247	0,419530	0,385475	0,967647	0,820339	0,756097	0,627040	0,320273	0,842809	0,755991	0,754430	0,595794	0,771044	0,428120	0,509018	0,159475	0,625282	0,252525
Week 12	0,486957		0,758065	0,708995	0,865337	0,159383	0,473684		0,231029	0,622222		0,509217	0,486911	0,419530	0,372587	1,017857	0,871560	0,767857	0,479303	0,356401	0,894389	0,897310		0,624413	0,712500	0,421474	0,472332	0,166948		0,257925
Week 24	0,434409	0,928192	0,829167	0,853261	0,899485	0,148196	0,329949	0,763441	0,220310	0,855072		0,474255	0,588571	0,514124	0,258013	1,100000	0,893238	0,703797	0,454936	0,297297	0,740072	1,194842	0,847185	0,610973	0,731959	0,409168	0,584783	0,162671	0,747748	0,238439
Week 36	0,527964	0,846354	0,838235	0,814815	0,850374	0,142857	0,462795	0,803665	0,238179	0,745140		0,461538	0,385246	0,492620	0,238390	0,760563	0,853821	0,695761	0,526971	0,305141	0,844828	0,601266	0,758706	0,545685	0,751656	0,371200	0,548807	0,188679	0,671233
Week 48	0,456140	0,821159	0,851064	0,926154	0,928382	0,188148	0,502674	1,020290	0,162872	0,835991		0,463134	0,538752	0,543520	0,230769	0,957958	1,038339	0,904110	0,578341	0,323232	0,831615	0,937158	0,749311	0,587805	0,703583	0,440208	0,579521	0,175410	0,709602	0,270191
