# Supplementary material for: Fecal microbiota transplantation in HIV: A pilot placebo-controlled study
Source: Nat Commun. 2021 Feb 18;12:1139. doi: 10.1038/s41467-021-21472-1 (PMC7892558; doi:10.1038/s41467-021-21472-1)
Supplement: Supplementary file 6 — Source Data [file 41467_2021_21472_MOESM6_ESM.zip › Source data file/Figure S8/Figure S8_CD4 counts.txt]

	FMT	FMT	FMT	FMT	FMT	FMT	FMT	FMT	FMT	FMT	FMT	FMT	FMT	FMT	FMT	Placebo	Placebo	Placebo	Placebo	Placebo	Placebo	Placebo	Placebo	Placebo	Placebo	Placebo	Placebo	Placebo	Placebo	Placebo
Week 0	531,720000	820,800000	966,240000	691,530000	852,930000	326,190000	1747,460000	465,300000	456,570000	961,020000	535,000000	345,690000	415,800000	715,350000	846,600000	555,75	832,30	520,80	703,80	399,74	454,28	609,15	609,00	685,10		478,38	533,40	329,68	684,25	410,01
Week1		749,100000	1020,250000	613,830000	1237,780000	352,090000		443,520000		955,240000		494,130000	539,280000	658,860000	895,500000	465,45	985,87	481,10	455,26	377,36	456,75	875,38	648,24	471,38	461,61	599,25	703,56	346,29	595,17	308,16
Week 4	743,540000	892,320000	1224,780000	557,520000	883,950000	348,480000	1332,330000	527,280000	319,680000	918,720000		640,000000	505,000000	787,800000	731,500000	495,52	873,18	414,54	482,60	431,05	561,26	584,01	612,00	568,76	598,90	571,16	667,92	361,68	472,88	367,14
Week 8	429,400000		1035,650000	607,200000	1045,320000	334,530000	889,170000	505,440000						686,720000	774,180000	536,27	687,28	491,04	704,78	308,32						504,06	673,10	368,90	603,86	355,25
Week 12	512,960000						841,680000						608,220000	686,720000	689,010000	690,84						590,87				491,81	681,15	357,39		338,31
Week 24	426,220000			690,800000	841,090000		598,650000	491,320000	256,000000	945,180000		479,500000	534,570000		1065,820000			469,82	583,00	320,32	451,00	479,55	793,16	428,75	447,30				380,97
Week 36	469,640000	910,000000	989,520000	666,380000	988,900000	334,400000	1088,850000	488,130000	282,880000	883,200000		720,120000	509,950000	768,960000	851,620000	591,30	580,82	432,45	594,36	353,28	497,35	464,55	808,25	485,90	606,09	508,08	566,72		705,60
Week 48	505,440000	795,440000	1104,000000	686,280000	1039,500000	486,410000	1190,040000	524,480000	264,120000	1089,990000		600,990000	387,600000	775,560000	730,500000	749,65	819,00	425,70	582,32	399,36	500,94	833,49	514,08	520,56	570,24	574,04	649,04	331,70	548,43	482,08
