# Supplementary material for: Fecal microbiota transplantation in HIV: A pilot placebo-controlled study
Source: Nat Commun. 2021 Feb 18;12:1139. doi: 10.1038/s41467-021-21472-1 (PMC7892558; doi:10.1038/s41467-021-21472-1)
Supplement: Supplementary file 6 — Source Data [file 41467_2021_21472_MOESM6_ESM.zip › Source data file/Figure S8/Figure S8_CD8.txt]

	FMT	FMT	FMT	FMT	FMT	FMT	FMT	FMT	FMT	FMT	FMT	FMT	FMT	FMT	FMT	Placebo	Placebo	Placebo	Placebo	Placebo	Placebo	Placebo	Placebo	Placebo	Placebo	Placebo	Placebo	Placebo	Placebo	Placebo
Week 0	1853,175000	1570,833000	1890,151000	1423,221000	1658,436000	2987,952000	793,780600	2829,787000	2067,416000	1544,484000	2093,458000	1666,667000	3955,556000	2123,506000	1339,759000	1970,76000	1135,88900	2172,61900	1760,87000	3329,11400	1756,09800	2561,29100	2039,40900	1886,87800		3129,35300	2074,80300	1649,84200	2200,00000	2957,80600
Week1		1823,788570	1774,545410	1366,795410	1037,688480	2863,813230		2916,666500		1430,070070		1655,677610	2873,831540	2223,628910	1202,222170	2386,20679	1035,36987	2235,29395	2291,26221	3213,48315	1594,28564	1822,13440	1864,86487	2489,01099	1473,43005	2419,60791	1741,25879	1862,54297	2464,05249	3500,00000
Week 4	1364,742000	1454,545000	1573,826000	1846,535000	1614,458000	3028,926000	1134,269000	2360,947000	2574,074000	1586,207000		1722,656000	3000,000000	1798,680000	1442,857000	2147,23900	1090,90900	2968,25400	2510,52600	3037,83800	1355,45000	2513,22800	2029,41200	1775,93300	1196,22600	2374,04600	1807,97100	1374,69600	2255,43500	3251,18500
Week 8	2405,263000		1843,866000	1475,000000	1416,370000	3836,158000	1510,903000	1706,731000	2845,000000	1932,039000		1332,335000	3509,434000	1868,243000	1435,829000	2085,89000	1038,73200	2096,59100	1637,40500	3579,26800	1465,68600	3255,31900	1845,79400	2206,18600	1368,66400	3403,22600	1883,01900	1228,11100	2032,11000	3413,79300
Week 12	2008,734000			1629,310000	1245,342000	2191,549000	1592,814000		2720,183000	1226,158000		1637,736000	2628,440000	1933,567000	1450,980000	1663,36600	1318,54800	3500,00000	2365,97900	3247,19100	1492,61100	2540,37300		2098,52200	1146,95300	3336,89800	1775,43900	1642,65900		3671,95800
Week 24	2203,792000	1463,035000	1904,762000	1672,727000	1609,958000	2761,566000	1925,081000	2150,289000	2905,000000	1550,562000		1346,715000	3034,682000	2240,506000	942,598200	1833,33300	1180,67200	2337,27800	1694,54500	3252,74700	1259,09100	3034,78300	1486,05600	2291,42800	1385,71400	3751,59200	1862,34800	1370,89200	2030,48800	3887,64000
Week 36	2246,231000	1371,429000	1919,355000	1506,438000	1382,759000	2532,895000	1290,398000	2402,516000	2745,192000	1808,594000		1252,125000	2811,060000	1881,944000	1168,174000	1621,00500	1331,85800	2587,09700	2059,82900	3140,62500	1428,57100	2907,97600	1516,98100	1743,36300	1131,08600	2853,88100	2058,03600	1606,06100	1825,00000
Week 48	1876,543000	1627,049000	1702,899000	1425,439000	1269,360000	1762,402000	1329,384000	2315,436000	2010,563000	1478,115000		1451,505000	3889,706000	1873,188000	1334,702000	1417,02100	1242,06300	2829,45800	1870,69000	2855,76900	1405,79700	1506,17300	1920,63500	1898,14800	1162,87900	2553,09700	1881,14800	1967,74200	2359,11600	2599,23700
