# Supplementary material for: Fecal microbiota transplantation in HIV: A pilot placebo-controlled study
Source: Nat Commun. 2021 Feb 18;12:1139. doi: 10.1038/s41467-021-21472-1 (PMC7892558; doi:10.1038/s41467-021-21472-1)
Supplement: Supplementary file 6 — Source Data [file 41467_2021_21472_MOESM6_ESM.zip › Source data file/Figure S9/This folder includes all the dataset used to generate Figure S9.txt]

This folder includes all the dataset used to generate Figure S9. Graph pad Prism v8 were used. Graph type ÒXYÓ, plot Òmean and error, 95% confidence intervalsÓ.
To install Graph pad Prism v8, please follow the link : https://www.graphpad.com/demos/
